# Supplementary material for: Analysis of Transposable Elements in Coccidioides Species
Source: J Fungi (Basel). 2018 Jan 19;4(1):13. doi: 10.3390/jof4010013 (PMC5872316; doi:10.3390/jof4010013)
Supplement: Supplementary file 1 [file jof-04-00013-s001.zip]

Archive with 9 entries (6 files):
- Coccioides_supplemental/
- Coccioides_supplemental/Table S2
- __MACOSX/
- __MACOSX/Coccioides_supplemental/
- __MACOSX/Coccioides_supplemental/._Table S2
- Coccioides_supplemental/S2_C_posadasii_repeats.txt
- __MACOSX/Coccioides_supplemental/._S2_C_posadasii_repeats.txt
- Coccioides_supplemental/S1_C_immitis_repeats.txt
- __MACOSX/Coccioides_supplemental/._S1_C_immitis_repeats.txt
