# Supplementary material for: Analysis of Transposable Elements in Coccidioides Species
Source: J Fungi (Basel). 2018 Jan 19;4(1):13. doi: 10.3390/jof4010013 (PMC5872316; doi:10.3390/jof4010013)
Supplement: Supplementary file 1 [file jof-04-00013-s001.zip › Coccioides_supplemental/Table S2]

###GO:006468 Protein phosphorylation
[Gene ID]	[source_id]	[Genomic Location (Gene)]	[Product Description]	[Input ID]	[C. immitis Saprobic vs Parasitic Growth [htseq-union - unstranded - fpkm - unique] - Saprobic Hyphae]	[C. immitis Saprobic vs Parasitic Growth [htseq-union - unstranded - fpkm - unique] - Parasitic Spherules]
CIMG_00066	CIMG_00066-t26_1	GG704911:8,212,195..8,213,852(-)	TKL protein kinase	CIMG_00066	8.07	8.5
CIMG_00175	CIMG_00175-t26_1	GG704911:7,943,860..7,945,066(-)	serine/threonine protein kinase	CIMG_00175	4.51	15.07
CIMG_01028	CIMG_01028-t26_1	GG704911:5,783,124..5,785,730(-)	hypothetical protein	CIMG_01028	28.83	6.7
CIMG_01788	CIMG_01788-t26_1	GG704911:3,742,314..3,744,184(-)	hypothetical protein	CIMG_01788	40.07	37.97
CIMG_02020	CIMG_02020-t26_1	GG704911:3,162,156..3,163,670(-)	CMGC/SRPK protein kinase	CIMG_02020	73.65	46.92
CIMG_02367	CIMG_02367-t26_1	GG704911:2,011,144..2,012,721(-)	CMGC protein kinase	CIMG_02367	11.04	14.71
CIMG_02369	CIMG_02369-t26_1	GG704911:2,000,332..2,007,981(-)	AGC protein kinase	CIMG_02369	12.16	10.3
CIMG_02373	CIMG_02373-t26_1	GG704911:1,993,034..1,994,611(+)	CMGC/SRPK protein kinase	CIMG_02373	46.28	129.78
CIMG_02662	CIMG_02662-t26_1	GG704911:1,260,995..1,262,971(+)	CMGC/SRPK protein kinase	CIMG_02662	39.29	54.81
CIMG_02866	CIMG_02866-t26_1	GG704911:715,126..716,853(-)	CMGC/SRPK protein kinase	CIMG_02866	12.02	18.69
CIMG_02972	CIMG_02972-t26_1	GG704916:115,772..117,382(+)	CMGC/SRPK protein kinase	CIMG_02972	20.83	97.65
CIMG_03432	CIMG_03432-t26_1	GG704916:1,321,163..1,324,763(-)	AGC/PDK1 protein kinase	CIMG_03432	39.98	57.31
CIMG_04845	CIMG_04845-t26_1	GG704914:1,616,665..1,619,465(-)	hypothetical protein	CIMG_04845	7.72	10.23
CIMG_04950	CIMG_04950-t26_1	GG704914:1,913,600..1,915,249(+)	serine/threonine protein kinase	CIMG_04950	10.55	25.56
CIMG_05059	CIMG_05059-t26_1	GG704914:2,203,398..2,206,811(-)	hypothetical protein	CIMG_05059	16.88	21.37
CIMG_05190	CIMG_05190-t26_1	GG704914:2,626,754..2,628,194(-)	CMGC/SRPK protein kinase	CIMG_05190	26.26	7.26
CIMG_05349	CIMG_05349-t26_1	GG704914:3,095,623..3,096,922(-)	serine/threonine protein kinase	CIMG_05349	21.5	42.82
CIMG_05539	CIMG_05539-t26_1	GG704914:3,612,039..3,613,856(-)	CMGC protein kinase, CMGC protein kinase, variant	CIMG_05539	6.13	12.85
CIMG_05539	CIMG_05539-t26_2	GG704914:3,612,039..3,613,856(-)	CMGC protein kinase, CMGC protein kinase, variant	CIMG_05539	6.13	12.85
CIMG_05660	CIMG_05660-t26_1	GG704914:3,922,204..3,924,733(-)	CMGC/SRPK protein kinase	CIMG_05660	52.42	197.25
CIMG_05694	CIMG_05694-t26_1	GG704915:3,396,016..3,398,039(+)	CMGC/SRPK protein kinase	CIMG_05694	15.53	39.29
CIMG_06940	CIMG_06940-t26_1	GG704912:3,889,319..3,893,938(+)	CAMK/CAMKL/KIN1 protein kinase	CIMG_06940	18.36	8.24
CIMG_06953	CIMG_06953-t26_1	GG704912:3,932,165..3,933,433(+)	serine/threonine protein kinase	CIMG_06953	10.81	25.49
CIMG_07606	CIMG_07606-t26_1	GG704913:3,545,820..3,548,315(-)	hypothetical protein	CIMG_07606	27.64	29.15
CIMG_08269	CIMG_08269-t26_1	GG704913:1,849,264..1,850,278(-)	hypothetical protein	CIMG_08269	0	1.15
CIMG_08289	CIMG_08289-t26_1	GG704913:1,749,366..1,750,352(+)	serine/threonine protein kinase	CIMG_08289	9.62	55.22
CIMG_08586	CIMG_08586-t26_1	GG704913:906,106..907,757(+)	CMGC/SRPK protein kinase	CIMG_08586	114.67	68.54
CIMG_08748	CIMG_08748-t26_1	GG704913:490,229..492,678(+)	hypothetical protein	CIMG_08748	44.83	38.9
CIMG_09905	CIMG_09905-t26_1	GG704915:156,815..158,359(+)	serine/threonine protein kinase	CIMG_09905	28.21	33.19
CIMG_09923	CIMG_09923-t26_1	GG704915:214,909..215,953(+)	serine/threonine protein kinase	CIMG_09923	6.15	4.73
CIMG_09925	CIMG_09925-t26_1	GG704915:228,457..230,000(+)	serine/threonine protein kinase	CIMG_09925	94.08	212.16
CIMG_10064	CIMG_10064-t26_1	GG704915:634,419..635,639(+)	serine/threonine protein kinase	CIMG_10064	5.48	137.89
CIMG_10103	CIMG_10103-t26_1	GG704915:743,211..744,437(+)	STE/STE20 protein kinase	CIMG_10103	2.57	6.12
CIMG_10356	CIMG_10356-t26_1	GG704911:371,594..373,761(+)	hypothetical protein	CIMG_10356	38.11	17.33
CIMG_11033	CIMG_11033-t26_1	GG704916:119,103..119,800(-)	hypothetical protein	CIMG_11033	2.55	11.25
CIMG_11593	CIMG_11593-t26_1	GG704915:3,399,164..3,401,386(-)	CMGC/SRPK protein kinase	CIMG_11593	34.3	22.59
CIMG_11924	CIMG_11924-t26_1	GG704912:4,781,989..4,784,033(-)	CMGC/SRPK protein kinase	CIMG_11924	8.72	36.84
CIMG_12125	CIMG_12125-t26_1	GG704913:1,878,985..1,881,215(+)	serine/threonine protein kinase	CIMG_12125	53.22	104.54
CIMG_12635	CIMG_12635-t26_1	GG704911:1,010,583..1,011,872(-)	hypothetical protein	CIMG_12635	0	4.03
CIMG_13201	CIMG_13201-t26_1	GG704913:1,304,318..1,304,840(+)	hypothetical protein	CIMG_13201	0.1	1.14
CIMG_13738	CIMG_13738-t26_1	GG704916:2,057,675..2,060,237(-)	hypothetical protein	CIMG_13738	20.14	29.65
##GO:0016310 Phosphorylation
CIMG_00066	CIMG_00066-t26_1	GG704911:8,212,195..8,213,852(-)	TKL protein kinase	CIMG_00066	8.07	8.5
CIMG_00175	CIMG_00175-t26_1	GG704911:7,943,860..7,945,066(-)	serine/threonine protein kinase	CIMG_00175	4.51	15.07
CIMG_01028	CIMG_01028-t26_1	GG704911:5,783,124..5,785,730(-)	hypothetical protein	CIMG_01028	28.83	6.7
CIMG_01788	CIMG_01788-t26_1	GG704911:3,742,314..3,744,184(-)	hypothetical protein	CIMG_01788	40.07	37.97
CIMG_02020	CIMG_02020-t26_1	GG704911:3,162,156..3,163,670(-)	CMGC/SRPK protein kinase	CIMG_02020	73.65	46.92
CIMG_02367	CIMG_02367-t26_1	GG704911:2,011,144..2,012,721(-)	CMGC protein kinase	CIMG_02367	11.04	14.71
CIMG_02369	CIMG_02369-t26_1	GG704911:2,000,332..2,007,981(-)	AGC protein kinase	CIMG_02369	12.16	10.3
CIMG_02373	CIMG_02373-t26_1	GG704911:1,993,034..1,994,611(+)	CMGC/SRPK protein kinase	CIMG_02373	46.28	129.78
CIMG_02662	CIMG_02662-t26_1	GG704911:1,260,995..1,262,971(+)	CMGC/SRPK protein kinase	CIMG_02662	39.29	54.81
CIMG_02866	CIMG_02866-t26_1	GG704911:715,126..716,853(-)	CMGC/SRPK protein kinase	CIMG_02866	12.02	18.69
CIMG_02972	CIMG_02972-t26_1	GG704916:115,772..117,382(+)	CMGC/SRPK protein kinase	CIMG_02972	20.83	97.65
CIMG_03432	CIMG_03432-t26_1	GG704916:1,321,163..1,324,763(-)	AGC/PDK1 protein kinase	CIMG_03432	39.98	57.31
CIMG_04845	CIMG_04845-t26_1	GG704914:1,616,665..1,619,465(-)	hypothetical protein	CIMG_04845	7.72	10.23
CIMG_04950	CIMG_04950-t26_1	GG704914:1,913,600..1,915,249(+)	serine/threonine protein kinase	CIMG_04950	10.55	25.56
CIMG_05059	CIMG_05059-t26_1	GG704914:2,203,398..2,206,811(-)	hypothetical protein	CIMG_05059	16.88	21.37
CIMG_05190	CIMG_05190-t26_1	GG704914:2,626,754..2,628,194(-)	CMGC/SRPK protein kinase	CIMG_05190	26.26	7.26
CIMG_05349	CIMG_05349-t26_1	GG704914:3,095,623..3,096,922(-)	serine/threonine protein kinase	CIMG_05349	21.5	42.82
CIMG_05539	CIMG_05539-t26_1	GG704914:3,612,039..3,613,856(-)	CMGC protein kinase, CMGC protein kinase, variant	CIMG_05539	6.13	12.85
CIMG_05539	CIMG_05539-t26_2	GG704914:3,612,039..3,613,856(-)	CMGC protein kinase, CMGC protein kinase, variant	CIMG_05539	6.13	12.85
CIMG_05660	CIMG_05660-t26_1	GG704914:3,922,204..3,924,733(-)	CMGC/SRPK protein kinase	CIMG_05660	52.42	197.25
CIMG_05694	CIMG_05694-t26_1	GG704915:3,396,016..3,398,039(+)	CMGC/SRPK protein kinase	CIMG_05694	15.53	39.29
CIMG_06940	CIMG_06940-t26_1	GG704912:3,889,319..3,893,938(+)	CAMK/CAMKL/KIN1 protein kinase	CIMG_06940	18.36	8.24
CIMG_06953	CIMG_06953-t26_1	GG704912:3,932,165..3,933,433(+)	serine/threonine protein kinase	CIMG_06953	10.81	25.49
CIMG_07606	CIMG_07606-t26_1	GG704913:3,545,820..3,548,315(-)	hypothetical protein	CIMG_07606	27.64	29.15
CIMG_08032	CIMG_08032-t26_1	GG704913:2,434,475..2,437,131(+)	pyruvate kinase	CIMG_08032	175.54	191.88
CIMG_08269	CIMG_08269-t26_1	GG704913:1,849,264..1,850,278(-)	hypothetical protein	CIMG_08269	0	1.15
CIMG_08289	CIMG_08289-t26_1	GG704913:1,749,366..1,750,352(+)	serine/threonine protein kinase	CIMG_08289	9.62	55.22
CIMG_08586	CIMG_08586-t26_1	GG704913:906,106..907,757(+)	CMGC/SRPK protein kinase	CIMG_08586	114.67	68.54
CIMG_08748	CIMG_08748-t26_1	GG704913:490,229..492,678(+)	hypothetical protein	CIMG_08748	44.83	38.9
CIMG_09905	CIMG_09905-t26_1	GG704915:156,815..158,359(+)	serine/threonine protein kinase	CIMG_09905	28.21	33.19
CIMG_09923	CIMG_09923-t26_1	GG704915:214,909..215,953(+)	serine/threonine protein kinase	CIMG_09923	6.15	4.73
CIMG_09925	CIMG_09925-t26_1	GG704915:228,457..230,000(+)	serine/threonine protein kinase	CIMG_09925	94.08	212.16
CIMG_10064	CIMG_10064-t26_1	GG704915:634,419..635,639(+)	serine/threonine protein kinase	CIMG_10064	5.48	137.89
CIMG_10103	CIMG_10103-t26_1	GG704915:743,211..744,437(+)	STE/STE20 protein kinase	CIMG_10103	2.57	6.12
CIMG_10318	CIMG_10318-t26_1	GG704915:1,301,379..1,303,358(-)	phosphoglycerate kinase	CIMG_10318	530.85	1071.42
CIMG_10356	CIMG_10356-t26_1	GG704911:371,594..373,761(+)	hypothetical protein	CIMG_10356	38.11	17.33
CIMG_11033	CIMG_11033-t26_1	GG704916:119,103..119,800(-)	hypothetical protein	CIMG_11033	2.55	11.25
CIMG_11593	CIMG_11593-t26_1	GG704915:3,399,164..3,401,386(-)	CMGC/SRPK protein kinase	CIMG_11593	34.3	22.59
CIMG_11924	CIMG_11924-t26_1	GG704912:4,781,989..4,784,033(-)	CMGC/SRPK protein kinase	CIMG_11924	8.72	36.84
CIMG_12125	CIMG_12125-t26_1	GG704913:1,878,985..1,881,215(+)	serine/threonine protein kinase	CIMG_12125	53.22	104.54
CIMG_12635	CIMG_12635-t26_1	GG704911:1,010,583..1,011,872(-)	hypothetical protein	CIMG_12635	0	4.03
CIMG_13201	CIMG_13201-t26_1	GG704913:1,304,318..1,304,840(+)	hypothetical protein	CIMG_13201	0.1	1.14
CIMG_13738	CIMG_13738-t26_1	GG704916:2,057,675..2,060,237(-)	hypothetical protein	CIMG_13738	20.14	29.65
