# Supplementary material for: Analysis of Transposable Elements in Coccidioides Species
Source: J Fungi (Basel). 2018 Jan 19;4(1):13. doi: 10.3390/jof4010013 (PMC5872316; doi:10.3390/jof4010013)
Supplement: Supplementary file 1 [file jof-04-00013-s001.zip › Coccioides_supplemental/S2_C_posadasii_repeats.txt]

    SW   perc perc perc  query         position in query           matching                                                                 repeat                position in repeat
 score   div. del. ins.  sequence      begin   end        (left)   repeat                                                                   class/family      begin   end    (left)     ID

   158    0.0  0.0  0.0  ACFW01000001        1     136 (1400796) + (ACCCTA)n                                                                Simple_repeat           1    136     (0)     1  
    13   11.2  3.2  3.2  ACFW01000001      147     177 (1400755) + (CCCCG)n                                                                 Simple_repeat           1     31     (0)     2  
  4290    9.0  0.3  0.0  ACFW01000001      220     866 (1400066) C RLX-incomp_Blc166_Cpos_C735-B-G50-Map3                                   LTR/Gypsy             (0)   3056    2408     3 *
 48140    3.1  0.0  0.1  ACFW01000001      292    6934 (1393998) + RLX-incomp_Blc95_Cpos_C735-B-R2-Map7_reversed                            LTR/Gypsy             590   6958     (0)     4  
  8376    1.3  0.0  0.0  ACFW01000001     6935    7992 (1392940) C DTX-incomp-chim_Blc41_Cpos_C735-B-R3-Map16_reversed                      DNA/TcMar-Mariner  (3402)  12236   11179     5  
 32610   11.2  0.7  0.0  ACFW01000001     7993   10894 (1390038) C DTX-incomp_Blc5_Supercontig_3.3_896356_902196_DNA_hAT                    DNA                   (8)   5832    2907     6  
    28    0.0  0.0  0.0  ACFW01000001    10895   10921 (1390011) + (T)n                                                                     Simple_repeat           1     27     (0)     7  
 32610   11.2  0.7  0.0  ACFW01000001    10922   12455 (1388477) C DTX-incomp_Blc5_Supercontig_3.3_896356_902196_DNA_hAT                    DNA                (2934)   2906    1368     6  
  2350    8.8  0.3  0.0  ACFW01000001    12456   12752 (1388180) C RLX-comp_Blc1_Cpos_C735-B-G68-Map6_reversed                              LTR/Gypsy          (6776)    299       2     8  
  9953   12.7  1.1  0.2  ACFW01000001    12753   14154 (1386778) + DTX-incomp-chim_Blc39_Supercontig_3.3_4270292_4291141_DNA_hAT_reversed   Unknown             19436  20849     (0)     9  
 22479   11.7  0.1  0.6  ACFW01000001    14157   17269 (1383663) + RLX-incomp-chim_Blc2_Cpos_C735-B-G77-Map20_reversed                      LTR/Gypsy            4988   8085  (2514)    10  
  7001   24.9  2.2  0.5  ACFW01000001    17273   18880 (1382052) C RLX-incomp_Blc42_Cpos_C735-L-B4-Map1                                     Unknown            (7961)   6619    4985    11  
   756   17.9  0.7  0.0  ACFW01000001    20491   20630 (1380302) C DTX-incomp-chim_Blc69_Supercontig_3.1_2848002_2856807_DNA_TcMar_reversed Unknown            (6166)   2639    2499    12  
  3199   10.9  0.2  0.5  ACFW01000001    20631   21080 (1379852) + RLX-incomp_Blc2_Supercontig_3.1_926717_937298_LTR_Gypsy_reversed         LTR/Gypsy               1    449 (10132)    13  
   758   16.3  4.2  2.0  ACFW01000001    21052   21195 (1379737) C RLX-incomp-chim_Blc2_Cpos_C735-L-B10-Map1                                LTR/Gypsy           (278)  10849   10703    14 *
   884   16.9  1.3  0.0  ACFW01000001    21260   21413 (1379519) + DTX-incomp-chim_Blc84_Supercontig_3.3_1764626_1772066_DNA_TcMar          LTR/Gypsy              24    179  (7261)    15  
   370    8.3  0.0  0.0  ACFW01000001    21414   21461 (1379471) C RLX-incomp-chim_Blc46_Cpos_C735-L-B9-Map1                                LTR                  (57)  12217   12170    16  
   231   19.4  0.0  4.8  ACFW01000001    22007   22071 (1378861) C DTX-incomp-chim_Blc69_Supercontig_3.1_2848002_2856807_DNA_TcMar_reversed Unknown            (3854)   4951    4890    17  
   305   21.1  4.0  6.1  ACFW01000001    22275   22375 (1378557) + DTX-incomp-chim_Blc64_Supercontig_3.1_2352943_2362346_DNA_TcMar_reversed Unknown                 2    100  (9303)    18 *
  5044   13.9  0.9  0.2  ACFW01000001    22302   23117 (1377815) + RLX-incomp-chim_Blc68_Cpos_C735-L-B35-Map1                               LTR/Gypsy            7781   8601   (293)    19 *
 11582   23.6  1.1  0.3  ACFW01000001    23110   25380 (1375552) + RLX-incomp_Blc13_Cpos_C735-L-B43-Map1                                    LTR/Gypsy            4670   6958     (0)    20  
   617   30.9  1.6  4.0  ACFW01000001    25360   25380 (1375552) + RLX-incomp_Blc134_Supercontig_3.1_278218_282496_LTR_Gypsy                LTR/Gypsy            3602   3751   (527)    21 *
   701   29.9  1.4  0.0  ACFW01000001    25381   25601 (1375331) + DTX-incomp_Blc170_Supercontig_3.3_877275_880252_DNA_hAT                  Unknown              2169   2392   (585)    22  
   617   30.9  1.6  4.0  ACFW01000001    25602   25612 (1375320) + RLX-incomp_Blc134_Supercontig_3.1_278218_282496_LTR_Gypsy                LTR/Gypsy            3752   3848   (430)    21  
 11758    3.2  0.1  0.0  ACFW01000001    25615   27046 (1373886) C RIX-incomp_Blc145_Cpos_C735-B-R4-Map5_reversed                           LINE/Tad1             (1)   4028    2596    23  
  3296   19.7  0.7  0.5  ACFW01000001    27053   27648 (1373284) + RLX-comp-chim_Blc13_Cpos_C735-L-B38-Map1_reversed                        LTR/Gypsy            6689   7285   (125)    24  
  3245   22.4  0.8  3.1  ACFW01000001    27104   27825 (1373107) C DTX-incomp-chim_Blc83_Supercontig_3.1_1112161_1119614_DNA_TcMar_reversed Unknown            (3783)   3670    2965    25 *
 20403   17.9  0.1  0.1  ACFW01000001    27826   31269 (1369663) + RLX-incomp_Blc117_Supercontig_3.1_2665600_2670498_LTR_Gypsy_reversed     LTR/Gypsy               1   3444  (1454)    26  
 11378   15.1  0.1  0.0  ACFW01000001    31262   33004 (1367928) C RLX-incomp-chim_Blc46_Cpos_C735-L-B9-Map1                                LTR                (5065)   7209    5465    27 *
 30232   17.6  0.3  0.0  ACFW01000001    33005   38184 (1362748) + RLX-incomp_Blc18_Supercontig_3.4_2979166_2986798_LTR_Gypsy               LTR/Gypsy               1   7586     (0)    28 *
 32663   16.3  1.9  0.2  ACFW01000001    38184   45024 (1355908) C RLX-incomp_Blc13_Cpos_C735-L-B43-Map1                                    LTR/Gypsy             (1)   6957       1    29  
  1393   13.4  0.0  0.0  ACFW01000001    45025   45227 (1355705) + RLX-incomp_Blc18_Supercontig_3.3_935634_943341_LTR_Gypsy                 LTR/Gypsy            5173   5375  (2332)    30  
 53687   10.7  0.4  0.0  ACFW01000001    45228   52272 (1348660) C RLX-comp_Blc1_Cpos_C735-B-G68-Map6_reversed                              LTR/Gypsy             (3)   7072       1    31  
 14330   16.9  0.2  0.3  ACFW01000001    52273   54589 (1346343) + RLX-incomp_Blc18_Supercontig_3.4_2979166_2986798_LTR_Gypsy               LTR/Gypsy            5272   7586     (0)    28  
  7112   17.3  0.3  0.0  ACFW01000001    54606   55732 (1345200) C RLX-incomp_Blc13_Cpos_C735-L-B43-Map1                                    LTR/Gypsy          (5828)   1130       1    32  
 14663   15.3  0.0  0.2  ACFW01000001    55733   58235 (1342697) + DTX-incomp-chim_Blc60_Supercontig_3.4_2591445_2601928_DNA_TcMar_reversed Unknown              3087   5588  (4895)    33  
  4340   13.4  0.4  0.0  ACFW01000001    60050   60811 (1340121) + DTX-incomp-chim_Blc120_Cpos_C735-L-B54-Map1_reversed                     DNA/TcMar-Fot1          6    680  (4164)    34 *
  7604   15.5  0.5  0.0  ACFW01000001    60809   61969 (1338963) C DTX-incomp_Blc5_Supercontig_3.3_896356_902196_DNA_hAT                    DNA                   (8)   5832    4666    35  
   244   29.2  2.4  2.4  ACFW01000001    63025   63147 (1337785) C RLX-incomp_Blc106_Supercontig_3.5_1333327_1338804_LTR_Gypsy              LTR/Gypsy          (1874)   3603    3481    36  
 10808   16.1  0.1  0.0  ACFW01000001    63241   64843 (1336089) + RLX-incomp_Blc13_Cpos_C735-B-G62-Map4                                    LTR/Gypsy               4   1607  (5354)    37  
 96583    0.0  0.0  0.0  ACFW01000001    64844   75416 (1325516) + RLX-incomp_Blc2_Cpos_C735-L-B22-Map1                                     LTR/Gypsy               1  10573     (0)    38  
 33144   18.4  0.3  0.2  ACFW01000001    75417   80768 (1320164) + RLX-incomp_Blc13_Cpos_C735-B-G62-Map4                                    LTR/Gypsy            1604   6958     (3)    37  
 22317   11.2  0.4  0.0  ACFW01000001    80772   83847 (1317085) C RLX-comp_Blc17_Cpos_C735-B-R8-Map12                                      LTR/Gypsy          (7541)   3089       2    39  
 45803   17.1  0.5  0.1  ACFW01000001    84215   91891 (1309041) + RLX-incomp_Blc18_Supercontig_3.4_2979166_2986798_LTR_Gypsy               LTR/Gypsy               4   7632     (0)    40  
    23   30.2  1.8  2.8  ACFW01000001    92737   92846 (1308086) + A-rich                                                                   Low_complexity          1    109     (0)    41  
   353   19.7  0.0  0.0  ACFW01000001    93254   93302 (1307630) + RLX-incomp_Blc80_Supercontig_3.3_4115140_4122694_DNA_hAT_reversed        LTR/Gypsy            1739   1787  (5767)    42  
 12822   12.3  0.1  0.0  ACFW01000001    93303   95036 (1305896) + RLX-comp_Blc1_Cpos_C735-B-G68-Map6_reversed                              LTR/Gypsy               2   1711  (5364)    43  
  2538    3.7  0.0  0.0  ACFW01000001    95035   95331 (1305601) C RLX-comp_Blc1_Cpos_C735-B-G68-Map6_reversed                              LTR/Gypsy          (6776)    299       3    44 *
  1477   19.5  3.8  3.5  ACFW01000001    95332   95382 (1305550) C RLX-incomp-chim_Blc1_Supercontig_3.3_1585695_1592821_LTR_Gypsy_reversed  Unknown             (295)   6831    6780    45 *
 37533   15.3  0.1  0.2  ACFW01000001    95302  100693 (1300239) + RLX-comp_Blc1_Cpos_C735-B-G68-Map6_reversed                              LTR/Gypsy            1683   7072     (3)    43  
  5322   25.0  0.7  0.6  ACFW01000001   100694  101910 (1299022) + RLX-incomp_Blc27_Supercontig_3.3_1806402_1813322_LTR_Gypsy_reversed      LTR/Gypsy            5695   6913     (7)    46  
  1452   14.5  2.8  0.0  ACFW01000001   101896  102177 (1298755) C DTX-incomp-chim_Blc84_Supercontig_3.3_1764626_1772066_DNA_TcMar          LTR/Gypsy          (2552)   4888    4599    47 *
  2155   19.3  0.8  0.3  ACFW01000001   102178  102557 (1298375) + RLX-comp_Blc13_Cpos_C735-L-B42-Map1_reversed                             LTR/Gypsy            2984   3365  (3593)    48  
    15   17.5  0.0  0.0  ACFW01000001   106162  106193 (1294739) + (GGTT)n                                                                  Simple_repeat           1     32     (0)    49  
   541   24.4  6.4  6.4  ACFW01000001   106292  106462 (1294470) + DTX-incomp-chim_Blc84_Supercontig_3.3_1764626_1772066_DNA_TcMar          LTR/Gypsy               9    179  (7261)    50  
  3349   11.7  0.2  0.2  ACFW01000001   106471  106957 (1293975) C DTX-incomp_Blc157_Supercontig_3.4_1543096_1546512_DNA_TcMar              DNA/TcMar-Fot1     (1106)   2310    1824    51  
  2446    6.1  0.3  0.0  ACFW01000001   106958  107254 (1293678) C RLX-comp_Blc1_Cpos_C735-B-G68-Map6_reversed                              LTR/Gypsy             (3)   7072    6775    52  
  1256   15.5  0.0  0.4  ACFW01000001   107255  107481 (1293451) + DTX-incomp-chim_Blc64_Supercontig_3.1_2352943_2362346_DNA_TcMar_reversed Unknown               511    736  (8667)    53  
  1565   18.3  0.4  0.0  ACFW01000001   107482  107743 (1293189) + DTX-incomp-chim_Blc72_Supercontig_3.1_269536_278228_DNA_hAT_reversed     LTR/Gypsy               1    263  (8429)    54 *
  6415   15.3  0.1  0.1  ACFW01000001   107743  108752 (1292180) C DTX-incomp_Blc4_Supercontig_3.6_188665_191064_DNA_TcMar                  DNA/TcMar-Fot1      (749)   1650     641    55  
  1114   18.5  0.5  0.0  ACFW01000001   108791  108985 (1291947) + RLX-comp_Blc17_Cpos_C735-L-B8-Map1                                       LTR/Gypsy            1401   1596 (10917)    56  
   356   18.2  0.0  0.8  ACFW01000001   109169  109247 (1291685) + RLX-incomp_Blc25_Supercontig_3.5_161224_171774_LTR_Gypsy                 LTR/Gypsy            3340   3418  (7195)    57  
  1211   16.9  0.0  0.5  ACFW01000001   109520  109727 (1291205) C RLX-incomp_Blc158_Supercontig_3.1_2792704_2796112_LTR_Gypsy_reversed     LTR/Gypsy          (3116)    292      86    58 *
  3308    9.1  0.0  0.0  ACFW01000001   109726  110164 (1290768) + RLX-incomp-chim_Blc61_Cpos_C735-B-R49-Map3                               LTR/Gypsy            4659   5097  (5298)    59  
  1029   25.6  2.1  0.4  ACFW01000001   109728  109754 (1291178) C RLX-incomp_Blc42_Cpos_C735-L-B4-Map1                                     Unknown             (388)  14192   13954    60 *
   540   18.6  3.9  0.0  ACFW01000001   110151  110252 (1290680) C RLX-incomp_Blc29_Supercontig_3.1_6588650_6593944_LTR_Gypsy               LTR/Gypsy           (194)   5100    4995    61  
   373   30.6  5.7  0.8  ACFW01000001   110253  110263 (1290669) C DTX-incomp-chim_Blc60_Supercontig_3.4_2591445_2601928_DNA_TcMar_reversed Unknown             (192)  10290   10172    62  
   922   20.6  0.5  2.9  ACFW01000001   110264  110498 (1290434) C RLX-incomp_Blc6_Supercontig_3.1_8341819_8351393_LTR_Gypsy_reversed       LTR/Gypsy             (0)   9574    9392    63  
 12197   14.6  0.2  0.2  ACFW01000001   110499  112368 (1288564) C DTX-incomp_Blc170_Supercontig_3.3_877275_880252_DNA_hAT                  Unknown               (0)   2977    1108    64  
 40187   12.2  0.0  0.4  ACFW01000001   112369  118210 (1282722) C DTX-incomp_Blc5_Supercontig_3.3_1368731_1374550_DNA_hAT_reversed         DNA/hAT-Ac            (0)   5819       2    65  
 20162   16.5  0.5  0.0  ACFW01000001   118212  121508 (1279424) C RLX-comp_Blc13_Cpos_C735-L-B42-Map1_reversed                             LTR/Gypsy          (1860)   5098    1787    66  
 10945   14.6  0.0  0.0  ACFW01000001   121510  123245 (1277687) C DTX-incomp-chim_Blc39_Supercontig_3.3_4270292_4291141_DNA_hAT_reversed   Unknown           (10435)  10414    8679    67  
   731   19.5  0.7  0.7  ACFW01000001   123247  123396 (1277536) C RLX-comp_Blc6_Supercontig_3.2_4650556_4661189_LTR_Gypsy                  LTR/Gypsy         (10378)    255     106    68  
 91689    0.0  0.0  0.0  ACFW01000001   123398  133960 (1266972) + RLX-comp_Blc2_Cpos_C735-L-B28-Map1                                       LTR/Gypsy               1  10563     (0)    69  
   272    7.9  0.5  0.0  ACFW01000001   133961  134007 (1266925) C RLX-comp_Blc2_Supercontig_3.1_490518_501096_LTR_Gypsy_reversed           LTR/Gypsy           (331)  10247   10211    70  
    16   17.2  4.4  2.2  ACFW01000001   134011  134064 (1266868) + GA-rich                                                                  Low_complexity          1     55     (0)    71  
   278   17.0  0.0  0.0  ACFW01000001   134071  134117 (1266815) C DTX-incomp-chim_Blc5_Supercontig_3.4_1603085_1610261_DNA_hAT_reversed    Unknown            (7126)     50       4    72 *
   668   18.8  0.0  1.4  ACFW01000001   134111  134256 (1266676) + DTX-incomp_Blc62_Supercontig_3.1_2730559_2740891_DNA_TcMar_reversed      DNA/TcMar-Fot1       8192   8335  (1997)    73  
   263   14.5  7.8  0.5  ACFW01000001   138708  138799 (1262133) C DTX-incomp_Blc4_Supercontig_3.5_125080_127537_DNA_TcMar_reversed         DNA/TcMar-Fot1     (1991)    466     425    74 *
 18024    8.2  0.0  0.0  ACFW01000001   138723  141062 (1259870) + DTX-comp_Blc10_Supercontig_3.5_2309270_2311617_DNA_TcMar                 DNA/TcMar-Fot1          1   2340     (7)    75  
 47524    0.0  0.0  0.0  ACFW01000001   142148  147593 (1253339) C RLX-incomp_Blc107_Cpos_C735-L-B50-Map1_reversed                          LTR/Copia             (0)   5446       1    76  
    18    9.8  3.0  0.0  ACFW01000001   154084  154116 (1246816) + (TTTTA)n                                                                 Simple_repeat           1     34     (0)    77  
    14   24.9  1.7  5.3  ACFW01000001   155948  156006 (1244926) + (AGTT)n                                                                  Simple_repeat           1     57     (0)    78  
   281   17.0  0.0  0.0  ACFW01000001   156051  156097 (1244835) + RLX-incomp_Blc70_Supercontig_3.2_1252278_1261048_LTR_Gypsy               LTR/Gypsy            7001   7047  (1723)    79 *
   975   13.4  0.0  0.0  ACFW01000001   156097  156245 (1244687) C RLX-incomp-chim_Blc2_Cpos_C735-B-G77-Map20_reversed                      LTR/Gypsy          (1880)   8719    8571    80 *
  2425   13.8  0.0  0.0  ACFW01000001   156244  156628 (1244304) + RLX-incomp_Blc6_Supercontig_3.1_149925_160553_LTR_Gypsy_reversed         LTR/Gypsy            8272   8656  (1972)    81  
   280   14.3  0.0  6.3  ACFW01000001   161686  161696 (1239236) C DTX-comp_Blc115_Supercontig_3.5_740218_745388_DNA_TcMar_reversed         DNA/TcMar-Fot1      (123)   5047    5041    82  
  5382   13.6  0.7  0.0  ACFW01000001   161697  162534 (1238398) + DTX-comp_Blc10_Supercontig_3.3_1876558_1878900_DNA_TcMar                 DNA/TcMar-Fot1          1    844  (1498)    83  
  5839   12.0  0.0  0.0  ACFW01000001   162535  163357 (1237575) + RLX-incomp_Blc13_Cpos_C735-B-G62-Map4                                    LTR/Gypsy               4    826  (6135)    84  
 54778    0.1  0.0  0.0  ACFW01000001   163358  172447 (1228485) + RLX-incomp-chim_Blc68_Cpos_C735-L-B35-Map1                               LTR/Gypsy               1   8894     (0)    85  
  1626   20.6  4.2  1.9  ACFW01000001   172448  172507 (1228425) + RIX-incomp-chim_Blc85_Supercontig_3.4_3944873_3952133_LINE_Tad1_reversed Unknown               972   1039  (6221)    86 *
  2978    2.0  0.0  0.0  ACFW01000001   172448  172800 (1228132) + DTX-incomp_Blc4_Supercontig_3.5_125080_127537_DNA_TcMar_reversed         DNA/TcMar-Fot1       1370   1722   (735)    87  
   416    9.4  0.0  3.1  ACFW01000001   172783  172848 (1228084) C DTX-incomp-chim_Blc177_Supercontig_3.1_2862159_2864902_DNA_TcMar         LTR/Gypsy          (1102)   1641    1578    88 *
   400   11.3 12.8  2.5  ACFW01000001   172796  172904 (1228028) + DTX-incomp_Blc4_Supercontig_3.3_3642456_3644773_DNA_TcMar_reversed       DNA/TcMar-Fot1         38    157  (2160)    89 *
 17877   11.0  0.9  0.0  ACFW01000001   172832  177132 (1223800) C DTX-comp_Blc4_Cpos_C735-B-R21-Map20                                      DNA/TcMar-Fot1       (12)   2391       1    90  
   345   12.5  0.0  1.8  ACFW01000001   177088  177144 (1223788) + DTX-incomp-chim_Blc152_Supercontig_3.5_106348_109975_DNA_TcMar           DNA/TcMar-Fot1       2071   2126  (1501)    91 *
  2833    5.6  0.0  0.0  ACFW01000001   177131  177467 (1223465) C DTX-comp_Blc4_Supercontig_3.3_24363_26692_DNA_TcMar_reversed             DNA/TcMar-Fot1     (1992)    337       1    92  
   377   14.2  0.7 10.4  ACFW01000001   177468  177499 (1223433) + DTX-incomp-chim_Blc4_Supercontig_3.1_5007734_5010594_DNA_TcMar           DNA/TcMar-Fot1       2543   2544   (316)    93 *
  7818   10.8  0.0  0.1  ACFW01000001   177466  178535 (1222397) C DTX-incomp-chim_Blc64_Supercontig_3.1_2352943_2362346_DNA_TcMar_reversed Unknown            (8333)   1070       2    94  
   391   11.1 10.6  4.0  ACFW01000001   178466  178559 (1222373) C DTX-incomp_Blc62_Supercontig_3.1_2730559_2740891_DNA_TcMar_reversed      DNA/TcMar-Fot1     (5950)   4382    4283    95 *
    13   16.2  0.0  0.0  ACFW01000001   180770  180797 (1220135) + (AACT)n                                                                  Simple_repeat           1     28     (0)    96  
    13    6.8  9.7  0.0  ACFW01000001   180842  180872 (1220060) + (GATGC)n                                                                 Simple_repeat           1     34     (0)    97  
   821    7.8  1.7  0.8  ACFW01000001   183347  183462 (1217470) C DTX-incomp_Blc157_Supercontig_3.4_1543096_1546512_DNA_TcMar              DNA/TcMar-Fot1      (258)   3158    3042    98  
    55    7.5  0.0  0.0  ACFW01000001   183612  183683 (1217249) + (A)n                                                                     Simple_repeat           1     72     (0)    99  
    22   10.1  0.0  0.0  ACFW01000001   183961  183992 (1216940) + (A)n                                                                     Simple_repeat           1     32     (0)   100  
    18   20.3  0.0  0.0  ACFW01000001   186289  186323 (1214609) + A-rich                                                                   Low_complexity          1     35     (0)   101  
    15   19.3  1.6  8.5  ACFW01000001   186349  186411 (1214521) + G-rich                                                                   Low_complexity          1     59     (0)   102  
    23   23.3  0.0  0.0  ACFW01000001   187358  187407 (1213525) + (T)n                                                                     Simple_repeat           1     50     (0)   103  
    19    0.0  0.0  0.0  ACFW01000001   187463  187483 (1213449) + (T)n                                                                     Simple_repeat           1     21     (0)   103  
    11   24.5  2.2  2.2  ACFW01000001   187519  187563 (1213369) + (TTTTCAC)n                                                               Simple_repeat           1     45     (0)   104  
    26   13.6  0.0  0.0  ACFW01000001   188013  188053 (1212879) + (T)n                                                                     Simple_repeat           1     41     (0)   105  
    27    8.3  5.9  0.0  ACFW01000001   188092  188142 (1212790) + (AAAAT)n                                                                 Simple_repeat           1     54     (0)   106  
    21    9.5  0.0  0.0  ACFW01000001   188496  188529 (1212403) + (ACAG)n                                                                  Simple_repeat           1     34     (0)   107  
    16    0.0  0.0  0.0  ACFW01000001   189052  189069 (1211863) + (AC)n                                                                    Simple_repeat           1     18     (0)   108  
    32   21.2  0.0  0.0  ACFW01000001   189474  189538 (1211394) + GA-rich                                                                  Low_complexity          1     65     (0)   109  
    27    6.2  0.0  0.0  ACFW01000001   189885  189918 (1211014) + (A)n                                                                     Simple_repeat           1     34     (0)   110  
    46   14.8  0.0  0.0  ACFW01000001   190302  190376 (1210556) + (T)n                                                                     Simple_repeat           1     75     (0)   111  
    16   20.3  0.0  0.0  ACFW01000001   190976  191005 (1209927) + A-rich                                                                   Low_complexity          1     30     (0)   112  
    14   20.0  2.4  2.4  ACFW01000001   191188  191229 (1209703) + (CCT)n                                                                   Simple_repeat           1     42     (0)   113  
    18   23.0  0.0  0.0  ACFW01000001   192363  192399 (1208533) + (T)n                                                                     Simple_repeat           1     37     (0)   114  
    30    0.0  0.0  0.0  ACFW01000001   194326  194353 (1206579) + (T)n                                                                     Simple_repeat           1     28     (0)   115  
    15   12.6  0.0  0.0  ACFW01000001   196872  196898 (1204034) + (CAG)n                                                                   Simple_repeat           1     27     (0)   116  
    28    0.0  0.0  0.0  ACFW01000001   198396  198421 (1202511) + (AGT)n                                                                   Simple_repeat           1     26     (0)   117  
    22   27.2  2.3  2.3  ACFW01000001   198499  198585 (1202347) + (AGATAA)n                                                                Simple_repeat           1     87     (0)   118 *
    24   15.1  0.0  0.0  ACFW01000001   198555  198598 (1202334) + GA-rich                                                                  Low_complexity          1     44     (0)   119  
    22    2.9  2.7  2.7  ACFW01000001   198858  198867 (1202065) + (TCTGCCA)n                                                               Simple_repeat           1     10     (0)   120  
    46    0.0  0.0  2.2  ACFW01000001   198868  198913 (1202019) + (TCTTCA)n                                                                Simple_repeat           1     45     (0)   121  
    22    2.9  2.7  2.7  ACFW01000001   198914  198939 (1201993) + (TCTGCCA)n                                                               Simple_repeat           4     30     (0)   122 *
    51   21.9  2.3  5.3  ACFW01000001   198932  199106 (1201826) + (TCT)n                                                                   Simple_repeat           1    170     (0)   123  
    13   16.7  7.5  0.0  ACFW01000001   199532  199571 (1201361) + (CTC)n                                                                   Simple_repeat           1     43     (0)   124  
    20   25.2  0.0  1.8  ACFW01000001   199913  199970 (1200962) + (CGC)n                                                                   Simple_repeat           1     57     (0)   125  
    17   22.8  0.0  0.0  ACFW01000001   203170  203205 (1197727) + (T)n                                                                     Simple_repeat           1     36     (0)   126  
    16   13.7  0.0  0.0  ACFW01000001   207555  207579 (1193353) + (T)n                                                                     Simple_repeat           1     25     (0)   127  
  1902   11.8  0.0  0.4  ACFW01000001   212191  212486 (1188446) + DTX-incomp_Blc4_Supercontig_3.3_991036_993274_DNA_TcMar_reversed         DNA/TcMar-Fot1          8    264  (1974)   128  
   347   20.1  3.7  1.8  ACFW01000001   212473  212609 (1188323) C RLX-comp_Blc14_Supercontig_3.1_261523_269109_LTR_Gypsy_reversed          LTR/Gypsy          (5094)   2492    2425   129 *
  2046   14.9  0.3  1.5  ACFW01000001   212538  212870 (1188062) + RLX-incomp_Blc14_Supercontig_3.4_2918750_2926335_LTR_Gypsy_reversed      LTR/Gypsy            6990   7318   (267)   130 *
  5044    2.8  0.2  0.0  ACFW01000001   212846  213446 (1187486) + RIX-comp_Blc122_Cpos_C735-B-G54-Map20                                    LINE/Tad1            3681   4282   (486)   131  
   919   23.9  8.2  6.0  ACFW01000001   212871  212915 (1188017) + RLX-incomp-chim_Blc8_Supercontig_3.1_660358_667974_LTR_Gypsy_reversed    Unknown                 1    386  (7230)   132 *
   358   18.2  4.5  1.1  ACFW01000001   213389  213446 (1187486) C DTX-incomp-chim_Blc96_Supercontig_3.2_4737649_4743922_DNA_TcMar_reversed Unknown            (5605)    668     608   133  
 49867   13.9  0.0  0.0  ACFW01000001   213447  220405 (1180527) + RLX-incomp_Blc13_Cpos_C735-L-B43-Map1                                    LTR/Gypsy               1   6958     (0)   134  
  3275    4.0  6.3  0.0  ACFW01000001   220406  220832 (1180100) + RIX-incomp_Blc204_Cpos_C735-B-G23-Map20                                  LINE/I               1386   1839    (26)   135  
    35    0.0  0.0  2.8  ACFW01000001   220833  220869 (1180063) + (ATA)n                                                                   Simple_repeat           1     36     (0)   136  
 10425   17.9  0.7  0.0  ACFW01000001   220870  222609 (1178323) + RLX-incomp_Blc14_Supercontig_3.1_1119615_1126598_LTR_Gypsy               LTR/Gypsy             311   2062  (4921)   137  
  2333   11.6  0.0  0.0  ACFW01000001   222612  222913 (1178019) C RLX-incomp_Blc42_Cpos_C735-L-B4-Map1                                     Unknown            (7155)   7425    7124   138 *
 12320   16.8  0.4  0.0  ACFW01000001   222908  224958 (1175974) + RLX-incomp_Blc14_Supercontig_3.4_2918750_2926335_LTR_Gypsy_reversed      LTR/Gypsy            2043   4101  (3484)   139  
 95563    0.0  0.0  0.0  ACFW01000001   224959  235531 (1165401) C RLX-comp-chim_Blc2_Cpos_C735-L-B23-Map1_reversed                         LTR/Gypsy             (0)  10573       1   140  
   760   14.5  0.0  0.0  ACFW01000001   235532  235605 (1165327) + RLX-incomp_Blc14_Supercontig_3.1_334247_341865_LTR_Gypsy                 LTR/Gypsy            4120   4193  (3425)   141  
 45515   15.8  0.4  0.0  ACFW01000001   235606  242577 (1158355) C RLX-comp_Blc13_Cpos_C735-L-B42-Map1_reversed                             LTR/Gypsy             (0)   6958       1   142  
  8958   15.3  0.0  0.0  ACFW01000001   242578  244008 (1156924) + RLX-incomp_Blc18_Supercontig_3.3_935634_943341_LTR_Gypsy                 LTR/Gypsy            4323   5753  (1954)   143  
 15485    3.2  0.1  0.0  ACFW01000001   244022  245858 (1155074) + RIX-comp_Blc9_Cpos_C735-B-R14-Map20                                      LINE/Tad1               3   1840  (5154)   144  
  4037    2.7  0.0  0.0  ACFW01000001   245857  246337 (1154595) C RIX-comp_Blc9_Cpos_C735-B-R14-Map20                                      LINE/Tad1           (558)   6436    5956   145 *
  3149   13.3  0.0  0.0  ACFW01000001   246333  246762 (1154170) C DTX-comp-chim_Blc5_Supercontig_3.3_34249_41103_DNA_hAT_reversed          LTR/Gypsy           (561)   6293    5864   146 *
   617    4.2  0.0  0.0  ACFW01000001   246764  246835 (1154097) C DTX-incomp_Blc5_Supercontig_3.1_479292_485088_DNA_hAT                    DNA/hAT-Ac         (4760)   1036     965   147  
  1037   15.2  0.0  0.0  ACFW01000001   247349  247513 (1153419) C RLX-incomp_Blc6_Supercontig_3.1_149925_160553_LTR_Gypsy_reversed         LTR/Gypsy          (7101)   3527    3363   148  
   341   13.2  0.0  0.0  ACFW01000001   247517  247569 (1153363) + RLX-incomp_Blc25_Cpos_C735-L-B29-Map1_reversed                           LTR/Gypsy            6728   6780  (3774)   149 *
  1132    8.2  0.0  0.0  ACFW01000001   247568  247714 (1153218) C RLX-incomp_Blc40_Cpos_C735-B-G1-Map20_reversed                           LTR/Gypsy         (13394)   3230    3084   150  
  1108    9.8  0.0  0.0  ACFW01000001   247707  247859 (1153073) + RLX-incomp_Blc6_Supercontig_3.3_1907647_1918278_LTR_Gypsy_reversed       LTR/Gypsy            7685   7837  (2794)   151 *
  4958   23.5  2.5  2.7  ACFW01000001   248291  249513 (1151419) C DTX-comp_Blc115_Supercontig_3.5_740218_745388_DNA_TcMar_reversed         DNA/TcMar-Fot1     (3004)   2166     946   152  
   748   28.7  1.8  1.3  ACFW01000001   250069  250294 (1150638) C DTX-comp_Blc115_Supercontig_3.5_740218_745388_DNA_TcMar_reversed         DNA/TcMar-Fot1     (4241)    929     703   152  
  1142   20.6  2.4  0.4  ACFW01000001   250813  251050 (1149882) + RLX-comp_Blc13_Cpos_C735-L-B42-Map1_reversed                             LTR/Gypsy            1066   1308  (5650)   153  
  7626   16.2  0.1  1.1  ACFW01000001   251051  252281 (1148651) C RLX-incomp-chim_Blc2_Cpos_C735-B-G77-Map20_reversed                      LTR/Gypsy             (0)  10599    9381   154  
 38600   14.0  1.2  0.0  ACFW01000001   252284  257597 (1143335) C DTX-incomp_Blc49_Supercontig_3.1_509438_520798_DNA_hAT                   Unknown            (5511)   5849     496   155  
    29    9.3  0.0  0.0  ACFW01000001   257598  257643 (1143289) + (AGAATGATG)n                                                             Simple_repeat           1     46     (0)   156  
 38600   14.0  1.2  0.0  ACFW01000001   257644  258110 (1142822) C DTX-incomp_Blc49_Supercontig_3.1_509438_520798_DNA_hAT                   Unknown           (10865)    495       2   155  
 23082   14.6  1.1  0.2  ACFW01000001   258112  261585 (1139347) C RLX-incomp_Blc12_Supercontig_3.2_871485_882068_LTR_Gypsy                 LTR/Gypsy          (1202)   9381    5874   157  
  2602   15.9  0.9  0.0  ACFW01000001   261600  262016 (1138916) C RLX-incomp_Blc2_Cpos_C735-B-R6-Map20                                     LTR/Gypsy          (6982)   3596    3176   158  
 29275   17.2  0.1  0.0  ACFW01000001   262017  266468 (1134464) + RLX-incomp_Blc13_Cpos_C735-B-G62-Map4                                    LTR/Gypsy               1   4455  (2506)   159  
 14690   10.4  0.3  0.0  ACFW01000001   266456  268393 (1132539) C RLX-incomp-chim_Blc2_Cpos_C735-B-G77-Map20_reversed                      LTR/Gypsy            (10)  10589    8646   160 *
  1805   13.8  0.0  0.0  ACFW01000001   268394  268644 (1132288) + RLX-incomp_Blc13_Cpos_C735-B-G62-Map4                                    LTR/Gypsy               2    252  (6709)   161  
  2534    4.7  0.0  0.0  ACFW01000001   268645  268941 (1131991) + RLX-comp_Blc1_Cpos_C735-B-G68-Map6_reversed                              LTR/Gypsy               3    299  (6776)   162  
 32347   14.4  0.2  0.0  ACFW01000001   268942  273694 (1127238) + RLX-comp_Blc13_Cpos_C735-L-B42-Map1_reversed                             LTR/Gypsy             246   5006  (1952)   163  
 56415    6.6  0.1  0.1  ACFW01000001   273695  289092 (1111840) + RLX-comp-chim_Blc71_Cpos_C735-L-B36-Map1                                 LTR/Gypsy               1   8740     (0)   164  
   301   13.6  6.8  0.0  ACFW01000001   289058  289116 (1111816) C DTX-incomp-chim_Blc84_Supercontig_3.3_1764626_1772066_DNA_TcMar          LTR/Gypsy          (4329)   3111    3049   165 *
 30919    9.9  0.3  0.2  ACFW01000001   289095  293181 (1107751) C RLX-comp_Blc2_Cpos_C735-L-B25-Map1_reversed                              LTR/Gypsy          (2210)   8361    4274   166  
  3130   10.0  0.0  0.0  ACFW01000001   293179  293599 (1107333) C RLX-incomp_Blc2_Cpos_C735-L-B26-Map1_reversed                            LTR/Gypsy          (7044)   3526    3106   167 *
   363   23.2  0.0  2.4  ACFW01000001   293585  293595 (1107337) C RLX-incomp_Blc80_Supercontig_3.3_4115140_4122694_DNA_hAT_reversed        LTR/Gypsy          (6125)   1429    1348   168 *
   412   19.2  0.0  0.0  ACFW01000001   293596  293668 (1107264) + RLX-incomp_Blc89_Supercontig_3.2_5152495_5159349_DNA_hAT                 LINE/R1               319    391  (6463)   169 *
  3126   15.5  0.0  0.0  ACFW01000001   293666  294163 (1106769) + RLX-incomp_Blc14_Supercontig_3.4_2918750_2926335_LTR_Gypsy_reversed      LTR/Gypsy            2651   3148  (4437)   170  
  6064   17.5  0.3  0.3  ACFW01000001   294166  295126 (1105806) C RLX-incomp_Blc13_Cpos_C735-B-G62-Map4                                    LTR/Gypsy             (1)   6960    6000   171 *
 15812   17.2  0.8  0.1  ACFW01000001   295108  297756 (1103176) C RLX-incomp_Blc14_Supercontig_3.1_1119615_1126598_LTR_Gypsy               LTR/Gypsy          (4314)   2669       1   172  
   569   22.4  0.0  3.2  ACFW01000001   297643  297771 (1103161) C RLX-incomp-chim_Blc8_Supercontig_3.1_660358_667974_LTR_Gypsy_reversed    Unknown             (405)   7211    7087   173 *
  3642   14.5  9.6  3.4  ACFW01000001   298951  299648 (1101284) C DTX-incomp_Blc5_Supercontig_3.2_3941279_3947108_DNA                      DNA/hAT-Ac         (5089)    740       1   174  
  4910   12.6  0.0  0.0  ACFW01000001   299653  300326 (1100606) C RLX-incomp_Blc2_Cpos_C735-B-R6-Map20                                     LTR/Gypsy           (798)   9780    9107   175  
    14    8.0  3.5  3.5  ACFW01000001   302038  302066 (1098866) + (AAG)n                                                                   Simple_repeat           1     29     (0)   176  
  3326   10.5  0.0  0.0  ACFW01000001   302164  302600 (1098332) C RLX-incomp_Blc42_Cpos_C735-L-B4-Map1                                     Unknown             (384)  14196   13760   177 *
 20715    8.9  0.2  0.0  ACFW01000001   302599  305293 (1095639) + RLX-incomp_Blc2_Cpos_C735-B-R6-Map20                                     LTR/Gypsy             234   2934  (7644)   178  
  6507    6.1  0.0  2.6  ACFW01000001   305293  306130 (1094802) + DTX-incomp-chim_Blc116_Supercontig_3.1_483399_488504_DNA_hAT_reversed    Unknown              1232   2048  (3057)   179 *
   575    9.9  0.0  0.0  ACFW01000001   306060  306140 (1094792) C RIX-incomp_Blc145_Cpos_C735-B-R4-Map5_reversed                           LINE/Tad1          (3419)    610     530   180 *
 11945    1.8  0.2  0.0  ACFW01000001   306131  307552 (1093380) + RIX-comp_Blc9_Cpos_C735-B-R14-Map20                                      LINE/Tad1            5564   6988     (6)   181  
   642    4.3  0.2  0.4  ACFW01000001   307551  307636 (1093296) + RLX-incomp_Blc40_Cpos_C735-B-G1-Map20_reversed                           LTR/Gypsy            1248   1320 (15304)   182 *
 10707   16.6  0.2  0.0  ACFW01000001   307620  309262 (1091670) C RLX-incomp_Blc13_Cpos_C735-B-G62-Map4                                    LTR/Gypsy          (1004)   5957    4312   171 *
 45448   14.6  0.1  0.1  ACFW01000001   309260  315875 (1085057) C DTX-incomp-chim_Blc64_Supercontig_3.1_2352943_2362346_DNA_TcMar_reversed Unknown            (1046)   8357    1742   183  
    15   13.8  7.5  0.0  ACFW01000001   316465  316504 (1084428) + A-rich                                                                   Low_complexity          1     43     (0)   184  
 21831   16.6  0.1  0.1  ACFW01000001   321097  324554 (1076378) C RLX-comp_Blc27_Supercontig_3.2_5162302_5169224_LTR_Gypsy_reversed        LTR/Gypsy             (0)   6922    3467   185  
 23646   14.8  0.0  0.0  ACFW01000001   324555  327920 (1073012) C RLX-incomp-chim_Blc46_Cpos_C735-L-B9-Map1                                LTR                (4388)   7886    4521   186  
  1217   16.5  0.0  4.0  ACFW01000001   327921  328128 (1072804) + RLX-incomp-chim_Blc44_Cpos_C735-L-B6-Map1_reversed                       LTR/Gypsy               1    200 (13583)   187 *
 19466    9.2  1.1  0.1  ACFW01000001   328104  330829 (1070103) C RIX-incomp_Blc9_Cpos_C735-B-R58-Map20                                    LINE/Tad1          (4242)   2753       1   188  
  8870   19.7  0.1  0.1  ACFW01000001   330837  332382 (1068550) C RLX-incomp-chim_Blc44_Cpos_C735-L-B6-Map1_reversed                       LTR/Gypsy          (6676)   7107    5562   189  
  1110   16.7  0.0  0.0  ACFW01000001   332467  332630 (1068302) C DTX-incomp_Blc176_Cpos_C735-B-R44-Map3_reversed                          DNA/TcMar-Fot1       (22)   2726    2563   190  
 20955    1.5  0.0  0.0  ACFW01000001   332631  335022 (1065910) C RLX-incomp_Blc114_Supercontig_3.5_271249_276444_LTR_Gypsy_reversed       LTR/Gypsy             (0)   5195    2803   191  
 46231   12.0  0.0  0.0  ACFW01000001   335023  341983 (1058949) C RLX-incomp_Blc13_Cpos_C735-B-G62-Map4                                    LTR/Gypsy             (0)   6961       1   192  
 24476    1.7  0.0  0.1  ACFW01000001   341984  344790 (1056142) C RLX-incomp_Blc114_Supercontig_3.5_271249_276444_LTR_Gypsy_reversed       LTR/Gypsy          (2392)   2803       1   193  
  1464   18.7  0.0  0.0  ACFW01000001   345039  345289 (1055643) C RLX-incomp_Blc117_Supercontig_3.1_2665600_2670498_LTR_Gypsy_reversed     LTR/Gypsy          (4647)    251       1   194  
  7473   23.1  0.4  0.5  ACFW01000001   345302  346866 (1054066) + RLX-incomp-chim_Blc67_Cpos_C735-L-B34-Map1                               LTR/Gypsy            3580   5142  (3767)   195  
  4437   16.4  0.0  0.0  ACFW01000001   346861  347557 (1053375) + DTX-incomp-chim_Blc96_Supercontig_3.2_4737649_4743922_DNA_TcMar_reversed Unknown              3525   4221  (2052)   196 *
   727   18.2  0.8  0.4  ACFW01000001   350271  350421 (1050511) C RLX-incomp-chim_Blc44_Cpos_C735-L-B6-Map1_reversed                       LTR/Gypsy          (1509)  12274   12155   197 *
  4388   11.6  0.5  0.2  ACFW01000001   350390  351018 (1049914) + RLX-incomp_Blc18_Supercontig_3.3_935634_943341_LTR_Gypsy                 LTR/Gypsy            7076   7706     (1)   198  
  4748   24.0  0.8  1.1  ACFW01000001   351019  352166 (1048766) C DTX-incomp-chim_Blc69_Supercontig_3.1_2848002_2856807_DNA_TcMar_reversed Unknown            (6294)   2511    1368   199 *
  4993   10.0  0.1  0.0  ACFW01000001   352163  352820 (1048112) C RLX-incomp_Blc42_Cpos_C735-L-B4-Map1                                     Unknown             (385)  14195   13537   200 *
  7838   17.7  0.1  0.1  ACFW01000001   352809  353989 (1046943) C RLX-comp_Blc1_Cpos_C735-B-G68-Map6_reversed                              LTR/Gypsy           (802)   6273    5093   201 *
 30786   13.0  0.0  0.0  ACFW01000001   353971  358265 (1042667) C DTX-incomp-chim_Blc64_Supercontig_3.1_2352943_2362346_DNA_TcMar_reversed Unknown            (3367)   6036    1742   202  
 14989   21.8  0.5  0.3  ACFW01000001   358265  361173 (1039759) C RLX-incomp_Blc134_Supercontig_3.1_278218_282496_LTR_Gypsy                LTR/Gypsy          (1106)   3172     257   203 *
   287   22.2  1.2  2.4  ACFW01000001   361165  361247 (1039685) C RLX-incomp_Blc221_Cpos_C735-B-G15-Map20_reversed                         LTR/Gypsy          (1227)    146      65   204 *
  7927   16.8  0.1  0.3  ACFW01000001   361176  362490 (1038442) + RLX-incomp-chim_Blc77_Supercontig_3.1_2677403_2685125_LTR_Gypsy          LTR/Gypsy              26   1337  (6385)   205 *
 46829   16.4  0.2  0.0  ACFW01000001   362490  369546 (1031386) + RLX-incomp_Blc42_Cpos_C735-L-B4-Map1                                     Unknown              7128  14195   (385)   206  
 11999   17.9  0.1  0.0  ACFW01000001   369547  371580 (1029352) + RLX-incomp_Blc18_Supercontig_3.4_2979166_2986798_LTR_Gypsy               LTR/Gypsy            1230   3266  (4366)   207  
  2109   15.3  0.0  0.0  ACFW01000001   371576  371915 (1029017) + RLX-incomp_Blc8_Supercontig_3.4_2603384_2611024_LTR_Gypsy_reversed       LTR/Gypsy            3466   3805  (3835)   208 *
 31714    2.9  0.3  0.0  ACFW01000001   371915  375772 (1025160) C RIX-comp_Blc9_Cpos_C735-B-R14-Map20                                      LINE/Tad1             (7)   6987    3118   209  
  2980   13.8  0.0  0.0  ACFW01000001   375773  376199 (1024733) C RLX-incomp_Blc42_Cpos_C735-L-B4-Map1                                     Unknown           (10016)   4564    4138   210  
 96174    0.1  0.0  0.0  ACFW01000001   376200  386824 (1014108) C RLX-incomp_Blc2_Cpos_C735-L-B16-Map1_reversed                            LTR/Gypsy             (0)  10577       1   211  
 43564   14.4  0.2  0.1  ACFW01000001   386750  393332 (1007600) + RLX-comp_Blc27_Supercontig_3.2_5162302_5169224_LTR_Gypsy_reversed        LTR/Gypsy               1   6921     (1)   212 *
   742    0.0  0.0  0.0  ACFW01000001   393274  393355 (1007577) C RIX-comp_Blc9_Cpos_C735-B-R14-Map20                                      LINE/Tad1          (3869)   3125    3044   213 *
  6363    4.0  0.0  0.0  ACFW01000001   393355  394080 (1006852) + noCat_Blc211_Cpos_C735-B-G2-Map20                                        LINE/I                895   1620     (2)   214 *
 22998   17.7  0.7  0.2  ACFW01000001   394079  397972 (1002960) + RLX-incomp_Blc18_Supercontig_3.4_2979166_2986798_LTR_Gypsy               LTR/Gypsy              26   7593    (39)   215  
 12477   19.2  0.1  0.0  ACFW01000001   397970  400078 (1000854) C RLX-incomp-chim_Blc48_Supercontig_3.3_4182630_4194094_LTR_Gypsy_reversed Unknown            (5974)   5490    3381   216 *
 41320   18.9  0.5  0.3  ACFW01000001   400079  407073  (993859) C RLX-incomp_Blc13_Supercontig_3.3_1789991_1796949_LTR_Gypsy_reversed      LTR/Gypsy             (2)   6956       1   217  
  3201   23.3  0.5  0.5  ACFW01000001   407076  407714  (993218) + RLX-incomp-chim_Blc44_Cpos_C735-L-B6-Map1_reversed                       LTR/Gypsy           13145  13783     (0)   218  
  1206   21.6  0.5  6.9  ACFW01000001   407783  408200  (992732) C RLX-incomp_Blc95_Cpos_C735-B-R2-Map7_reversed                            LTR/Gypsy          (4548)   1772    1380   219 *
  4521   12.3  5.6  0.6  ACFW01000001   407889  408694  (992238) C RIX-incomp_Blc34_Supercontig_3.2_4623473_4624446_LINE_Tad1               LINE/Tad1            (11)    962     117   220  
  2892    9.3  0.9  0.5  ACFW01000001   408688  409109  (991823) + RIX-incomp_Blc22_Cpos_C735-B-G43-Map6                                    LINE/Tad1            2201   2624    (68)   221 *
  1646    9.7  0.0  0.0  ACFW01000001   409105  409298  (991634) C RIX-comp_Blc9_Supercontig_3.6_3436323_3443290_LINE_Tad1_reversed         LINE/Tad1           (803)   6164    5971   222 *
 23454   16.1  0.3  0.1  ACFW01000001   409299  412809  (988123) C RLX-incomp_Blc13_Cpos_C735-L-B43-Map1                                    LTR/Gypsy             (1)   6957    3474   223 *
 23493   16.4  0.0  0.0  ACFW01000001   412805  416356  (984576) C RLX-incomp_Blc13_Supercontig_3.3_1789991_1796949_LTR_Gypsy_reversed      LTR/Gypsy          (3406)   3552       1   224  
  1500   13.8  0.0  0.4  ACFW01000001   416357  416570  (984362) C RLX-incomp-chim_Blc2_Cpos_C735-L-B13-Map1_reversed                       LTR/Gypsy          (9402)   1192     980   225 *
  2180   13.8  1.6  0.0  ACFW01000001   416570  416889  (984043) C RLX-incomp_Blc12_Supercontig_3.2_871485_882068_LTR_Gypsy                 LTR/Gypsy          (9686)    897     573   226  
  1107   16.8  0.5  3.1  ACFW01000001   416877  417073  (983859) C RLX-incomp-chim_Blc44_Cpos_C735-L-B6-Map1_reversed                       LTR/Gypsy          (1495)  12288   12097   227 *
   393   11.7  0.0  5.0  ACFW01000001   417453  417468  (983464) C DTX-comp_Blc124_Supercontig_3.5_2951416_2956076_DNA_TcMar_reversed       DNA/TcMar-Fot1     (2315)   2345    2333   228  
 18647    8.3  0.1  0.0  ACFW01000001   417469  419800  (981132) + DTX-comp_Blc4_Cpos_C735-B-R21-Map20                                      DNA/TcMar-Fot1          2   2335     (0)   229  
    17   12.6  6.7  2.1  ACFW01000001   420656  420700  (980232) + (TGAG)n                                                                  Simple_repeat           1     47     (0)   230  
    18   13.8  2.3  4.7  ACFW01000001   420784  420845  (980087) + (TTC)n                                                                   Simple_repeat           1     60     (0)   231  
    12   33.4  0.0  0.0  ACFW01000001   424470  424521  (976411) + (GAGGCG)n                                                                Simple_repeat           1     52     (0)   232  
    21    3.3  0.0  3.1  ACFW01000001   424646  424678  (976254) + (GCTGGA)n                                                                Simple_repeat           1     32     (0)   233  
    16    0.0  0.0  0.0  ACFW01000001   424948  424965  (975967) + (GA)n                                                                    Simple_repeat           1     18     (0)   234  
    15   23.2  8.5  1.1  ACFW01000001   426816  426829  (974103) + (GAAGAGC)n                                                               Simple_repeat           1     36    (52)   235  
    19   21.5  0.0  2.0  ACFW01000001   426830  426880  (974052) + GA-rich                                                                  Low_complexity          1     50     (0)   236  
    15   23.2  8.5  1.1  ACFW01000001   426881  426897  (974035) + (GAAGAGC)n                                                               Simple_repeat          37     88     (0)   235  
    32    0.0  0.0  0.0  ACFW01000001   428247  428276  (972656) + (T)n                                                                     Simple_repeat           1     30     (0)   237  
    12   15.8  0.0  3.5  ACFW01000001   428839  428868  (972064) + A-rich                                                                   Low_complexity          1     29     (0)   238  
    14   15.9  0.0  0.0  ACFW01000001   430962  430989  (969943) + (GAT)n                                                                   Simple_repeat           1     28     (0)   239  
    38    0.0  0.0  0.0  ACFW01000001   431157  431191  (969741) + (CTC)n                                                                   Simple_repeat           1     35     (0)   240  
    18    0.0  0.0  0.0  ACFW01000001   431508  431527  (969405) + (A)n                                                                     Simple_repeat           1     20     (0)   241  
    19   20.8  1.7  3.5  ACFW01000001   432182  432244  (968688) + (TTTTC)n                                                                 Simple_repeat           1     61     (0)   242  
    54    0.0  0.0  0.0  ACFW01000001   432247  432295  (968637) + (T)n                                                                     Simple_repeat           1     49     (0)   243  
    56    3.5  0.0  0.0  ACFW01000001   432535  432593  (968339) + (ATC)n                                                                   Simple_repeat           1     59     (0)   244  
    27   25.1  3.4  2.2  ACFW01000001   433818  433906  (967026) + (CT)n                                                                    Simple_repeat           1     90     (0)   245  
    20   22.8  2.9  2.9  ACFW01000001   434029  434110  (966822) + (CTCCGC)n                                                                Simple_repeat           1     82     (0)   246  
    13   17.0  0.0  9.3  ACFW01000001   434527  434573  (966359) + (CTCCCGC)n                                                               Simple_repeat           1     43     (0)   247  
    15    0.0  0.0  0.0  ACFW01000001   434963  434979  (965953) + (TA)n                                                                    Simple_repeat           1     17     (0)   248  
    20   12.2  0.0  0.0  ACFW01000001   435002  435038  (965894) + (TTTATT)n                                                                Simple_repeat           1     37     (0)   249  
    85    5.4  0.0  0.0  ACFW01000001   435493  435589  (965343) + (TCT)n                                                                   Simple_repeat           1     97     (0)   250  
    13    0.0  0.0  0.0  ACFW01000001   435593  435609  (965323) + (CTC)n                                                                   Simple_repeat           1     17     (0)   251  
    27    9.8  0.0  2.2  ACFW01000001   436224  436270  (964662) + (TCTTTTT)n                                                               Simple_repeat           1     46     (0)   252  
    26   17.4  3.2  1.6  ACFW01000001   436504  436566  (964366) + A-rich                                                                   Low_complexity          1     64     (0)   253  
    15   14.4  0.0  0.0  ACFW01000001   440762  440785  (960147) + (A)n                                                                     Simple_repeat           1     24     (0)   254  
    27    9.8  0.0  2.2  ACFW01000001   441280  441326  (959606) + (GAAAA)n                                                                 Simple_repeat           1     46     (0)   255  
    30    0.0  0.0  0.0  ACFW01000001   442372  442397  (958535) + (AG)n                                                                    Simple_repeat           1     26     (0)   256  
    70   13.3  3.2  0.0  ACFW01000001   442566  442689  (958243) + GA-rich                                                                  Low_complexity          1    128     (0)   257  
    19    6.6  3.1  0.0  ACFW01000001   443003  443034  (957898) + (AAGC)n                                                                  Simple_repeat           1     33     (0)   258  
    11   13.6  2.8  5.7  ACFW01000001   445465  445500  (955432) + GA-rich                                                                  Low_complexity          1     35     (0)   259  
    33   16.5  0.0  0.0  ACFW01000001   445890  445945  (954987) + A-rich                                                                   Low_complexity          1     56     (0)   260  
    20    4.2  0.0  0.0  ACFW01000001   446640  446664  (954268) + (AC)n                                                                    Simple_repeat           1     25     (0)   261  
   274   27.4  6.7  2.8  ACFW01000001   451653  451757  (949175) C RLX-incomp-chim_Blc43_Cpos_C735-L-B5-Map1                                LTR/Gypsy         (13587)    240     132   262  
    26    0.0  0.0  0.0  ACFW01000001   453069  453096  (947836) + (A)n                                                                     Simple_repeat           1     28     (0)   263  
    11   21.2  0.0  2.9  ACFW01000001   453341  453358  (947574) + A-rich                                                                   Low_complexity          1     34     (0)   264  
    16    0.0  0.0  0.0  ACFW01000001   453359  453375  (947557) + (A)n                                                                     Simple_repeat           1     17     (0)   265  
   249    0.0  0.0  0.0  ACFW01000001   453532  453561  (947371) + RXX-LARD_Blc65_Cpos_C735-B-R77-Map3                                      rRNA                 6996   7025  (2246)   266  
    15    9.8  0.0  0.0  ACFW01000001   456155  456176  (944756) + (CT)n                                                                    Simple_repeat           1     22     (0)   267  
    29    2.1  8.3  0.0  ACFW01000001   457435  457483  (943449) + (AAAAAG)n                                                                Simple_repeat           1     53     (0)   268  
    32   13.4  0.0  0.0  ACFW01000001   461822  461871  (939061) + (A)n                                                                     Simple_repeat           1     50     (0)   269  
    14   20.2  0.0  0.0  ACFW01000001   465322  465355  (935577) + (CATCC)n                                                                 Simple_repeat           1     34     (0)   270  
    18    6.1  2.6  5.4  ACFW01000001   478593  478630  (922302) + (CACCTC)n                                                                Simple_repeat           1     37     (0)   271  
    18   13.2  3.0  0.0  ACFW01000001   478683  478715  (922217) + (CA)n                                                                    Simple_repeat           1     34     (0)   272  
    12   15.3  3.5  0.0  ACFW01000001   481479  481507  (919425) + (TCG)n                                                                   Simple_repeat           1     30     (0)   273  
    37    0.0  0.0  0.0  ACFW01000001   482859  482892  (918040) + (T)n                                                                     Simple_repeat           1     34     (0)   274  
    22   21.2  1.2  6.6  ACFW01000001   483081  483121  (917811) + (CCTCT)n                                                                 Simple_repeat           1     75     (0)   275  
    14   12.0  5.3  2.6  ACFW01000001   483122  483159  (917773) + (TCTGCT)n                                                                Simple_repeat           1     39     (0)   276  
    11   20.8  0.0  2.9  ACFW01000001   487218  487252  (913680) + A-rich                                                                   Low_complexity          1     34     (0)   277  
   608    5.1  0.0  2.5  ACFW01000001   506932  507012  (893920) C RLX-incomp-chim_Blc38_Supercontig_3.3_902192_925079_DNA_TcMar            LTR/Gypsy         (19564)   3323    3245   278  
   513   12.9  7.3  1.7  ACFW01000001   507061  507170  (893762) + RLX-incomp_Blc7_Supercontig_3.3_816819_822283_LTR_Copia                  LTR/Copia            5345   5460     (4)   279  
    13   20.9  0.0  0.0  ACFW01000001   510893  510925  (890007) + (TCATTG)n                                                                Simple_repeat           1     33     (0)   280  
    21    6.5  0.0  0.0  ACFW01000001   512748  512779  (888153) + (CAGTCG)n                                                                Simple_repeat           1     32     (0)   281  
    18    8.5  0.0  0.0  ACFW01000001   524024  524048  (876884) + (TC)n                                                                    Simple_repeat           1     25     (0)   282  
    24   14.4  0.0  0.0  ACFW01000001   524562  524600  (876332) + (A)n                                                                     Simple_repeat           1     39     (0)   283  
    13   19.6  4.9  0.0  ACFW01000001   525379  525419  (875513) + (TTTCTT)n                                                                Simple_repeat           1     43     (0)   284  
    16   14.4  2.5  2.5  ACFW01000001   525875  525914  (875018) + A-rich                                                                   Low_complexity          1     40     (0)   285  
    23   21.8  0.0  0.0  ACFW01000001   526331  526378  (874554) + A-rich                                                                   Low_complexity          1     48     (0)   286  
    16   20.9  2.3  0.0  ACFW01000001   526432  526475  (874457) + A-rich                                                                   Low_complexity          1     45     (0)   286  
    22   34.8  0.0  0.0  ACFW01000001   526618  526707  (874225) + A-rich                                                                   Low_complexity          1     90     (0)   287  
    20   22.8  0.0  0.0  ACFW01000001   526867  526908  (874024) + GA-rich                                                                  Low_complexity          1     42     (0)   288  
    17    8.9  0.0  0.0  ACFW01000001   529055  529078  (871854) + (A)n                                                                     Simple_repeat           1     24     (0)   289  
    16    6.9  6.5  0.0  ACFW01000001   529117  529147  (871785) + (AAATA)n                                                                 Simple_repeat           1     33     (0)   290  
    22   14.9  0.0  0.0  ACFW01000001   529817  529853  (871079) + (A)n                                                                     Simple_repeat           1     37     (0)   291  
    14   13.4  2.9  2.9  ACFW01000001   530019  530053  (870879) + (TTTTC)n                                                                 Simple_repeat           1     35     (0)   292  
    16   17.4  6.5  0.0  ACFW01000001   530054  530059  (870873) + (TTTCTT)n                                                                Simple_repeat           6     49     (0)   293  
    44    0.0  0.0  0.0  ACFW01000001   530426  530463  (870469) + (TC)n                                                                    Simple_repeat           1     38     (0)   294  
    28    8.1  0.0  0.0  ACFW01000001   538388  538427  (862505) + (T)n                                                                     Simple_repeat           1     40     (0)   295  
    26    2.6  7.1  2.3  ACFW01000001   541551  541592  (859340) + (CT)n                                                                    Simple_repeat           1     44     (0)   296  
    31    0.0  0.0  0.0  ACFW01000001   543206  543234  (857698) + (T)n                                                                     Simple_repeat           1     29     (0)   297  
    12   12.1  0.0  6.9  ACFW01000001   544649  544679  (856253) + (GCA)n                                                                   Simple_repeat           1     29     (0)   298  
    11   11.1  6.9  0.0  ACFW01000001   545298  545326  (855606) + (TTTTTC)n                                                                Simple_repeat           1     31     (0)   299  
    13   19.4  4.9  0.0  ACFW01000001   545906  545946  (854986) + (TTTGCTT)n                                                               Simple_repeat           1     43     (0)   300  
   915   31.1  4.7  2.5  ACFW01000001   549009  549480  (851452) C RLX-incomp_Blc144_Cpos_C735-B-R127-Map4                                  LTR/Gypsy           (619)   3421    2940   301  
   274    5.9  0.0  0.0  ACFW01000001   549532  549565  (851367) C DTX-incomp-chim_Blc45_Supercontig_3.5_3367237_3380922_DNA_TcMar          LTR/Copia          (5311)   8374    8341   302  
    32   23.0  2.3  0.0  ACFW01000001   554764  554774  (846158) + (TTTCTT)n                                                                Simple_repeat           1     87     (0)   303  
    36   21.9  0.0  0.0  ACFW01000001   554775  554848  (846084) + (T)n                                                                     Simple_repeat           1     74     (0)   304  
    26   17.8  2.9  2.9  ACFW01000001   560065  560132  (840800) + (AAT)n                                                                   Simple_repeat           1     68     (0)   305  
   121    0.0  0.0  0.0  ACFW01000001   565179  565283  (835649) + (TTTCAT)n                                                                Simple_repeat           1    105     (0)   306  
    47    0.0  2.2  0.0  ACFW01000001   570353  570398  (830534) + (TTTTTA)n                                                                Simple_repeat           1     47     (0)   307  
    16   16.8  0.0  0.0  ACFW01000001   570619  570645  (830287) + A-rich                                                                   Low_complexity          1     27     (0)   308  
    15   21.1  0.0  0.0  ACFW01000001   572451  572479  (828453) + A-rich                                                                   Low_complexity          1     29     (0)   309  
    12   14.4  0.0  0.0  ACFW01000001   572904  572927  (828005) + (AAAG)n                                                                  Simple_repeat           1     24     (0)   310  
    33    0.0  0.0  0.0  ACFW01000001   573434  573461  (827471) + (AT)n                                                                    Simple_repeat           1     28     (0)   311  
    17   11.6  0.0  0.0  ACFW01000001   574013  574041  (826891) + (CTC)n                                                                   Simple_repeat           1     29     (0)   312  
    13   25.0  0.0  0.0  ACFW01000001   574049  574086  (826846) + (TTAT)n                                                                  Simple_repeat           1     38     (0)   313  
    15   32.7  1.7  1.7  ACFW01000001   579847  579871  (821061) + (TTC)n                                                                   Simple_repeat           1     59     (0)   314  
    24    9.7  0.0  0.0  ACFW01000001   579872  579905  (821027) + (T)n                                                                     Simple_repeat           1     34     (0)   315  
   230    9.1  4.2  8.7  ACFW01000001   580438  580485  (820447) + RLX-comp_Blc3_Cpos_C735-L-B52-Map1                                       LTR/Copia            5207   5252    (58)   316  
    22   11.8  0.0  0.0  ACFW01000001   585023  585060  (815872) + (TTCTT)n                                                                 Simple_repeat           1     38     (0)   317  
    17    0.0  0.0  0.0  ACFW01000001   590659  590677  (810255) + (T)n                                                                     Simple_repeat           1     19     (0)   318  
    40    2.5  0.0  0.0  ACFW01000001   591352  591392  (809540) + (GCCA)n                                                                  Simple_repeat           1     41     (0)   319  
    22   15.8  0.0  0.0  ACFW01000001   593884  593920  (807012) + (T)n                                                                     Simple_repeat           1     37     (0)   320  
    22   11.8  0.0  0.0  ACFW01000001   594278  594315  (806617) + (GTACTCT)n                                                               Simple_repeat           1     38     (0)   321  
    26    6.5  0.0  0.0  ACFW01000001   596415  596447  (804485) + (A)n                                                                     Simple_repeat           1     33     (0)   322  
    20    7.7  6.8  2.2  ACFW01000001   609724  609767  (791165) + A-rich                                                                   Low_complexity          1     46     (0)   323  
    17   20.5  2.6  0.0  ACFW01000001   610880  610918  (790014) + GA-rich                                                                  Low_complexity          1     40     (0)   324  
    12   17.6  0.0  0.0  ACFW01000001   612095  612121  (788811) + (TACA)n                                                                  Simple_repeat           1     27     (0)   325  
    17   14.4  1.6  0.0  ACFW01000001   614919  614951  (785981) + A-rich                                                                   Low_complexity          1     33     (0)   326  
    18   14.4  0.0  0.0  ACFW01000001   618262  618293  (782639) + (ATT)n                                                                   Simple_repeat           1     32     (0)   327  
    18    4.8  0.0  0.0  ACFW01000001   620222  620243  (780689) + (T)n                                                                     Simple_repeat           1     22     (0)   328  
    13   25.4  0.0  2.3  ACFW01000001   621377  621420  (779512) + (ATCCGCA)n                                                               Simple_repeat           1     43     (0)   329 *
    18   18.7  0.0  0.0  ACFW01000001   621419  621450  (779482) + A-rich                                                                   Low_complexity          1     32     (0)   330  
    21   13.9  0.0  0.0  ACFW01000001   630196  630228  (770704) + (T)n                                                                     Simple_repeat           1     33     (0)   331  
    12   17.0  2.9  2.9  ACFW01000001   635788  635822  (765110) + (TCTT)n                                                                  Simple_repeat           1     35     (0)   332  
    18    4.1  0.0  0.0  ACFW01000001   637468  637492  (763440) + (GAT)n                                                                   Simple_repeat           1     25     (0)   333  
    18   14.7  0.0  0.0  ACFW01000001   640459  640488  (760444) + (A)n                                                                     Simple_repeat           1     30     (0)   334  
    33    9.6  0.0  0.0  ACFW01000001   641088  641133  (759799) + (A)n                                                                     Simple_repeat           1     46     (0)   335  
    17   12.7  0.0  0.0  ACFW01000001   641677  641702  (759230) + (A)n                                                                     Simple_repeat           1     26     (0)   336  
    14   15.8  0.0  5.4  ACFW01000001   641703  641715  (759217) + A-rich                                                                   Low_complexity          1     37     (0)   337  
    35    0.0  0.0  0.0  ACFW01000001   642808  642840  (758092) + (T)n                                                                     Simple_repeat           1     33     (0)   338  
    15   21.1  0.0  0.0  ACFW01000001   644695  644723  (756209) + (T)n                                                                     Simple_repeat           1     29     (0)   339  
    19    0.0  3.2  3.2  ACFW01000001   645386  645416  (755516) + (TTTTAT)n                                                                Simple_repeat           1     31     (0)   340  
    18    3.0  5.3  5.3  ACFW01000001   645417  645423  (755509) + (TTTTATT)n                                                               Simple_repeat           1     38     (0)   341  
    17    0.0  0.0  0.0  ACFW01000001   645586  645604  (755328) + (TA)n                                                                    Simple_repeat           1     19     (0)   342  
    26    0.0  0.0  0.0  ACFW01000001   646344  646368  (754564) + (T)n                                                                     Simple_repeat           1     25     (0)   343  
    16    0.0  0.0  0.0  ACFW01000001   646372  646389  (754543) + (G)n                                                                     Simple_repeat           1     18     (0)   344  
    21    4.2  0.0  0.0  ACFW01000001   649233  649257  (751675) + (A)n                                                                     Simple_repeat           1     25     (0)   345  
    18    0.0  4.3  0.0  ACFW01000001   657198  657220  (743712) + (TC)n                                                                    Simple_repeat           1     24     (0)   346  
    16   24.0  0.0  0.0  ACFW01000001   664394  664428  (736504) + (T)n                                                                     Simple_repeat           1     35     (0)   347  
    29   20.3  2.4  2.4  ACFW01000001   666436  666518  (734414) + (CTTTTT)n                                                                Simple_repeat           1     83     (0)   348  
    17   20.5  0.0  0.0  ACFW01000001   668393  668432  (732500) + (CCGCTG)n                                                                Simple_repeat           1     40     (0)   349  
    26   20.5  0.0  0.0  ACFW01000001   670037  670087  (730845) + (T)n                                                                     Simple_repeat           1     51     (0)   350  
    21   16.8  0.0  0.0  ACFW01000001   670088  670122  (730810) + G-rich                                                                   Low_complexity          1     35     (0)   351  
    37   11.3  5.1  1.2  ACFW01000001   670657  670734  (730198) + (TTCTTT)n                                                                Simple_repeat           1     81     (0)   352  
   510    9.6  0.0  0.0  ACFW01000001   681755  681827  (719105) + DTX-incomp-chim_Blc45_Supercontig_3.5_3367237_3380922_DNA_TcMar          LTR/Copia            5323   5395  (8290)   353  
  1785   20.2  0.1  1.6  ACFW01000001   685307  685734  (715198) C RLX-comp_Blc6_Supercontig_3.2_1290825_1301453_LTR_Gypsy                  LTR/Gypsy             (0)  10628   10161   354  
  2901   14.0  7.3  0.6  ACFW01000001   685740  686229  (714703) + RLX-comp_Blc3_Supercontig_3.1_3187710_3193018_LTR_Copia                  LTR/Copia               3    525  (4783)   355  
    36    2.4  0.0  0.0  ACFW01000001   690510  690551  (710381) + (A)n                                                                     Simple_repeat           1     42     (0)   356  
    35    0.0  2.7  0.0  ACFW01000001   691080  691116  (709816) + (TTCTTTTTT)n                                                             Simple_repeat           1     38     (0)   357  
    18   19.9  0.0  0.0  ACFW01000001   691548  691582  (709350) + A-rich                                                                   Low_complexity          1     35     (0)   358  
    29   12.5  0.0  0.0  ACFW01000001   691709  691752  (709180) + (A)n                                                                     Simple_repeat           1     44     (0)   359  
    37   15.5  0.0  0.0  ACFW01000001   692085  692144  (708788) + A-rich                                                                   Low_complexity          1     60     (0)   360  
    19    4.5  0.0  0.0  ACFW01000001   692492  692514  (708418) + (A)n                                                                     Simple_repeat           1     23     (0)   361  
    14   13.6  9.8  0.0  ACFW01000001   692553  692593  (708339) + GA-rich                                                                  Low_complexity          1     45     (0)   362  
    22   14.9  0.0  0.0  ACFW01000001   695463  695529  (705403) + (A)n                                                                     Simple_repeat           1     67     (0)   363  
    20   24.4  3.5  0.8  ACFW01000001   695863  695931  (705001) + GA-rich                                                                  Low_complexity          1     70     (0)   364  
    22   26.4  0.0  0.0  ACFW01000001   696202  696255  (704677) + GA-rich                                                                  Low_complexity          1     54     (0)   365  
    20   25.8  1.5  1.5  ACFW01000001   696465  696530  (704402) + GA-rich                                                                  Low_complexity          1     66     (0)   366  
    19   10.8  0.0  0.0  ACFW01000001   696511  696541  (704391) + (GGT)n                                                                   Simple_repeat           1     31     (0)   367 *
    29   14.4  0.0  0.0  ACFW01000001   697107  697153  (703779) + (T)n                                                                     Simple_repeat           1     47     (0)   368  
    32   10.2  6.3  3.7  ACFW01000001   697154  697183  (703749) + (TCTTT)n                                                                 Simple_repeat           3     81     (0)   369  
    23    0.0  0.0  0.0  ACFW01000001   697542  697566  (703366) + (A)n                                                                     Simple_repeat           1     25     (0)   370  
    20   12.6  0.0  0.0  ACFW01000001   697785  697820  (703112) + (GAGAA)n                                                                 Simple_repeat           1     36     (0)   371  
    18   12.2  0.0  0.0  ACFW01000001   699670  699696  (701236) + (A)n                                                                     Simple_repeat           1     27     (0)   372  
    18   15.5  0.0  0.0  ACFW01000001   708101  708130  (692802) + (T)n                                                                     Simple_repeat           1     30     (0)   373  
    11    9.1  4.7  9.8  ACFW01000001   714963  715005  (685927) + (TCCTTTG)n                                                               Simple_repeat           1     41     (0)   374  
    14   16.0  2.9  0.0  ACFW01000001   722773  722807  (678125) + (ATATTTC)n                                                               Simple_repeat           1     36     (0)   375  
    19    0.0  0.0  0.0  ACFW01000001   725389  725432  (675500) + (TCA)n                                                                   Simple_repeat           1     44     (0)   376  
    13   15.4  6.7  2.1  ACFW01000001   733864  733908  (667024) + (ATCCTCA)n                                                               Simple_repeat           1     47     (0)   377  
    28   13.2  0.0  0.0  ACFW01000001   736134  736176  (664756) + (T)n                                                                     Simple_repeat           1     43     (0)   378  
    27    0.0  0.0  0.0  ACFW01000001   737245  737270  (663662) + (T)n                                                                     Simple_repeat           1     26     (0)   379  
    29    0.0  2.9  2.9  ACFW01000001   737833  737867  (663065) + (TTTTTA)n                                                                Simple_repeat           1     35     (0)   380  
    35   21.5  0.0  0.0  ACFW01000001   737871  737941  (662991) + (T)n                                                                     Simple_repeat           1     71     (0)   381  
    36    2.5  0.0  2.4  ACFW01000001   738416  738458  (662474) + (TTCTT)n                                                                 Simple_repeat           1     42     (0)   382  
    35    0.0  2.8  0.0  ACFW01000001   738689  738724  (662208) + (TTTTTATT)n                                                              Simple_repeat           1     37     (0)   383  
    57    4.3  7.0  1.9  ACFW01000001   739367  739466  (661466) + (TC)n                                                                    Simple_repeat           1    105     (0)   384  
    42    0.0  0.0  0.0  ACFW01000001   741426  741463  (659469) + (CCAGGT)n                                                                Simple_repeat           1     38     (0)   385  
    26    0.0  0.0  0.0  ACFW01000001   743998  744022  (656910) + (C)n                                                                     Simple_repeat           1     25     (0)   386  
    20    0.0  0.0  0.0  ACFW01000001   747045  747066  (653866) + (C)n                                                                     Simple_repeat           1     22     (0)   387  
    23   13.0  0.0  0.0  ACFW01000001   750554  750588  (650344) + (T)n                                                                     Simple_repeat           1     35     (0)   388  
    14    7.3  6.9  0.0  ACFW01000001   752137  752165  (648767) + (TTTCT)n                                                                 Simple_repeat           1     31     (0)   389  
    27    0.0  0.0  0.0  ACFW01000001   762234  762259  (638673) + (T)n                                                                     Simple_repeat           1     26     (0)   390  
    12   27.6  0.0  0.0  ACFW01000001   762305  762344  (638588) + (CTCTCTT)n                                                               Simple_repeat           1     40     (0)   391  
    33   17.5  0.0  0.0  ACFW01000001   762715  762772  (638160) + A-rich                                                                   Low_complexity          1     58     (0)   392  
    21    4.2  0.0  0.0  ACFW01000001   763609  763633  (637299) + (T)n                                                                     Simple_repeat           1     25     (0)   393  
    22    0.0  0.0  0.0  ACFW01000001   769968  769991  (630941) + (G)n                                                                     Simple_repeat           1     24     (0)   394  
    29    8.0  5.7  0.0  ACFW01000001   774938  774990  (625942) + (TTTATTT)n                                                               Simple_repeat           1     56     (0)   395  
    15   11.5  3.3  3.3  ACFW01000001   775117  775146  (625786) + (TA)n                                                                    Simple_repeat           1     30     (0)   396  
   285    2.9  0.0  0.0  ACFW01000001   777524  777558  (623374) C DTX-comp_Blc115_Supercontig_3.5_740218_745388_DNA_TcMar_reversed         DNA/TcMar-Fot1       (99)   5071    5037   397 *
 22300    3.3  1.0  0.7  ACFW01000001   777557  780278  (620654) C DTX-comp_Blc115_Supercontig_3.5_740218_745388_DNA_TcMar_reversed         DNA/TcMar-Fot1     (2440)   2730       1   398  
    30   16.1  0.0  0.0  ACFW01000001   780682  780731  (620201) + A-rich                                                                   Low_complexity          1     50     (0)   399  
    25   27.5  0.0  0.0  ACFW01000001   781098  781166  (619766) + A-rich                                                                   Low_complexity          1     69     (0)   400  
    11   17.7  5.0  2.4  ACFW01000001   784467  784506  (616426) + (TTAGTTGA)n                                                              Simple_repeat           1     41     (0)   401  
    15    5.6  0.0  0.0  ACFW01000001   790013  790031  (610901) + (T)n                                                                     Simple_repeat           1     19     (0)   402  
    13   23.2  0.0  2.4  ACFW01000001   794387  794428  (606504) + (TTTCT)n                                                                 Simple_repeat           1     41     (0)   403  
   338   28.5 13.3  2.3  ACFW01000001   805310  805618  (595314) + DTX-incomp_Blc197_Supercontig_3.2_951314_953313_DNA_TcMar                DNA/TcMar-Fot1        831   1172   (827)   404  
  1403    7.9  1.6  0.0  ACFW01000001   810181  810370  (590562) C RLX-incomp_Blc107_Cpos_C735-L-B50-Map1_reversed                          LTR/Copia             (9)   5437    5245   405  
    15   23.9  0.0  2.2  ACFW01000001   812076  812121  (588811) + (AATTT)n                                                                 Simple_repeat           1     45     (0)   406  
    19   21.4  0.0  0.0  ACFW01000001   818091  818128  (582804) + (T)n                                                                     Simple_repeat           1     38     (0)   407  
    27    7.1  2.1  2.1  ACFW01000001   832568  832614  (568318) + (CTCGCT)n                                                                Simple_repeat           1     47     (0)   408  
    28    0.0  0.0  0.0  ACFW01000001   833276  833306  (567626) + (A)n                                                                     Simple_repeat           1     31     (0)   409  
   345   22.5  7.0  3.4  ACFW01000001   841714  841738  (559194) C DTX-incomp-chim_Blc39_Supercontig_3.3_4270292_4291141_DNA_hAT_reversed   Unknown           (14541)   6308    6280   410  
 15420    5.1  0.1  0.0  ACFW01000001   841739  843550  (557382) C DTX-incomp_Blc16_Cpos_C735-B-G25-Map4_reversed                           DNA                   (0)   1813       1   411  
  5996    8.2  0.3  0.0  ACFW01000001   843827  844578  (556354) + DTX-incomp_Blc16_Cpos_C735-B-G25-Map4_reversed                           DNA                     3    756  (1057)   412  
 49041    8.6  0.1  0.0  ACFW01000001   844579  850773  (550159) + RLX-comp_Blc17_Cpos_C735-B-R8-Map12                                      LTR/Gypsy               2   6201  (4429)   413  
 54150   10.4  0.0  0.0  ACFW01000001   850774  857774  (543158) C RLX-incomp_Blc13_Cpos_C735-B-G62-Map4                                    LTR/Gypsy             (0)   6961       1   414  
 34332    9.0  0.1  0.0  ACFW01000001   857775  862113  (538819) + RLX-incomp_Blc2_Cpos_C735-B-R6-Map20                                     LTR/Gypsy            6236  10576     (2)   415  
  8625    5.8  0.2  0.0  ACFW01000001   862114  863173  (537759) + DTX-incomp_Blc16_Cpos_C735-B-G4-Map13                                    DNA/TcMar-Mariner     441   1502     (0)   416  
    23   21.6  2.7  2.7  ACFW01000001   873376  873449  (527483) + GA-rich                                                                  Low_complexity          1     74     (0)   417  
    19    0.0  0.0  0.0  ACFW01000001   873899  873919  (527013) + (A)n                                                                     Simple_repeat           1     21     (0)   418  
    18   30.5  0.0  0.0  ACFW01000001   873919  873970  (526962) + GA-rich                                                                  Low_complexity          1     52     (0)   419 *
    13   14.9  3.3  0.0  ACFW01000001   874366  874395  (526537) + A-rich                                                                   Low_complexity          1     31     (0)   420  
    13   18.4  0.0  0.0  ACFW01000001   874697  874727  (526205) + G-rich                                                                   Low_complexity          1     31     (0)   421  
    18   17.2  0.0  2.5  ACFW01000001   874754  874794  (526138) + (GTG)n                                                                   Simple_repeat           1     40     (0)   422  
    12   19.9  2.9  0.0  ACFW01000001   874898  874932  (526000) + G-rich                                                                   Low_complexity          1     36     (0)   423  
    20   27.8  0.0  0.0  ACFW01000001   874999  875055  (525877) + (TGG)n                                                                   Simple_repeat           1     57     (0)   424  
    19   10.7  0.0  7.0  ACFW01000001   875821  875866  (525066) + A-rich                                                                   Low_complexity          1     43     (0)   425  
    21   16.0  0.0  0.0  ACFW01000001   876584  876625  (524307) + (T)n                                                                     Simple_repeat           1     42     (0)   426  
    15   21.2  0.0  4.4  ACFW01000001   876749  876795  (524137) + (TTTTC)n                                                                 Simple_repeat           1     45     (0)   427  
    25   26.8  0.0  0.0  ACFW01000001   877491  877561  (523371) + (TTTT)n                                                                  Simple_repeat           1     71     (0)   428  
    30   24.6  4.3  3.9  ACFW01000001   879069  879201  (521731) + GA-rich                                                                  Low_complexity          1    133     (0)   429  
    19    8.3  0.0  0.0  ACFW01000001   880055  880080  (520852) + (TG)n                                                                    Simple_repeat           1     26     (0)   430  
    18    4.7  0.0  0.0  ACFW01000001   885847  885868  (515064) + (A)n                                                                     Simple_repeat           1     22     (0)   431  
    14   22.6  0.0  0.0  ACFW01000001   896198  896230  (504702) + (ATC)n                                                                   Simple_repeat           1     33     (0)   432  
    14   11.5  0.0  6.5  ACFW01000001   896236  896268  (504664) + A-rich                                                                   Low_complexity          1     31     (0)   433  
    21    3.0  5.9  0.0  ACFW01000001   898423  898456  (502476) + (AAAAGC)n                                                                Simple_repeat           1     36     (0)   434  
    16   22.7  0.0  0.0  ACFW01000001   902103  902143  (498789) + (CTCCTC)n                                                                Simple_repeat           1     41     (0)   435  
    15   30.8  0.0  0.0  ACFW01000001   908254  908305  (492627) + (TCA)n                                                                   Simple_repeat           1     52     (0)   436  
    19   18.1  0.0  0.0  ACFW01000001   910220  910252  (490680) + A-rich                                                                   Low_complexity          1     33     (0)   437  
    13   29.7  1.9  0.0  ACFW01000001   914642  914694  (486238) + (ATTCAAT)n                                                               Simple_repeat           1     54     (0)   438  
    20    0.0  0.0  0.0  ACFW01000001   920427  920448  (480484) + (T)n                                                                     Simple_repeat           1     22     (0)   439  
    27    0.0  0.0  0.0  ACFW01000001   924735  924760  (476172) + (T)n                                                                     Simple_repeat           1     26     (0)   440  
    16    0.0  0.0  0.0  ACFW01000001   931101  931118  (469814) + (A)n                                                                     Simple_repeat           1     18     (0)   441  
    16   20.1  2.8  1.4  ACFW01000001   932429  932475  (468457) + A-rich                                                                   Low_complexity          1     47     (0)   442  
    23    8.7  0.0  0.0  ACFW01000001   937274  937331  (463601) + (ATTTTA)n                                                                Simple_repeat           1     58     (0)   443  
    20   13.9  0.0  0.0  ACFW01000001   938819  938850  (462082) + (T)n                                                                     Simple_repeat           1     32     (0)   444  
   468   21.7  1.3  9.2  ACFW01000001   939286  939440  (461492) + RLX-comp_Blc7_Cpos_C735-L-B48-Map1                                       LTR/Copia            5240   5370    (92)   445  
    46   16.7  4.0  4.0  ACFW01000001   940302  940427  (460505) + (CTTT)n                                                                  Simple_repeat           1    126     (0)   446  
    20   12.2  0.0  0.0  ACFW01000001   940545  940580  (460352) + (TGACAA)n                                                                Simple_repeat           1     36     (0)   447  
    17   13.1  0.0  0.0  ACFW01000001   944306  944331  (456601) + (A)n                                                                     Simple_repeat           1     26     (0)   448  
    16   16.2  0.0  0.0  ACFW01000001   955156  955183  (445749) + A-rich                                                                   Low_complexity          1     28     (0)   449  
    15   17.5  0.0  0.0  ACFW01000001   968828  968859  (432073) + (TCC)n                                                                   Simple_repeat           1     32     (0)   450  
   584    5.0 22.5  0.7  ACFW01000001   977766  977885  (423047) + RLX-incomp_Blc227_Cpos_C735-B-G21-Map18_reversed                         LTR/Copia             239    384   (803)   451  
  1759   22.5  4.4  2.0  ACFW01000001   978949  979422  (421510) + DTX-incomp_Blc230_Cpos_C735-B-R23-Map7_reversed                          DNA/TcMar-Fot1          3    487   (662)   452  
  2643    9.9  0.0  0.0  ACFW01000001   979423  979785  (421147) + DTX-incomp_Blc5_Supercontig_3.5_33765_39583_DNA_hAT_reversed             DNA                     1    363  (5455)   453 *
  2753   12.1  0.0  2.2  ACFW01000001   979743  980165  (420767) + DTX-incomp_Blc5_Supercontig_3.3_1368731_1374550_DNA_hAT_reversed         DNA/hAT-Ac           5406   5819     (0)   454  
  4390    2.2  0.2  4.8  ACFW01000001   980174  980740  (420192) + DTX-incomp_Blc251_Supercontig_3.5_936339_936881_DNA_TcMar                DNA/TcMar-Fot1          1    542     (0)   455  
    14   18.4  0.0  0.0  ACFW01000001   986529  986559  (414373) + (GGT)n                                                                   Simple_repeat           1     31     (0)   456  
    27   11.5  0.0  0.0  ACFW01000001   987918  987956  (412976) + (A)n                                                                     Simple_repeat           1     39     (0)   457  
    21    4.2  0.0  0.0  ACFW01000001   991127  991151  (409781) + (T)n                                                                     Simple_repeat           1     25     (0)   458  
    22    6.0  2.9  0.0  ACFW01000001  1012395 1012429  (388503) + (ATGT)n                                                                  Simple_repeat           1     36     (0)   459  
    21   16.6  2.1  0.0  ACFW01000001  1028028 1028074  (372858) + (GGCGGA)n                                                                Simple_repeat           1     48     (0)   460  
    12   15.6  3.5  0.0  ACFW01000001  1044392 1044420  (356512) + (GGC)n                                                                   Simple_repeat           1     30     (0)   461  
    17   21.6  0.0  0.0  ACFW01000001  1045378 1045416  (355516) + GA-rich                                                                  Low_complexity          1     39     (0)   462  
    20   16.4  0.0  0.0  ACFW01000001  1054703 1054736  (346196) + A-rich                                                                   Low_complexity          1     34     (0)   463  
    21    8.6  2.6  2.6  ACFW01000001  1055507 1055545  (345387) + (ATC)n                                                                   Simple_repeat           1     39     (0)   464  
    27   28.3  5.5  2.0  ACFW01000001  1058597 1058742  (342190) + GA-rich                                                                  Low_complexity          1    151     (0)   465  
    20    0.0  0.0  0.0  ACFW01000001  1058807 1058828  (342104) + (T)n                                                                     Simple_repeat           1     22     (0)   466  
    30    2.9  0.0  0.0  ACFW01000001  1060262 1060296  (340636) + (A)n                                                                     Simple_repeat           1     35     (0)   467  
    25   16.5  0.0  0.0  ACFW01000001  1063137 1063187  (337745) + (TTTTTTC)n                                                               Simple_repeat           1     51     (0)   468  
    27   11.0  0.0  0.0  ACFW01000001  1069620 1069658  (331274) + (A)n                                                                     Simple_repeat           1     39     (0)   469  
    21    0.0  0.0  0.0  ACFW01000001  1069894 1069916  (331016) + (A)n                                                                     Simple_repeat           1     23     (0)   470  
    13   18.2  0.0  0.0  ACFW01000001  1073361 1073391  (327541) + A-rich                                                                   Low_complexity          1     31     (0)   471  
    28   10.8  0.0  0.0  ACFW01000001  1075245 1075285  (325647) + (T)n                                                                     Simple_repeat           1     41     (0)   472  
    16    5.3  0.0  0.0  ACFW01000001  1076135 1076154  (324778) + (CT)n                                                                    Simple_repeat           1     20     (0)   473  
    19    8.6  5.4  0.0  ACFW01000001  1076661 1076697  (324235) + (AAAT)n                                                                  Simple_repeat           1     39     (0)   474  
    27   15.6  0.0  0.0  ACFW01000001  1076842 1076885  (324047) + A-rich                                                                   Low_complexity          1     44     (0)   475  
    14    9.6  0.0  0.0  ACFW01000001  1077597 1077619  (323313) + (TGA)n                                                                   Simple_repeat           1     23     (0)   476  
    32    5.4  0.0  0.0  ACFW01000001  1078194 1078232  (322700) + (T)n                                                                     Simple_repeat           1     39     (0)   477  
    22    0.0  0.0  0.0  ACFW01000001  1078511 1078534  (322398) + (T)n                                                                     Simple_repeat           1     24     (0)   478  
    19    0.0  0.0  0.0  ACFW01000001  1079146 1079169  (321763) + (TGA)n                                                                   Simple_repeat           1     24     (0)   479  
    34    2.9  0.0  0.0  ACFW01000001  1079170 1079205  (321727) + (TAT)n                                                                   Simple_repeat           1     36     (0)   480  
    21   23.5  0.0  0.0  ACFW01000001  1079331 1079375  (321557) + (T)n                                                                     Simple_repeat           1     45     (0)   481  
    20   12.5  8.7  5.6  ACFW01000001  1079644 1079712  (321220) + (CT)n                                                                    Simple_repeat           1     71     (0)   482  
    19   17.8  0.0  7.4  ACFW01000001  1080977 1081034  (319898) + (TTTCT)n                                                                 Simple_repeat           1     54     (0)   483  
    30    0.0  0.0  0.0  ACFW01000001  1081172 1081199  (319733) + (T)n                                                                     Simple_repeat           1     28     (0)   484  
    25    6.7  0.0  0.0  ACFW01000001  1082078 1082109  (318823) + (T)n                                                                     Simple_repeat           1     32     (0)   485  
    20    0.0  0.0  0.0  ACFW01000001  1086614 1086635  (314297) + (T)n                                                                     Simple_repeat           1     22     (0)   486  
    20   16.8  0.0  0.0  ACFW01000001  1092537 1092576  (308356) + (CCG)n                                                                   Simple_repeat           1     40     (0)   487  
    22   10.4  0.0  0.0  ACFW01000001  1095345 1095376  (305556) + (A)n                                                                     Simple_repeat           1     32     (0)   488  
    22   18.2  0.0  0.0  ACFW01000001  1096214 1096258  (304674) + (TCCCCT)n                                                                Simple_repeat           1     45     (0)   489  
   358   19.4  0.0  0.0  ACFW01000001  1120757 1120823  (280109) + DTX-incomp-chim_Blc63_Supercontig_3.2_1281305_1290824_DNA_TcMar_reversed Unknown               979   1045  (8474)   490  
  2198   26.1  9.8  5.7  ACFW01000001  1124893 1126017  (274915) + DTX-incomp_Blc197_Supercontig_3.2_951314_953313_DNA_TcMar                DNA/TcMar-Fot1        831   1998     (1)   491  
    16    5.3  0.0  0.0  ACFW01000001  1130110 1130129  (270803) + (A)n                                                                     Simple_repeat           1     20     (0)   492  
    18    4.5  0.0  0.0  ACFW01000001  1151018 1151040  (249892) + (AG)n                                                                    Simple_repeat           1     23     (0)   493  
    14    9.6  2.6  8.1  ACFW01000001  1154928 1154966  (245966) + A-rich                                                                   Low_complexity          1     37     (0)   494  
    16    6.9  6.5  0.0  ACFW01000001  1159492 1159522  (241410) + (CTTTT)n                                                                 Simple_repeat           1     33     (0)   495  
    27   13.3  0.0  0.0  ACFW01000001  1160129 1160170  (240762) + (T)n                                                                     Simple_repeat           1     42     (0)   496  
    12   20.0  0.0  2.9  ACFW01000001  1177218 1177253  (223679) + (ATCAAC)n                                                                Simple_repeat           1     35     (0)   497  
    16   12.7  0.0  5.6  ACFW01000001  1179104 1179141  (221791) + (TGTA)n                                                                  Simple_repeat           1     36     (0)   498  
    39   24.4  0.0  0.0  ACFW01000001  1182556 1182637  (218295) + A-rich                                                                   Low_complexity          1     82     (0)   499  
    29    0.0  3.2  0.0  ACFW01000001  1183846 1183876  (217056) + (CCCCCT)n                                                                Simple_repeat           1     32     (0)   500  
    22   23.6  0.0  0.0  ACFW01000001  1184110 1184155  (216777) + (T)n                                                                     Simple_repeat           1     46     (0)   501  
    14   17.9  0.0  5.0  ACFW01000001  1184412 1184453  (216479) + A-rich                                                                   Low_complexity          1     40     (0)   502  
    16    9.3  0.0  0.0  ACFW01000001  1184892 1184914  (216018) + (A)n                                                                     Simple_repeat           1     23     (0)   503  
    29    5.7  0.0  0.0  ACFW01000001  1185005 1185041  (215891) + (A)n                                                                     Simple_repeat           1     37     (0)   504  
    14    9.1  0.0  0.0  ACFW01000001  1185044 1185072  (215860) + (GGAA)n                                                                  Simple_repeat           1     29     (0)   505  
    16    9.8  9.1  0.0  ACFW01000001  1185166 1185198  (215734) + GA-rich                                                                  Low_complexity          1     36     (0)   506  
    13   24.0  0.0  0.0  ACFW01000001  1188516 1188550  (212382) + (TGA)n                                                                   Simple_repeat           1     35     (0)   507  
    16   16.6  0.0  0.0  ACFW01000001  1190116 1190142  (210790) + A-rich                                                                   Low_complexity          1     27     (0)   508  
    17   20.0  0.0  0.0  ACFW01000001  1191346 1191385  (209547) + (GTACAGA)n                                                               Simple_repeat           1     40     (0)   509  
    21   20.1  0.0  0.0  ACFW01000001  1192078 1192117  (208815) + (T)n                                                                     Simple_repeat           1     40     (0)   510  
    16    0.0  0.0  0.0  ACFW01000001  1194103 1194119  (206813) + (T)n                                                                     Simple_repeat           1     17     (0)   511  
    29   12.4  0.0  0.0  ACFW01000001  1207260 1207303  (193629) + (T)n                                                                     Simple_repeat           1     44     (0)   512  
    15   17.0  0.0  2.9  ACFW01000001  1215041 1215075  (185857) + GA-rich                                                                  Low_complexity          1     34     (0)   513  
    17    4.9  0.0  0.0  ACFW01000001  1218633 1218653  (182279) + (T)n                                                                     Simple_repeat           1     21     (0)   514  
    16   18.9  0.0  0.0  ACFW01000001  1220253 1220282  (180650) + (T)n                                                                     Simple_repeat           1     30     (0)   515  
    26    3.3  0.0  0.0  ACFW01000001  1223327 1223357  (177575) + (A)n                                                                     Simple_repeat           1     31     (0)   516  
    18    4.8  0.0  0.0  ACFW01000001  1224067 1224088  (176844) + (A)n                                                                     Simple_repeat           1     22     (0)   517  
    15    7.8  3.7  0.0  ACFW01000001  1230315 1230341  (170591) + (CCA)n                                                                   Simple_repeat           1     28     (0)   518  
    13   14.7  3.3  0.0  ACFW01000001  1230344 1230376  (170556) + (CCCCT)n                                                                 Simple_repeat           1     34     (0)   519  
    21   18.1  0.0  0.0  ACFW01000001  1231371 1231408  (169524) + (T)n                                                                     Simple_repeat           1     38     (0)   520  
    12   12.5  0.0  3.7  ACFW01000001  1239121 1239148  (161784) + A-rich                                                                   Low_complexity          1     27     (0)   521  
    19    0.0  0.0  0.0  ACFW01000001  1246778 1246798  (154134) + (T)n                                                                     Simple_repeat           1     21     (0)   522  
    12    6.7  9.1  2.9  ACFW01000001  1246916 1246948  (153984) + (CTTGT)n                                                                 Simple_repeat           1     35     (0)   523  
    18   24.8  2.7  0.9  ACFW01000001  1247356 1247433  (153499) + A-rich                                                                   Low_complexity          1     79     (0)   524  
    16   28.3  1.6  1.6  ACFW01000001  1248410 1248471  (152461) + (GATGCG)n                                                                Simple_repeat           1     62     (0)   525  
    28   23.5  0.0  0.0  ACFW01000001  1248686 1248751  (152181) + (TCG)n                                                                   Simple_repeat           1     66     (0)   526  
    15    4.5  0.0  4.2  ACFW01000001  1251916 1251940  (148992) + (ATC)n                                                                   Simple_repeat           1     24     (0)   527  
    12   11.9  0.0  6.9  ACFW01000001  1255675 1255705  (145227) + (GACG)n                                                                  Simple_repeat           1     29     (0)   528  
 17739    8.0  0.0  0.0  ACFW01000001  1260360 1262692  (138240) C DTX-comp_Blc4_Cpos_C735-B-R21-Map20                                      DNA/TcMar-Fot1        (0)   2335       2   529  
   273   20.0  3.3  0.0  ACFW01000001  1262640 1262699  (138233) + DTX-comp_Blc10_Supercontig_3.5_2309270_2311617_DNA_TcMar                 DNA/TcMar-Fot1       2286   2347     (0)   530 *
    12   22.6  0.0  2.7  ACFW01000001  1262710 1262747  (138185) + (TACTCAG)n                                                               Simple_repeat           1     37     (0)   531  
    22    9.4  0.0  0.0  ACFW01000001  1264986 1265020  (135912) + (CTTTT)n                                                                 Simple_repeat           1     35     (0)   532  
    16   10.0  0.0  0.0  ACFW01000001  1273514 1273535  (127397) + (T)n                                                                     Simple_repeat           1     22     (0)   533  
    19   18.9  0.0  0.0  ACFW01000001  1274892 1274933  (125999) + (GACGAT)n                                                                Simple_repeat           1     42     (0)   534  
    16   30.1  0.0  0.0  ACFW01000001  1274934 1274944  (125988) + (GAT)n                                                                   Simple_repeat           1     53     (0)   535  
    34    2.9  0.0  0.0  ACFW01000001  1276519 1276554  (124378) + (T)n                                                                     Simple_repeat           1     36     (0)   536  
    26    0.0  0.0  0.0  ACFW01000001  1279885 1279909  (121023) + (CGTGGC)n                                                                Simple_repeat           1     25     (0)   537  
    41   12.4  0.0  0.0  ACFW01000001  1280254 1280315  (120617) + (A)n                                                                     Simple_repeat           1     62     (0)   538  
    13    8.7  0.0  3.9  ACFW01000001  1280765 1280791  (120141) + (TTTCT)n                                                                 Simple_repeat           1     26     (0)   539  
    16   17.2  0.0  4.9  ACFW01000001  1281548 1281590  (119342) + A-rich                                                                   Low_complexity          1     41     (0)   540  
   249    0.0  0.0  0.0  ACFW01000001  1286860 1286888  (114044) + DTX-incomp_Blc223_Cpos_C735-B-G7-Map9                                    DNA/TcMar-Fot1          1     29  (1244)   541 *
   251    3.0  0.0  0.0  ACFW01000001  1286868 1286900  (114032) C DTX-incomp_Blc223_Cpos_C735-B-G7-Map9                                    DNA/TcMar-Fot1        (0)   1273    1241   542 *
  6838    9.4  4.3  0.2  ACFW01000001  1286888 1287887  (113045) C DTX-incomp_Blc230_Cpos_C735-B-R23-Map7_reversed                          DNA/TcMar-Fot1       (88)   1061      21   543  
    37    0.0  0.0  0.0  ACFW01000001  1289476 1289509  (111423) + (T)n                                                                     Simple_repeat           1     34     (0)   544  
    12   16.9  0.0  0.0  ACFW01000001  1289518 1289544  (111388) + (TTTC)n                                                                  Simple_repeat           1     27     (0)   545  
    26    8.8  0.0  0.0  ACFW01000001  1290295 1290330  (110602) + (A)n                                                                     Simple_repeat           1     36     (0)   546  
    27    6.1  0.0  0.0  ACFW01000001  1292957 1292991  (107941) + (CTGGGG)n                                                                Simple_repeat           1     35     (0)   547  
    12    5.6  0.0  0.0  ACFW01000001  1293636 1293654  (107278) + (CTT)n                                                                   Simple_repeat           1     19     (0)   548  
    21   14.1  0.0  0.0  ACFW01000001  1293764 1293802  (107130) + (TTTCCT)n                                                                Simple_repeat           1     39     (0)   549  
    20   24.6  0.0  0.0  ACFW01000001  1294768 1294820  (106112) + (GGCTCG)n                                                                Simple_repeat           1     53     (0)   550  
    16   31.0  0.0  0.0  ACFW01000001  1294906 1294961  (105971) + (GGTTCA)n                                                                Simple_repeat           1     56     (0)   551  
    15    4.7  0.0  0.0  ACFW01000001  1294973 1294994  (105938) + (GCG)n                                                                   Simple_repeat           1     22     (0)   552  
    21    6.5  0.0  0.0  ACFW01000001  1295116 1295147  (105785) + (GGCTCA)n                                                                Simple_repeat           1     32     (0)   553  
    15   12.0  0.0  0.0  ACFW01000001  1295928 1295954  (104978) + (CTT)n                                                                   Simple_repeat           1     27     (0)   554  
    40   30.4  2.3  2.3  ACFW01000001  1296525 1296697  (104235) + (CTT)n                                                                   Simple_repeat           1    173     (0)   555  
    22   16.1  2.3  1.1  ACFW01000001  1299896 1299949  (100983) + A-rich                                                                   Low_complexity          1     54     (0)   556  
    40   28.6  0.8  0.8  ACFW01000001  1302359 1302486   (98446) + (CGAGAT)n                                                                Simple_repeat           1    128     (0)   557  
    16   22.2  3.6  1.8  ACFW01000001  1305310 1305364   (95568) + GA-rich                                                                  Low_complexity          1     56     (0)   558  
    23   21.6  0.0  0.0  ACFW01000001  1320298 1320345   (80587) + A-rich                                                                   Low_complexity          1     48     (0)   559  
   365   28.6  2.4  3.0  ACFW01000001  1331871 1332036   (68896) C DTX-incomp-chim_Blc84_Supercontig_3.3_1764626_1772066_DNA_TcMar          LTR/Gypsy          (4932)   2508    2344   560 *
   485   16.8  1.6  5.0  ACFW01000001  1331914 1332038   (68894) C DTX-incomp_Blc231_Cpos_C735-B-R37-Map3_reversed                          DNA/TcMar-Fot1       (30)   1096     976   561  
    34    0.0  0.0  0.0  ACFW01000001  1335765 1335796   (65136) + (T)n                                                                     Simple_repeat           1     32     (0)   562  
    19   24.0  0.0  0.0  ACFW01000001  1347670 1347713   (53219) + (TC)n                                                                    Simple_repeat           1     44     (0)   563  
    13    3.8  3.0  9.7  ACFW01000001  1349952 1349984   (50948) + (GTAT)n                                                                  Simple_repeat           1     31     (0)   564  
    13   16.6  8.2  1.9  ACFW01000001  1349982 1350030   (50902) + (GTACTCC)n                                                               Simple_repeat           1     52     (0)   565  
 12711   12.9  0.3  0.2  ACFW01000001  1350307 1352112   (48820) C DTX-incomp_Blc16_Cpos_C735-B-G25-Map4_reversed                           DNA                   (0)   1813       6   566  
   228    9.4  0.0  0.0  ACFW01000001  1352085 1352116   (48816) + DTX-incomp_Blc139_Supercontig_3.3_4152567_4156718_DNA_TcMar_reversed     DNA/TcMar-Fot1       4120   4151     (0)   567 *
   849   14.1  1.4  3.5  ACFW01000001  1356031 1356177   (44755) C RLX-incomp_Blc3_Supercontig_3.1_65866_71175_LTR_Copia_reversed           LTR/Copia          (5165)    144       1   568  
 12420   17.1  0.3  0.4  ACFW01000001  1356590 1360399   (40533) C RLX-incomp_Blc31_Supercontig_3.4_106434_108791_LTR_Gypsy                 LTR/Gypsy          (3312)   4395      21   569  
  2705    4.8  0.0  0.0  ACFW01000001  1360400 1360730   (40202) + RLX-comp_Blc17_Cpos_C735-L-B8-Map1                                       LTR/Gypsy            1394   1724 (10789)   570  
 50138    0.0  0.0  0.0  ACFW01000001  1360731 1366199   (34733) + RLX-comp_Blc7_Cpos_C735-L-B48-Map1                                       LTR/Copia               1   5469     (0)   571  
 54026    3.6  0.2  0.0  ACFW01000001  1366200 1372790   (28142) + RIX-comp_Blc9_Cpos_C735-B-R14-Map20                                      LINE/Tad1             323   6960    (34)   572  
   252   15.0  0.0  0.0  ACFW01000001  1372791 1372822   (28110) C DTX-incomp-chim_Blc51_Supercontig_3.4_25883_37108_DNA_TcMar_reversed     DNA/TcMar-Mariner  (5524)   5701    5667   573  
    44    0.0  0.0  2.3  ACFW01000001  1372826 1372869   (28063) + (ATA)n                                                                   Simple_repeat           1     43     (0)   574  
 15644   19.7  0.1  0.4  ACFW01000001  1372874 1375776   (25156) C RLX-incomp_Blc14_Supercontig_3.1_1119615_1126598_LTR_Gypsy               LTR/Gypsy          (4082)   2901       3   575  
   847    8.1  1.6  0.8  ACFW01000001  1376125 1376144   (24788) + RLX-incomp_Blc80_Supercontig_3.3_4115140_4122694_DNA_hAT_reversed        LTR/Gypsy            6982   7107   (447)   576  
   902    1.9  0.0  0.0  ACFW01000001  1376145 1376229   (24703) C RLX-incomp-chim_Blc68_Cpos_C735-L-B35-Map1                               LTR/Gypsy          (8719)    175      91   577  
   403   10.1  0.0  0.5  ACFW01000001  1376230 1376246   (24686) + DTX-incomp_Blc4_Supercontig_3.3_991036_993274_DNA_TcMar_reversed         DNA/TcMar-Fot1          1      6  (2232)   578  
 16545   12.2  0.1  0.0  ACFW01000001  1376247 1378578   (22354) C DTX-comp_Blc4_Cpos_C735-B-R21-Map20                                      DNA/TcMar-Fot1        (0)   2335       2   579  
   395   15.5  2.8  0.0  ACFW01000001  1378529 1378599   (22333) + DTX-incomp_Blc139_Supercontig_3.3_4152567_4156718_DNA_TcMar_reversed     DNA/TcMar-Fot1       4038   4110    (41)   580 *
   744   14.9  0.0  1.6  ACFW01000001  1378564 1378576   (22356) + DTX-incomp-chim_Blc72_Supercontig_3.1_269536_278228_DNA_hAT_reversed     LTR/Gypsy            1228   1348  (7344)   581  
   941    5.5  0.0  0.0  ACFW01000001  1378577 1378686   (22246) C RLX-comp_Blc1_Cpos_C735-B-G68-Map6_reversed                              LTR/Gypsy          (6879)    196      87   582  
 33394    6.7  0.1  0.0  ACFW01000001  1378690 1382793   (18139) + RLX-incomp_Blc7_Cpos_C735-B-R11-Map8                                     LTR/Copia               1   4106  (1364)   583  
 50936   12.2  0.0  0.0  ACFW01000001  1382794 1389753   (11179) C RLX-incomp_Blc13_Cpos_C735-L-B43-Map1                                    LTR/Gypsy             (1)   6957       1   584  
 11733    3.9  0.2  0.0  ACFW01000001  1389754 1391121    (9811) + RLX-incomp_Blc199_Cpos_C735-B-G17-Map18                                  LTR/Copia              57   1427   (534)   585  
   757    9.4  0.8  6.8  ACFW01000001  1391086 1391210    (9722) C RLX-incomp_Blc42_Cpos_C735-L-B4-Map1                                     Unknown            (7335)   7245    7128   586 *
  3097   11.1  0.5  0.0  ACFW01000001  1392171 1392601    (8331) + DTX-incomp-chim_Blc152_Supercontig_3.5_106348_109975_DNA_TcMar           DNA/TcMar-Fot1       2111   2543  (1084)   587  
 16284   12.7  0.0  0.0  ACFW01000001  1395495 1397827    (3105) + DTX-comp_Blc4_Cpos_C735-B-R21-Map20                                      DNA/TcMar-Fot1          2   2335     (0)   588  
   439    6.7  3.3  0.0  ACFW01000001  1397777 1397836    (3096) C DTX-incomp_Blc4_Supercontig_3.3_516889_519233_DNA_TcMar                  DNA/TcMar-Fot1     (2282)     62       1   589 *
  6070   25.1  3.6  0.9  ACFW01000001  1398128 1399894    (1038) C DTX-incomp_Blc222_Supercontig_3.4_3805835_3807195_DNA_TcMar_reversed     DNA/TcMar-Pogo       (14)   1810      13   590  
    13   27.2  3.1  3.1  ACFW01000001  1400149 1400213     (719) + (TTGTAAT)n                                                               Simple_repeat           1     65     (0)   591  
    36    0.0  2.4  2.4  ACFW01000001  1400270 1400310     (622) + (ATT)n                                                                   Simple_repeat           1     41     (0)   592  
  4178    8.5  3.4  0.0  ACFW01000001  1400311 1400932       (0) C RIX-incomp_Blc9_Cpos_C735-B-R58-Map20                                    LINE/Tad1            (31)   6964    6322   593  
  7201    3.3  0.1  0.0  ACFW01000002        1     857   (49720) C RIX-comp_Blc9_Cpos_C735-B-R14-Map20                                      LINE/Tad1          (4906)   2088    1231   594  
 98053    0.0  0.0  0.0  ACFW01000002      858   11379   (39198) + RLX-comp_Blc59_Cpos_C735-L-B30-Map1                                      LTR/Gypsy               1  10522     (0)   595  
 10568    2.8  0.1  0.1  ACFW01000002    11380   12611   (37966) C RIX-comp_Blc9_Cpos_C735-B-R14-Map20                                      LINE/Tad1          (5760)   1234       3   594  
   239    8.8  0.0  0.0  ACFW01000002    12615   12648   (37929) + RLX-incomp_Blc134_Supercontig_3.1_278218_282496_LTR_Gypsy                LTR/Gypsy            3718   3751   (527)   596  
   940   17.9  0.0  0.0  ACFW01000002    13805   13955   (36622) C DTX-incomp-chim_Blc63_Supercontig_3.2_1281305_1290824_DNA_TcMar_reversed Unknown            (7809)   1710    1560   597  
  3278   14.0 10.9  2.6  ACFW01000002    13958   14735   (35842) + DTX-incomp_Blc54_Supercontig_3.5_19355_30059_DNA_TcMar_reversed          DNA/TcMar-Fot1          3    843  (9861)   598  
  1046   21.2  2.3  6.2  ACFW01000002    14421   14772   (35805) C DTX-incomp-chim_Blc41_Cpos_C735-B-R3-Map16_reversed                      DNA/TcMar-Mariner  (7175)   8463    8125   599 *
 10393   12.8  0.0  0.4  ACFW01000002    15468   17406   (33171) + DTX-incomp-chim_Blc60_Supercontig_3.4_2591445_2601928_DNA_TcMar_reversed Unknown              2559   4588  (5895)   600  
  5653   13.6  0.0  0.4  ACFW01000002    17400   18234   (32343) C DTX-incomp-chim_Blc60_Supercontig_3.4_2591445_2601928_DNA_TcMar_reversed Unknown            (6564)   3919    3088   601 *
  4937    9.0  0.0  1.1  ACFW01000002    18248   18888   (31689) + RLX-incomp_Blc7_Cpos_C735-B-R11-Map8                                     LTR/Copia            4831   5464     (6)   602  
  1499   26.3  0.0  1.9  ACFW01000002    18903   19220   (31357) C DTX-incomp_Blc54_Supercontig_3.5_19355_30059_DNA_TcMar_reversed          DNA/TcMar-Fot1     (8833)   1871    1560   603  
   239   15.9  6.8  0.0  ACFW01000002    19194   19237   (31340) C DTX-incomp_Blc54_Supercontig_3.5_19355_30059_DNA_TcMar_reversed          DNA/TcMar-Fot1     (9951)    753     707   604 *
    12   13.3  2.7  5.6  ACFW01000002    20392   20428   (30149) + (GATGGA)n                                                                Simple_repeat           1     36     (0)   605  
    12    8.5  0.0  7.4  ACFW01000002    22041   22069   (28508) + (CTCGT)n                                                                 Simple_repeat           1     27     (0)   606  
  2675   14.8  1.7  0.5  ACFW01000002    24644   25050   (25527) + RLX-incomp_Blc7_Cpos_C735-B-R11-Map8                                     LTR/Copia               1    412  (5058)   607 *
 44447    7.4  0.1  0.1  ACFW01000002    25050   28386   (22191) C RLX-comp_Blc121_Cpos_C735-L-B55-Map1_reversed                            LTR/Gypsy             (1)   6960    3944   608  
  2546   19.7  1.6  0.8  ACFW01000002    28387   28873   (21704) + XXX-chim_Blc37_Supercontig_3.2_1010957_1038033_DNA_hAT_reversed          LTR/Gypsy           26586  27076     (0)   609  
 44447    7.4  0.1  0.1  ACFW01000002    28874   33231   (17346) C RLX-comp_Blc121_Cpos_C735-L-B55-Map1_reversed                            LTR/Gypsy             (1)   3943       1   608  
 10418   15.8  0.2  0.0  ACFW01000002    33232   34800   (15777) C RLX-comp_Blc13_Cpos_C735-L-B42-Map1_reversed                             LTR/Gypsy          (3385)   3573    2001   610  
  3535    4.5  2.6  0.0  ACFW01000002    34800   35223   (15354) + RLX-incomp_Blc40_Cpos_C735-B-G1-Map20_reversed                           LTR/Gypsy            6800   7234  (9390)   611 *
  5294   15.1  0.1  0.0  ACFW01000002    35220   36009   (14568) C RLX-incomp-chim_Blc44_Cpos_C735-L-B6-Map1_reversed                       LTR/Gypsy          (6463)   7320    6530   612  
  2347   10.8  0.0  0.0  ACFW01000002    36010   36306   (14271) C RLX-comp_Blc1_Cpos_C735-B-G68-Map6_reversed                              LTR/Gypsy          (6776)    299       3   613  
  9249   17.1  2.2  3.9  ACFW01000002    36307   37419   (13158) C RLX-comp-chim_Blc71_Cpos_C735-L-B36-Map1                                 LTR/Gypsy           (920)   7820    6735   614  
  2918   18.5  1.2  3.0  ACFW01000002    37420   37980   (12597) C RLX-incomp-chim_Blc48_Supercontig_3.3_4182630_4194094_LTR_Gypsy_reversed Unknown               (0)  11464   10914   615  
 15482   15.4  0.0  0.0  ACFW01000002    37981   40276   (10301) + RLX-comp_Blc13_Cpos_C735-L-B42-Map1_reversed                             LTR/Gypsy               1   2296  (4662)   616  
 62114    4.1  0.0  0.0  ACFW01000002    40277   47343    (3234) C RLX-comp_Blc1_Cpos_C735-B-G68-Map6_reversed                              LTR/Gypsy             (3)   7072       3   617  
  2378   12.8  0.8  4.4  ACFW01000002    47344   47431    (3146) C DTX-incomp-chim_Blc83_Supercontig_3.1_1112161_1119614_DNA_TcMar_reversed Unknown            (5034)   2419    2346   618 *
  8716   15.5  0.0  0.0  ACFW01000002    47343   48601    (1976) + RLX-incomp_Blc13_Cpos_C735-B-G62-Map4                                    LTR/Gypsy            2293   3551  (3410)   619  
  8756   14.5  0.0  0.2  ACFW01000002    48602   49839     (738) + RLX-incomp_Blc13_Cpos_C735-B-G62-Map4                                    LTR/Gypsy            3477   4711  (2250)   620  
  6446    2.3  0.1  0.0  ACFW01000002    49836   50577       (0) + DTX-incomp-chim_Blc56_Cpos_C735-B-R1-Map20_reversed                      Unknown              1212   1954  (8640)   621 *
 39945    0.0  0.0  0.0  ACFW01000003        1    4271       (0) C RLX-comp_Blc2_Cpos_C735-L-B25-Map1_reversed                              LTR/Gypsy          (2001)   8570    4301   622  
    19   24.6  0.0  0.0  ACFW01000004     3835    3878  (232552) + (TC)n                                                                    Simple_repeat           1     44     (0)   623  
    17    0.0  0.0  0.0  ACFW01000004     4765    4783  (231647) + (TA)n                                                                    Simple_repeat           1     19     (0)   624  
    16    0.0  0.0  0.0  ACFW01000004     5034    5050  (231380) + (A)n                                                                     Simple_repeat           1     17     (0)   625  
    21    0.0  0.0  0.0  ACFW01000004     5447    5469  (230961) + (A)n                                                                     Simple_repeat           1     23     (0)   626  
    31    2.0  8.0  0.0  ACFW01000004     6402    6451  (229979) + (AGAAA)n                                                                 Simple_repeat           1     54     (0)   627  
    31    0.0  0.0  0.0  ACFW01000004     6830    6856  (229574) + (TG)n                                                                    Simple_repeat           1     27     (0)   628  
    46   17.9  0.0  0.0  ACFW01000004     6863    6950  (229480) + GA-rich                                                                  Low_complexity          1     88     (0)   629  
    33    5.2  0.0  0.0  ACFW01000004     7308    7347  (229083) + (ATGA)n                                                                  Simple_repeat           1     40     (0)   630  
    23    7.0  0.0  0.0  ACFW01000004     7463    7492  (228938) + (AG)n                                                                    Simple_repeat           1     30     (0)   631  
    31    3.0  0.0  0.0  ACFW01000004     7583    7616  (228814) + (T)n                                                                     Simple_repeat           1     34     (0)   632  
    56    4.7  6.7  0.0  ACFW01000004     7928    8016  (228414) + (TTC)n                                                                   Simple_repeat           1     95     (0)   633  
    35    0.0  2.5  2.5  ACFW01000004     8435    8474  (227956) + (TTTTTC)n                                                                Simple_repeat           1     40     (0)   634  
    19    7.2  0.0  0.0  ACFW01000004    10542   10570  (225860) + (CGT)n                                                                   Simple_repeat           1     29     (0)   635  
    18   17.7  0.0  0.0  ACFW01000004    10674   10705  (225725) + A-rich                                                                   Low_complexity          1     32     (0)   636  
    17   22.1  6.8  0.0  ACFW01000004    10856   10866  (225564) + (TTC)n                                                                   Simple_repeat           1     28    (35)   637  
    22   15.3  0.0  0.0  ACFW01000004    10867   10903  (225527) + (T)n                                                                     Simple_repeat           1     37     (0)   638  
    17   22.1  6.8  0.0  ACFW01000004    10904   10914  (225516) + (TTC)n                                                                   Simple_repeat          29     63     (0)   637  
    20    8.0  0.0  0.0  ACFW01000004    11212   11238  (225192) + (T)n                                                                     Simple_repeat           1     27     (0)   639  
    13   17.6  0.0  3.0  ACFW01000004    17444   17477  (218953) + (TACA)n                                                                  Simple_repeat           1     33     (0)   640  
    12   11.7  3.3  3.3  ACFW01000004    19324   19353  (217077) + (CTGT)n                                                                  Simple_repeat           1     30     (0)   641 *
    47   21.6  4.5  2.5  ACFW01000004    19351   19521  (216909) + (TCTCAC)n                                                                Simple_repeat           1    174     (0)   642  
    20    0.0  4.0  0.0  ACFW01000004    20070   20094  (216336) + (CT)n                                                                    Simple_repeat           1     26     (0)   643  
    21    4.2  0.0  0.0  ACFW01000004    21493   21517  (214913) + (T)n                                                                     Simple_repeat           1     25     (0)   644  
    33    0.0  0.0  0.0  ACFW01000004    23242   23272  (213158) + (T)n                                                                     Simple_repeat           1     31     (0)   645  
    30    0.0  0.0  0.0  ACFW01000004    23411   23438  (212992) + (T)n                                                                     Simple_repeat           1     28     (0)   646  
    24   15.0  5.7  2.8  ACFW01000004    25870   25939  (210491) + A-rich                                                                   Low_complexity          1     72     (0)   647  
    27   11.7  0.0  0.0  ACFW01000004    37834   37881  (198549) + (TCAAGC)n                                                                Simple_repeat           1     48     (0)   648  
    12   25.6  0.0  0.0  ACFW01000004    38097   38130  (198300) + (TTTCT)n                                                                 Simple_repeat           1     34     (0)   649  
    28   10.8  0.0  0.0  ACFW01000004    45318   45357  (191073) + (T)n                                                                     Simple_repeat           1     40     (0)   650  
    15    5.6  0.0  0.0  ACFW01000004    49264   49282  (187148) + (A)n                                                                     Simple_repeat           1     19     (0)   651  
    20    4.1  0.0  0.0  ACFW01000004    58841   58865  (177565) + (CA)n                                                                    Simple_repeat           1     25     (0)   652  
    28   21.4  1.9  0.9  ACFW01000004    58867   58926  (177504) + A-rich                                                                   Low_complexity          1     60     (0)   653  
    31   11.0  2.0  0.0  ACFW01000004    61761   61809  (174621) + (AG)n                                                                    Simple_repeat           1     50     (0)   654  
    19    4.5  0.0  0.0  ACFW01000004    62357   62379  (174051) + (A)n                                                                     Simple_repeat           1     23     (0)   655  
    21    0.0  0.0  0.0  ACFW01000004    62384   62406  (174024) + (AG)n                                                                    Simple_repeat           1     23     (0)   656  
    12    3.5  5.7  8.8  ACFW01000004    62638   62672  (173758) + (TGCTTT)n                                                                Simple_repeat           1     34     (0)   657  
    26   23.0  0.0  0.0  ACFW01000004    62776   62831  (173599) + (T)n                                                                     Simple_repeat           1     56     (0)   658  
    16    0.0  0.0  0.0  ACFW01000004    63059   63076  (173354) + (A)n                                                                     Simple_repeat           1     18     (0)   659  
    14   25.6  0.0  0.0  ACFW01000004    63077   63097  (173333) + A-rich                                                                   Low_complexity          1     39     (0)   660  
    12   18.7  0.0  3.1  ACFW01000004    63083   63115  (173315) + GA-rich                                                                  Low_complexity          1     32     (0)   661 *
    28    0.0  0.0  0.0  ACFW01000004    64378   64404  (172026) + (G)n                                                                     Simple_repeat           1     27     (0)   662  
    16   14.0  2.3  4.8  ACFW01000004    71423   71465  (164965) + (TGCTTT)n                                                                Simple_repeat           1     42     (0)   663  
    15    0.0  0.0  0.0  ACFW01000004    74563   74579  (161851) + (AG)n                                                                    Simple_repeat           1     17     (0)   664  
    19    4.5  0.0  0.0  ACFW01000004    74857   74879  (161551) + (T)n                                                                     Simple_repeat           1     23     (0)   665  
    13   21.3  0.0  0.0  ACFW01000004    75007   75039  (161391) + (TCTC)n                                                                  Simple_repeat           1     33     (0)   666  
    15   15.5  0.0  0.0  ACFW01000004    75637   75665  (160765) + (CCT)n                                                                   Simple_repeat           1     29     (0)   667  
    16   19.9  2.1  2.1  ACFW01000004    75704   75753  (160677) + (CCTCCCT)n                                                               Simple_repeat           1     50     (0)   668  
    16    0.0  0.0  0.0  ACFW01000004    76542   76559  (159871) + (T)n                                                                     Simple_repeat           1     18     (0)   669  
    18    0.0  0.0  0.0  ACFW01000004    78999   79018  (157412) + (GA)n                                                                    Simple_repeat           1     20     (0)   670  
    16   23.9  0.0  0.0  ACFW01000004    81266   81300  (155130) + (CA)n                                                                    Simple_repeat           1     35     (0)   671  
    16    0.0  0.0  0.0  ACFW01000004    81833   81850  (154580) + (T)n                                                                     Simple_repeat           1     18     (0)   672  
    38    0.0  0.0  0.0  ACFW01000004    83861   83895  (152535) + (TGTGGT)n                                                                Simple_repeat           1     35     (0)   673  
    20   17.2  2.2  0.0  ACFW01000004    84088   84133  (152297) + G-rich                                                                   Low_complexity          1     47     (0)   674  
    11   15.3  2.4  7.5  ACFW01000004    84510   84551  (151879) + (TCGCTT)n                                                                Simple_repeat           1     40     (0)   675  
    33    5.7  1.6  6.7  ACFW01000004    84630   84692  (151738) + (CT)n                                                                    Simple_repeat           1     60     (0)   676  
    16    4.7  0.0  0.0  ACFW01000004    84693   84712  (151718) + (TG)n                                                                    Simple_repeat           1     20     (0)   677  
    18   12.1  0.0  0.0  ACFW01000004    85505   85532  (150898) + (TG)n                                                                    Simple_repeat           1     28     (0)   678  
    75    1.3  1.2  2.4  ACFW01000004    95461   95543  (140887) + (AGA)n                                                                   Simple_repeat           1     82     (0)   679  
    18    8.7  0.0  0.0  ACFW01000004   102922  102946  (133484) + (T)n                                                                     Simple_repeat           1     25     (0)   680  
    23    6.3  3.0  0.0  ACFW01000004   105066  105098  (131332) + (GA)n                                                                    Simple_repeat           1     34     (0)   681  
    26    0.0  0.0  0.0  ACFW01000004   105276  105300  (131130) + (T)n                                                                     Simple_repeat           1     25     (0)   682  
    33    3.9  5.5  1.8  ACFW01000004   105556  105610  (130820) + (TAAACTAGT)n                                                             Simple_repeat           1     57     (0)   683  
    22   10.1  0.0  0.0  ACFW01000004   105727  105758  (130672) + (A)n                                                                     Simple_repeat           1     32     (0)   684  
    31    0.0  0.0  0.0  ACFW01000004   107001  107029  (129401) + (T)n                                                                     Simple_repeat           1     29     (0)   685  
    32    2.8  0.0  2.6  ACFW01000004   109315  109353  (127077) + (AAAAT)n                                                                 Simple_repeat           1     38     (0)   686  
   446    3.7  0.0  0.0  ACFW01000004   112582  112635  (123795) C DTX-incomp_Blc4_Supercontig_3.6_188665_191064_DNA_TcMar                  DNA/TcMar-Fot1     (2345)     54       1   687  
    16   18.9  0.0  0.0  ACFW01000004   114985  115020  (121410) + (GTCACA)n                                                                Simple_repeat           1     36     (0)   688  
    41    0.0  0.0  0.0  ACFW01000004   117279  117323  (119107) + (A)n                                                                     Simple_repeat           1     45     (0)   689  
    22   23.9  1.7  0.0  ACFW01000004   118329  118345  (118085) + GA-rich                                                                  Low_complexity          1     58     (0)   690  
    24    8.6  0.0  0.0  ACFW01000004   118346  118385  (118045) + (AAAAAAG)n                                                               Simple_repeat           1     40     (0)   691  
    14    8.1  0.0  3.7  ACFW01000004   119060  119087  (117343) + (TTTTA)n                                                                 Simple_repeat           1     27     (0)   692  
    29    3.0  0.0  0.0  ACFW01000004   123460  123493  (112937) + (A)n                                                                     Simple_repeat           1     34     (0)   693  
    23   14.7  0.0  0.0  ACFW01000004   124420  124457  (111973) + (A)n                                                                     Simple_repeat           1     38     (0)   694  
    22   20.8  0.0  0.0  ACFW01000004   125172  125215  (111215) + (T)n                                                                     Simple_repeat           1     44     (0)   695  
    16   29.8  1.4  2.8  ACFW01000004   125510  125582  (110848) + (TCTC)n                                                                  Simple_repeat           1     72     (0)   696 *
    18   16.7  3.4  5.2  ACFW01000004   125547  125605  (110825) + (TCAC)n                                                                  Simple_repeat           1     58     (0)   697  
    23    9.0 15.5  0.0  ACFW01000004   125895  125976  (110454) + (CTCTCT)n                                                                Simple_repeat           1     94     (0)   698  
    22    0.0  0.0  0.0  ACFW01000004   127665  127688  (108742) + (A)n                                                                     Simple_repeat           1     24     (0)   699  
    12   18.4  2.4  5.0  ACFW01000004   128660  128700  (107730) + (TACA)n                                                                  Simple_repeat           1     40     (0)   700  
    28    2.6  2.6  0.0  ACFW01000004   130968  131006  (105424) + (TAAAAA)n                                                                Simple_repeat           1     40     (0)   701  
    32   17.6  3.1  0.0  ACFW01000004   132970  133034  (103396) + GA-rich                                                                  Low_complexity          1     67     (0)   702  
    13    9.8  0.0  0.0  ACFW01000004   133310  133331  (103099) + (GAT)n                                                                   Simple_repeat           1     22     (0)   703  
    20   29.8  0.0  0.0  ACFW01000004   133413  133477  (102953) + GA-rich                                                                  Low_complexity          1     65     (0)   704  
    25   18.6  5.8  1.4  ACFW01000004   133637  133705  (102725) + GA-rich                                                                  Low_complexity          1     72     (0)   705  
    13   17.8  5.3  0.0  ACFW01000004   133673  133710  (102720) + (GAGACAG)n                                                               Simple_repeat           1     40     (0)   706 *
    30   23.5  2.9  0.0  ACFW01000004   134396  134480  (101950) + A-rich                                                                   Low_complexity          1     87     (0)   707  
    14    7.2  6.9  0.0  ACFW01000004   134943  134971  (101459) + (ACCCCA)n                                                                Simple_repeat           1     31     (0)   708  
    18   19.6  0.0  0.0  ACFW01000004   135366  135400  (101030) + A-rich                                                                   Low_complexity          1     35     (0)   709  
    18   21.3  0.0  2.2  ACFW01000004   136642  136688   (99742) + (TAGT)n                                                                  Simple_repeat           1     46     (0)   710  
    30   12.3  0.0  0.0  ACFW01000004   137879  137923   (98507) + (A)n                                                                     Simple_repeat           1     45     (0)   711  
    27   11.1  0.0  0.0  ACFW01000004   138200  138238   (98192) + (A)n                                                                     Simple_repeat           1     39     (0)   712  
    20    3.7  0.0  0.0  ACFW01000004   138241  138268   (98162) + (AATGC)n                                                                 Simple_repeat           1     28     (0)   713  
   366   20.2  0.7  3.0  ACFW01000004   142789  142902   (93528) C RLX-comp_Blc1_Supercontig_3.1_2335828_2342911_LTR_Gypsy_reversed         LTR/Gypsy          (6787)    296     223   714  
  3921   12.1  0.0  0.0  ACFW01000004   143484  143964   (92466) C DTX-incomp-chim_Blc45_Supercontig_3.5_3367237_3380922_DNA_TcMar          LTR/Copia          (8378)   5307    4827   715  
 29146   17.0  0.0  0.2  ACFW01000004   143965  148676   (87754) C RLX-incomp_Blc27_Supercontig_3.3_1806402_1813322_LTR_Gypsy_reversed      LTR/Gypsy             (0)   6920       1   716  
  2287   11.8  0.0  0.0  ACFW01000004   148678  148974   (87456) + RLX-comp_Blc1_Cpos_C735-B-G68-Map6_reversed                              LTR/Gypsy               3    299  (6776)   717 *
 14939   14.4  0.3  0.0  ACFW01000004   148963  151111   (85319) C RLX-incomp-chim_Blc46_Cpos_C735-L-B9-Map1                                LTR                (5662)   6612    4457   718  
   794   19.3  0.0  0.7  ACFW01000004   151112  151257   (85173) C RLX-incomp_Blc134_Supercontig_3.1_278218_282496_LTR_Gypsy                LTR/Gypsy             (0)   4278    4134   719 *
 45853   14.8  0.1  0.0  ACFW01000004   151221  157870   (78560) + RLX-incomp_Blc42_Cpos_C735-L-B4-Map1                                     Unknown              7542  14195   (385)   720  
  3690   14.7  0.4  0.0  ACFW01000004   157864  158401   (78029) + RLX-incomp_Blc1_Cpos_C735-L-B44-Map1                                     LTR/Gypsy            1080   1619  (5334)   721 *
  8695    8.8  0.2  0.1  ACFW01000004   158402  159535   (76895) + RLX-incomp_Blc25_Supercontig_3.5_161224_171774_LTR_Gypsy                 LTR/Gypsy               1   1135  (9415)   722  
    32    0.0  2.6  2.6  ACFW01000004   159536  159573   (76857) + (ATT)n                                                                   Simple_repeat           1     38     (0)   723  
 11349    6.8  0.5  2.5  ACFW01000004   159574  161091   (75339) C DTX-incomp-chim_Blc96_Supercontig_3.2_4737649_4743922_DNA_TcMar_reversed Unknown              (31)   6242    4755   724  
  8310   15.1  0.2  0.3  ACFW01000004   161092  162362   (74068) + RLX-incomp_Blc132_Supercontig_3.4_3014357_3018708_LTR_Gypsy_reversed     LTR/Gypsy            3082   4351     (0)   725  
  7631    5.3  0.0  0.0  ACFW01000004   162358  163325   (73105) + DTX-incomp_Blc241_Cpos_C735-B-G111-Map6                                  DNA/TcMar-Tc1           1    968     (0)   726 *
    16   10.1  0.0  5.9  ACFW01000004   163438  163473   (72957) + (CACAC)n                                                                 Simple_repeat           1     34     (0)   727  
 47586    0.0  0.1  0.0  ACFW01000004   166704  172027   (64403) + RLX-incomp_Blc3_Cpos_C735-L-B51-Map1                                     LTR/Copia               1   5310     (0)   728  
  9432   17.5  0.1  0.0  ACFW01000004   173460  174959   (61471) C RLX-incomp_Blc42_Cpos_C735-L-B4-Map1                                     Unknown           (12068)   2512    1012   729  
   494   14.8  0.0  2.5  ACFW01000004   174947  175029   (61401) + RLX-incomp_Blc13_Supercontig_3.3_1789991_1796949_LTR_Gypsy_reversed      LTR/Gypsy            3467   3547  (3411)   730 *
 18405   21.4  0.4  0.5  ACFW01000004   175030  178488   (57942) + RLX-comp_Blc27_Supercontig_3.2_5162302_5169224_LTR_Gypsy_reversed        LTR/Gypsy            3467   6922     (0)   731  
   513    9.0  0.0  0.0  ACFW01000004   178490  178567   (57863) C RLX-incomp_Blc95_Cpos_C735-B-R2-Map7_reversed                            LTR/Gypsy          (4054)   2266    2189   732  
  2571    3.3  0.0  0.0  ACFW01000004   178585  178883   (57547) C RLX-comp_Blc1_Cpos_C735-B-G68-Map6_reversed                              LTR/Gypsy          (6774)    301       3   733  
   632   15.2  0.0  2.4  ACFW01000004   178884  179010   (57420) C DTX-incomp-chim_Blc96_Supercontig_3.2_4737649_4743922_DNA_TcMar_reversed Unknown            (5485)    788     665   734 *
  5487    3.9  0.0  0.1  ACFW01000004   178903  179625   (56805) C RLX-incomp_Blc95_Cpos_C735-B-R2-Map7_reversed                            LTR/Gypsy          (4050)   2270    1549   735  
 44090   16.3  0.0  0.1  ACFW01000004   179627  186556   (49874) + RLX-incomp_Blc27_Supercontig_3.3_1806402_1813322_LTR_Gypsy_reversed      LTR/Gypsy               1   6920     (0)   736  
  6867    8.2  3.5  1.1  ACFW01000004   186560  186927   (49503) + RLX-incomp_Blc21_Cpos_C735-B-G51-Map10                                   LTR/Gypsy            2410   2809   (682)   737  
    27    6.1  0.0  0.0  ACFW01000004   186928  186962   (49468) + (ATATTT)n                                                                Simple_repeat           1     35     (0)   738  
  6867    8.2  3.5  1.1  ACFW01000004   186963  187643   (48787) + RLX-incomp_Blc21_Cpos_C735-B-G51-Map10                                   LTR/Gypsy            2810   3483     (8)   737  
  6156   12.6  2.8  1.3  ACFW01000004   187512  188770   (47660) C RXX-TRIM_Blc207_Cpos_C735-L-B65-Map1                                     Unknown               (0)   1804       1   739 *
  7524   13.0  6.7  2.8  ACFW01000004   187817  189252   (47178) + DTX-incomp-chim_Blc56_Cpos_C735-B-R1-Map20_reversed                      Unknown              8656  10145   (449)   740  
  5616   16.9  2.2  1.3  ACFW01000004   188932  189940   (46490) C DTX-incomp-chim_Blc73_Supercontig_3.3_5020_13409_DNA_hAT_reversed        LTR/Gypsy          (7075)   1314     297   741 *
 49048   15.0  2.3  0.6  ACFW01000004   189341  197005   (39425) C DTX-incomp_Blc54_Supercontig_3.5_19355_30059_DNA_TcMar_reversed          DNA/TcMar-Fot1     (2909)   7795       3   742  
  8388   17.2 11.4  3.9  ACFW01000004   195628  196426   (40004) + RXX-LARD_Blc184_Cpos_C735-L-B59-Map1                                     Unknown                 1    960  (1530)   743 *
 54830   15.1  2.0  0.6  ACFW01000004   196427  204685   (31745) + DTX-incomp-chim_Blc41_Cpos_C735-B-R3-Map16_reversed                      DNA/TcMar-Mariner       1   8370  (7268)   744  
   485   17.3  9.2  1.8  ACFW01000004   204556  204696   (31734) + RXX-TRIM_Blc207_Cpos_C735-L-B65-Map1                                     Unknown               641    792  (1012)   745 *
 51973   11.3  0.0  0.0  ACFW01000004   204697  211653   (24777) + RLX-incomp_Blc13_Cpos_C735-B-G62-Map4                                    LTR/Gypsy               4   6960     (1)   746  
 27739    2.7  0.7  0.0  ACFW01000004   211654  215043   (21387) + DTX-incomp-chim_Blc56_Cpos_C735-B-R1-Map20_reversed                      Unknown               563   3976  (6618)   747  
  3442    6.5  0.2  0.0  ACFW01000004   215045  215478   (20952) + RLX-comp_Blc200_Cpos_C735-L-B64-Map1                                     LTR/Gypsy               1    435  (1505)   748  
   286   18.4 11.4  1.0  ACFW01000004   215408  215495   (20935) C RLX-incomp_Blc125_Cpos_C735-B-G3-Map20_reversed                          LTR/Gypsy          (3063)   1577    1481   749 *
 34054    1.4  0.0  0.0  ACFW01000004   215469  219635   (16795) + DTX-incomp-chim_Blc41_Cpos_C735-B-R3-Map16_reversed                      DNA/TcMar-Mariner   11472  15638     (0)   750  
  8666    9.0  0.0  4.4  ACFW01000004   219636  220352   (16078) + RLX-incomp_Blc125_Cpos_C735-B-G3-Map20_reversed                          LTR/Gypsy            3980   4640     (0)   751  
  6943   12.5  2.6  1.3  ACFW01000004   220353  220784   (15646) C RXX-TRIM_Blc207_Cpos_C735-L-B65-Map1                                     Unknown             (717)   1087     641   752 *
  7839   11.9  9.8  2.3  ACFW01000004   219809  221261   (15169) + DTX-incomp-chim_Blc56_Cpos_C735-B-R1-Map20_reversed                      Unknown              8656  10214   (380)   753  
  5531   15.5  3.4  1.5  ACFW01000004   220954  221950   (14480) C DTX-incomp-chim_Blc73_Supercontig_3.3_5020_13409_DNA_hAT_reversed        LTR/Gypsy          (7077)   1312     297   754 *
 49146   14.3  3.0  0.8  ACFW01000004   221351  228974    (7456) C DTX-incomp_Blc54_Supercontig_3.5_19355_30059_DNA_TcMar_reversed          DNA/TcMar-Fot1     (2909)   7795       2   755  
  9400   16.3 10.9  2.7  ACFW01000004   227631  228397    (8033) + RXX-LARD_Blc184_Cpos_C735-L-B59-Map1                                     Unknown                 4    947  (1543)   756 *
 60279    9.9  1.1  0.8  ACFW01000004   228398  236430       (0) + DTX-incomp-chim_Blc41_Cpos_C735-B-R3-Map16_reversed                      DNA/TcMar-Mariner       1   8059  (7579)   757  
 32502    0.0  0.0  0.0  ACFW01000005        1    3646       (0) C RLX-incomp_Blc95_Cpos_C735-B-R2-Map7_reversed                            LTR/Gypsy             (0)   6320    2675   758  
 17348   10.1  0.1  0.0  ACFW01000006        1    2262   (70948) + RLX-comp_Blc1_Cpos_C735-B-G68-Map6_reversed                              LTR/Gypsy            4808   7072     (3)   759  
 11626   13.7  6.4  4.3  ACFW01000006     2263    6126   (67084) C RXX-LARD_Blc184_Cpos_C735-L-B59-Map1                                     Unknown               (1)   2489       1   760  
  5492   16.6  2.2  2.3  ACFW01000006     5790    6806   (66404) C DTX-incomp-chim_Blc73_Supercontig_3.3_5020_13409_DNA_hAT_reversed        LTR/Gypsy          (7077)   1312     297   761 *
 28539   14.6  0.8  1.4  ACFW01000006     6210   14009   (59201) C DTX-incomp_Blc54_Supercontig_3.5_19355_30059_DNA_TcMar_reversed          DNA/TcMar-Fot1     (2912)   7792       1   762  
  8074   12.0  7.3  3.4  ACFW01000006    12742   14278   (58932) + DTX-incomp-chim_Blc41_Cpos_C735-B-R3-Map16_reversed                      DNA/TcMar-Mariner       1   1595 (14043)   763 *
 96314    0.4  0.3  0.0  ACFW01000006    14279   27113   (46097) C RLX-incomp-chim_Blc2_Cpos_C735-L-B13-Map1_reversed                       LTR/Gypsy             (0)  10594       1   764  
   566   22.4  0.0  4.7  ACFW01000006    27114   27131   (46079) + DTX-incomp-chim_Blc41_Cpos_C735-B-R3-Map16_reversed                      DNA/TcMar-Mariner   15025  15037   (601)   765  
    31    5.6  0.0  0.0  ACFW01000006    27132   27169   (46041) + (ATATTT)n                                                                Simple_repeat           1     38     (0)   766  
 18558    1.8  1.5  0.0  ACFW01000006    27170   27309   (45901) C RLX-incomp-chim_Blc2_Cpos_C735-L-B13-Map1_reversed                       LTR/Gypsy          (5175)   1145    1006   764  
  2344    9.8  0.0  0.0  ACFW01000006    27307   27603   (45607) C RLX-incomp_Blc42_Cpos_C735-L-B4-Map1                                     Unknown            (7155)   7425    7129   767 *
   566   22.4  0.0  4.7  ACFW01000006    27310   27328   (45882) + DTX-incomp-chim_Blc41_Cpos_C735-B-R3-Map16_reversed                      DNA/TcMar-Mariner   15038  15193   (445)   765 *
  3995    2.4  4.7  0.0  ACFW01000006    27604   28114   (45096) + RLX-incomp_Blc21_Cpos_C735-B-G51-Map10                                   LTR/Gypsy            2951   3485     (6)   768 *
 10133   14.4  3.2  2.8  ACFW01000006    27991   28287   (44923) C RXX-LARD_Blc184_Cpos_C735-L-B59-Map1                                     Unknown               (0)   2490    1901   769  
  8771   16.9  5.1  3.1  ACFW01000006    28288   30184   (43026) + DTX-incomp-chim_Blc56_Cpos_C735-B-R1-Map20_reversed                      Unknown              8656  10588     (6)   770  
 10133   14.4  3.2  2.8  ACFW01000006    30185   31137   (42073) C RXX-LARD_Blc184_Cpos_C735-L-B59-Map1                                     Unknown               (0)   1900       1   769  
  4790   14.2  8.8  2.1  ACFW01000006    30273   31245   (41965) C DTX-incomp_Blc54_Supercontig_3.5_19355_30059_DNA_TcMar_reversed          DNA/TcMar-Fot1        (6)  10698    9662   771 *
  5499   17.5  1.9  1.6  ACFW01000006    30817   31831   (41379) C DTX-incomp-chim_Blc73_Supercontig_3.3_5020_13409_DNA_hAT_reversed        LTR/Gypsy          (7075)   1314     297   772 *
 22468   13.7  0.8  0.6  ACFW01000006    31232   38304   (34906) C DTX-incomp_Blc54_Supercontig_3.5_19355_30059_DNA_TcMar_reversed          DNA/TcMar-Fot1     (2909)   7795     665   773 *
 56174   11.9  1.8  0.5  ACFW01000006    37398   45243   (27967) + DTX-incomp-chim_Blc41_Cpos_C735-B-R3-Map16_reversed                      DNA/TcMar-Mariner     518   8463  (7175)   774  
  3644   12.9  2.9  7.0  ACFW01000006    44683   45206   (28004) + DTX-incomp-chim_Blc56_Cpos_C735-B-R1-Map20_reversed                      Unknown                95    592 (10002)   775 *
 27247    2.1  0.3  0.1  ACFW01000006    45207   48635   (24575) + RLX-incomp_Blc21_Cpos_C735-B-G51-Map10                                   LTR/Gypsy               1   3433    (58)   776  
  6820    8.9  5.0  2.2  ACFW01000006    48550   49820   (23390) C RXX-TRIM_Blc207_Cpos_C735-L-B65-Map1                                     Unknown               (0)   1804       1   777 *
  4134   13.6  5.8  3.4  ACFW01000006    49103   49937   (23273) C DTX-incomp_Blc54_Supercontig_3.5_19355_30059_DNA_TcMar_reversed          DNA/TcMar-Fot1      (189)  10515    9662   778 *
  5738   16.4  1.2  2.7  ACFW01000006    49471   50523   (22687) C DTX-incomp-chim_Blc73_Supercontig_3.3_5020_13409_DNA_hAT_reversed        LTR/Gypsy          (7055)   1334     297   779 *
 50018   14.1  2.5  0.6  ACFW01000006    49924   57569   (15641) C DTX-incomp_Blc54_Supercontig_3.5_19355_30059_DNA_TcMar_reversed          DNA/TcMar-Fot1     (2909)   7795       1   780  
  6063   17.4 11.0  4.9  ACFW01000006    56095   56359   (16851) + RXX-LARD_Blc184_Cpos_C735-L-B59-Map1                                     Unknown                35    399  (2091)   781 *
 59942   11.7  1.6  1.1  ACFW01000006    56360   64778    (8432) + DTX-incomp-chim_Blc41_Cpos_C735-B-R3-Map16_reversed                      DNA/TcMar-Mariner       2   8461  (7177)   782  
 43557    1.4  0.0  0.9  ACFW01000006    64221   66534    (6676) + DTX-incomp-chim_Blc56_Cpos_C735-B-R1-Map20_reversed                      Unknown                 1   2268  (8326)   783 *
 30172    1.7  0.0  1.7  ACFW01000006    66535   70325    (2885) + RLX-incomp_Blc150_Cpos_C735-B-G56-Map3                                   LTR/Gypsy               1   3728     (0)   784  
 27552    0.6  0.1  0.0  ACFW01000006    70326   73051     (159) + RLX-incomp_Blc21_Cpos_C735-B-G58-Map5_reversed                           DNA/Crypton-V        1039   3766   (136)   785  
   185    0.0  0.0  0.0  ACFW01000006    73052   73210       (0) + (GGGTTA)n                                                                Simple_repeat           1    159     (0)   786  
  2807   22.3  0.9  1.0  ACFW01000007        1     679    (1342) C DTX-comp_Blc76_Supercontig_3.5_1428063_1436055_DNA_TcMar_reversed        DNA/TcMar-Fot1     (3459)   4533    3856   787  
  1472   23.5  3.6  1.3  ACFW01000007      681    1068     (953) C DTX-comp_Blc76_Supercontig_3.5_1428063_1436055_DNA_TcMar_reversed        DNA/TcMar-Fot1     (4562)   3430    3034   787  
  3234   21.8  4.3  0.0  ACFW01000007     1306    2021       (0) + DTX-incomp_Blc100_Supercontig_3.1_984541_990392_DNA_hAT                  DNA/hAT-Tag1          794   1540  (4311)   788  
 47048    2.4  0.1  0.0  ACFW01000008        1    5176       (0) C DTX-incomp-chim_Blc41_Cpos_C735-B-R3-Map16_reversed                      DNA/TcMar-Mariner  (6760)   8878    3699   789  
    19   22.3  0.0  0.0  ACFW01000009      420     457 (2376373) + (T)n                                                                     Simple_repeat           1     38     (0)   790  
 16845   21.5  1.2  1.2  ACFW01000009     1349    5109 (2371721) + DTX-incomp_Blc113_Supercontig_3.4_2361751_2367018_DNA_TcMar_reversed     DNA/TcMar-Fot1          1   3705  (1562)   791  
  3669    4.6  0.2  0.0  ACFW01000009     5106    5538 (2371292) C RLX-comp_Blc200_Cpos_C735-L-B64-Map1                                     LTR/Gypsy          (1506)    434       1   792 *
  1133   16.8  0.0  1.6  ACFW01000009     5539    5732 (2371098) + DTX-incomp_Blc113_Supercontig_3.4_2361751_2367018_DNA_TcMar_reversed     DNA/TcMar-Fot1       3701   3891  (1376)   793 *
  8895   18.1  1.7  0.0  ACFW01000009     5728    7149 (2369681) + DTX-incomp_Blc113_Supercontig_3.4_2361751_2367018_DNA_TcMar_reversed     DNA/TcMar-Fot1       3822   5267     (0)   794  
128887    0.0  0.0  0.0  ACFW01000009     7239   21065 (2355765) + RLX-incomp-chim_Blc43_Cpos_C735-L-B5-Map1                                LTR/Gypsy               1  13827     (0)   795  
    12   19.7  0.0  0.0  ACFW01000009    30517   30545 (2346285) + (TCG)n                                                                   Simple_repeat           1     29     (0)   796  
    50    2.0  0.0  0.0  ACFW01000009    30757   30806 (2346024) + (TCTTCTTCA)n                                                             Simple_repeat           1     50     (0)   797  
    63    0.0  0.0  1.7  ACFW01000009    43355   43414 (2333416) + (ATT)n                                                                   Simple_repeat           1     59     (0)   798  
   232   23.6  0.0  4.4  ACFW01000009    43415   43483 (2333347) + DTX-incomp-chim_Blc73_Supercontig_3.3_5020_13409_DNA_hAT_reversed        LTR/Gypsy            5508   5573  (2816)   799  
    22    4.0  0.0  0.0  ACFW01000009    52895   52920 (2323910) + (T)n                                                                     Simple_repeat           1     26     (0)   800  
    18    0.0  0.0  0.0  ACFW01000009    53315   53334 (2323496) + (A)n                                                                     Simple_repeat           1     20     (0)   801  
    23    0.0  0.0  0.0  ACFW01000009    55769   55793 (2321037) + (A)n                                                                     Simple_repeat           1     25     (0)   802  
    15   10.0  2.8  5.7  ACFW01000009    55895   55930 (2320900) + (ATC)n                                                                   Simple_repeat           1     35     (0)   803  
    31    0.0  0.0  0.0  ACFW01000009    56807   56833 (2319997) + (AG)n                                                                    Simple_repeat           1     27     (0)   804  
    19    0.0  0.0  0.0  ACFW01000009    58298   58318 (2318512) + (T)n                                                                     Simple_repeat           1     21     (0)   805  
    26    0.0  0.0  0.0  ACFW01000009    58915   58939 (2317891) + (GGGAA)n                                                                 Simple_repeat           1     25     (0)   806  
    16   20.4  0.0  2.5  ACFW01000009    61083   61125 (2315705) + (CGA)n                                                                   Simple_repeat           1     41     (0)   807  
    13   14.5  4.8  4.8  ACFW01000009    64339   64380 (2312450) + A-rich                                                                   Low_complexity          1     42     (0)   808  
 43886    2.4  0.8  0.6  ACFW01000009    69401   74669 (2302161) + RLX-comp_Blc3_Supercontig_3.1_365926_371204_LTR_Copia                    LTR/Copia               1   5278     (0)   809  
    29    3.0  0.0  0.0  ACFW01000009    75128   75161 (2301669) + (A)n                                                                     Simple_repeat           1     34     (0)   810  
    23   19.9  1.4  4.4  ACFW01000009    75162   75196 (2301634) + A-rich                                                                   Low_complexity          2     68     (0)   811  
    17    0.0  0.0  0.0  ACFW01000009    75503   75521 (2301309) + (A)n                                                                     Simple_repeat           1     19     (0)   812  
    16   13.2  0.0  0.0  ACFW01000009    75596   75620 (2301210) + (A)n                                                                     Simple_repeat           1     25     (0)   813  
    15   13.7  0.0  0.0  ACFW01000009    76530   76553 (2300277) + (AG)n                                                                    Simple_repeat           1     24     (0)   814  
    16    0.0  0.0  0.0  ACFW01000009    76846   76862 (2299968) + (T)n                                                                     Simple_repeat           1     17     (0)   815  
    28    3.3  0.0  0.0  ACFW01000009    76880   76910 (2299920) + (T)n                                                                     Simple_repeat           1     31     (0)   815  
    15   14.4  0.0  0.0  ACFW01000009    76949   76972 (2299858) + (A)n                                                                     Simple_repeat           1     24     (0)   816  
    20    0.0  0.0  0.0  ACFW01000009    77225   77246 (2299584) + (TA)n                                                                    Simple_repeat           1     22     (0)   817  
    27   11.2  0.0  0.0  ACFW01000009    77799   77855 (2298975) + (T)n                                                                     Simple_repeat           1     57     (0)   818  
    31   28.8  0.0  0.0  ACFW01000009    78303   78386 (2298444) + (TT)n                                                                    Simple_repeat           1     84     (0)   819  
    40   24.8  0.0  0.0  ACFW01000009    79172   79257 (2297573) + A-rich                                                                   Low_complexity          1     86     (0)   820  
    16   10.0  0.0  0.0  ACFW01000009    80520   80541 (2296289) + (A)n                                                                     Simple_repeat           1     22     (0)   821  
    17   18.4  0.0  0.0  ACFW01000009    83615   83651 (2293179) + (CACCGG)n                                                                Simple_repeat           1     37     (0)   822  
    31    3.3  0.0  0.0  ACFW01000009    84009   84039 (2292791) + (TC)n                                                                    Simple_repeat           1     31     (0)   823  
    32    0.0  0.0  0.0  ACFW01000009    84406   84435 (2292395) + (TAGG)n                                                                  Simple_repeat           1     30     (0)   824  
    21    4.0  0.0  0.0  ACFW01000009    85522   85547 (2291283) + (AT)n                                                                    Simple_repeat           1     26     (0)   825  
    16   18.9  0.0  0.0  ACFW01000009    86780   86809 (2290021) + (T)n                                                                     Simple_repeat           1     30     (0)   826  
    26    0.0  0.0  0.0  ACFW01000009    87143   87167 (2289663) + (GGAA)n                                                                  Simple_repeat           1     25     (0)   827  
    33    7.0  0.0  2.2  ACFW01000009    87207   87253 (2289577) + (AG)n                                                                    Simple_repeat           1     46     (0)   828  
    35    5.1  0.0  0.0  ACFW01000009    87273   87313 (2289517) + (CACCAG)n                                                                Simple_repeat           1     41     (0)   829  
    19    0.0  0.0  0.0  ACFW01000009    87774   87797 (2289033) + (ATTT)n                                                                  Simple_repeat           1     24     (0)   830  
    30   22.8  3.6  3.6  ACFW01000009    88878   88988 (2287842) + (TTCTTC)n                                                                Simple_repeat           1    111     (0)   831  
    26   15.6  0.0  0.0  ACFW01000009    89613   89670 (2287160) + (CAGCAC)n                                                                Simple_repeat           1     58     (0)   832  
    19   20.7  4.8  1.5  ACFW01000009    90159   90221 (2286609) + (GGTGCC)n                                                                Simple_repeat           1     65     (0)   833  
    30    5.7  0.0  0.0  ACFW01000009    90627   90663 (2286167) + (T)n                                                                     Simple_repeat           1     37     (0)   834  
    26   19.8  0.0  0.0  ACFW01000009    90827   90874 (2285956) + (T)n                                                                     Simple_repeat           1     48     (0)   835  
    18    0.0  7.4  0.0  ACFW01000009    91034   91060 (2285770) + (TCC)n                                                                   Simple_repeat           1     29     (0)   836  
    15   22.9  3.9  0.0  ACFW01000009    91181   91231 (2285599) + (TTTTCTA)n                                                               Simple_repeat           1     53     (0)   837  
    15    5.6  0.0  0.0  ACFW01000009    91280   91298 (2285532) + (T)n                                                                     Simple_repeat           1     19     (0)   838  
    15    8.2  0.0  3.7  ACFW01000009    91308   91335 (2285495) + (TACA)n                                                                  Simple_repeat           1     27     (0)   839  
    28    0.0  0.0  0.0  ACFW01000009    91826   91856 (2284974) + (A)n                                                                     Simple_repeat           1     31     (0)   840  
    14   12.6  0.0  0.0  ACFW01000009    92488   92514 (2284316) + (TGCGC)n                                                                 Simple_repeat           1     27     (0)   841  
    18   24.2  0.0  0.0  ACFW01000009    92651   92692 (2284138) + (T)n                                                                     Simple_repeat           1     42     (0)   842  
    18    4.8  0.0  0.0  ACFW01000009    93096   93117 (2283713) + (A)n                                                                     Simple_repeat           1     22     (0)   843  
    12   19.9  0.0  7.7  ACFW01000009    93475   93516 (2283314) + GA-rich                                                                  Low_complexity          1     39     (0)   844  
    29   12.6  3.9  0.0  ACFW01000009    94602   94653 (2282177) + GA-rich                                                                  Low_complexity          1     54     (0)   845  
    16   26.4  0.0  4.9  ACFW01000009    96662   96725 (2280105) + GA-rich                                                                  Low_complexity          1     61     (0)   846  
    12   18.4  5.4  0.0  ACFW01000009    97104   97140 (2279690) + (CCCTCT)n                                                                Simple_repeat           1     39     (0)   847  
   236   24.2  0.0  3.2  ACFW01000009    98104   98167 (2278663) + RLX-incomp-chim_Blc38_Supercontig_3.3_902192_925079_DNA_TcMar            LTR/Gypsy            4068   4129 (18758)   848  
    19   29.6  0.6  4.6  ACFW01000009    98809   98932 (2277898) + A-rich                                                                   Low_complexity          1    119     (0)   849  
    16    9.6  0.0  8.3  ACFW01000009    99008   99046 (2277784) + GA-rich                                                                  Low_complexity          1     36     (0)   850  
    43    4.5  0.0  0.0  ACFW01000009   102777  102822 (2274008) + (AG)n                                                                    Simple_repeat           1     46     (0)   851  
    26   16.0  0.0  0.0  ACFW01000009   103213  103255 (2273575) + (T)n                                                                     Simple_repeat           1     43     (0)   852  
    17    9.3  0.0  8.1  ACFW01000009   103619  103658 (2273172) + (GTAT)n                                                                  Simple_repeat           1     37     (0)   853  
    14    7.2  6.9  0.0  ACFW01000009   104184  104212 (2272618) + (TTTTC)n                                                                 Simple_repeat           1     31     (0)   854  
    15    5.5  0.0  0.0  ACFW01000009   104636  104654 (2272176) + (A)n                                                                     Simple_repeat           1     19     (0)   855  
    41    6.3  0.0  0.0  ACFW01000009   106257  106307 (2270523) + (CTT)n                                                                   Simple_repeat           1     51     (0)   856  
    17    5.0  0.0  0.0  ACFW01000009   111443  111463 (2265367) + (T)n                                                                     Simple_repeat           1     21     (0)   857  
    15   23.3  0.0  0.0  ACFW01000009   111946  111985 (2264845) + (CGAAGA)n                                                                Simple_repeat           1     40     (0)   858  
    31   13.4  5.9  5.9  ACFW01000009   113103  113206 (2263624) + (CTCTT)n                                                                 Simple_repeat           1    104     (0)   859  
    14   19.4  0.0  5.1  ACFW01000009   115214  115254 (2261576) + G-rich                                                                   Low_complexity          1     39     (0)   860  
    15    9.3  5.6  2.7  ACFW01000009   115532  115578 (2261252) + G-rich                                                                   Low_complexity          1     48     (0)   861  
    28   22.5  0.0  2.7  ACFW01000009   127897  127973 (2248857) + (TTCTTTT)n                                                               Simple_repeat           1     75     (0)   862  
    18    8.1  0.0  3.7  ACFW01000009   132828  132855 (2243975) + (TA)n                                                                    Simple_repeat           1     27     (0)   863  
    18    0.0  0.0  0.0  ACFW01000009   135278  135297 (2241533) + (T)n                                                                     Simple_repeat           1     20     (0)   864  
    23    7.0  0.0  0.0  ACFW01000009   137343  137372 (2239458) + (A)n                                                                     Simple_repeat           1     30     (0)   865  
    12   27.7  0.0  2.3  ACFW01000009   137373  137386 (2239444) + A-rich                                                                   Low_complexity          2     44     (0)   866  
    51    0.0  0.0  0.0  ACFW01000009   137498  137541 (2239289) + (GT)n                                                                    Simple_repeat           1     44     (0)   867  
    13   18.3  2.6  2.6  ACFW01000009   138077  138115 (2238715) + (CGCCCAT)n                                                               Simple_repeat           1     39     (0)   868  
    14   16.8  0.0  0.0  ACFW01000009   138262  138289 (2238541) + (GAT)n                                                                   Simple_repeat           1     28     (0)   869  
   932   14.1  0.0  0.7  ACFW01000009   142636  142785 (2234045) + RLX-comp_Blc2_Cpos_C735-L-B19-Map1                                       LTR/Gypsy            5416   5564  (5010)   870 *
  3369   15.1  1.8  1.2  ACFW01000009   142685  143323 (2233507) C RLX-incomp_Blc12_Supercontig_3.1_732927_743506_LTR_Gypsy_reversed        LTR/Gypsy          (4596)   5975    5352   871  
    11   18.7  7.3  5.8  ACFW01000009   146801  146828 (2230002) + A-rich                                                                   Low_complexity          1     51    (18)   872  
    22   10.4  0.0  0.0  ACFW01000009   146829  146860 (2229970) + (A)n                                                                     Simple_repeat           1     32     (0)   873  
    16   20.9  0.0  0.0  ACFW01000009   147440  147472 (2229358) + A-rich                                                                   Low_complexity          1     33     (0)   874  
    19    0.0  0.0  0.0  ACFW01000009   150828  150848 (2225982) + (A)n                                                                     Simple_repeat           1     21     (0)   875  
    28    3.3  0.0  0.0  ACFW01000009   151848  151878 (2224952) + (T)n                                                                     Simple_repeat           1     31     (0)   876  
    39   24.0  3.2  2.4  ACFW01000009   152323  152448 (2224382) + GA-rich                                                                  Low_complexity          1    127     (0)   877  
    19   17.2  4.8  1.9  ACFW01000009   153020  153071 (2223759) + A-rich                                                                   Low_complexity          1     53     (0)   878  
    15   19.9  0.0  0.0  ACFW01000009   153260  153288 (2223542) + (T)n                                                                     Simple_repeat           1     29     (0)   879  
    18    6.9  3.2  0.0  ACFW01000009   154004  154034 (2222796) + (CAGC)n                                                                  Simple_repeat           1     32     (0)   880  
    19   23.4  0.0  0.0  ACFW01000009   154783  154823 (2222007) + (T)n                                                                     Simple_repeat           1     41     (0)   881  
    19   12.0  0.0  2.7  ACFW01000009   154845  154882 (2221948) + (AATAA)n                                                                 Simple_repeat           1     37     (0)   882  
    12    8.3  3.6  3.6  ACFW01000009   156011  156038 (2220792) + (CTTT)n                                                                  Simple_repeat           1     28     (0)   883  
    16   21.3  0.0  0.0  ACFW01000009   156230  156262 (2220568) + (T)n                                                                     Simple_repeat           1     33     (0)   884  
    20   30.8  0.0  1.3  ACFW01000009   158936  159012 (2217818) + A-rich                                                                   Low_complexity          1     76     (0)   885  
    22    7.4  0.0  0.0  ACFW01000009   166720  166748 (2210082) + (T)n                                                                     Simple_repeat           1     29     (0)   886  
    22    3.9  0.0  0.0  ACFW01000009   173310  173336 (2203494) + (T)n                                                                     Simple_repeat           1     27     (0)   887  
    11   15.3 11.4  0.0  ACFW01000009   175285  175328 (2201502) + (CTCATC)n                                                                Simple_repeat           1     49     (0)   888  
    17   23.2  0.0  0.0  ACFW01000009   175952  175992 (2200838) + (CGT)n                                                                   Simple_repeat           1     41     (0)   889  
  1079   11.2  0.6  1.2  ACFW01000009   177681  177852 (2198978) C RIX-incomp_Blc9_Cpos_C735-B-R58-Map20                                    LINE/Tad1           (269)   6726    6556   890  
   532    7.0 18.6  0.0  ACFW01000009   177851  177936 (2198894) C DTX-incomp-chim_Blc116_Supercontig_3.1_483399_488504_DNA_hAT_reversed    Unknown            (3055)   2050    1949   891 *
    29   22.8  1.5  0.0  ACFW01000009   181959  182025 (2194805) + GA-rich                                                                  Low_complexity          1     68     (0)   892  
    40   11.1  0.0  0.0  ACFW01000009   183186  183243 (2193587) + (A)n                                                                     Simple_repeat           1     58     (0)   893  
    27   17.3  0.0  0.0  ACFW01000009   185078  185124 (2191706) + (T)n                                                                     Simple_repeat           1     47     (0)   894  
    22   19.1  1.5  4.8  ACFW01000009   186775  186839 (2189991) + A-rich                                                                   Low_complexity          1     63     (0)   895  
    24   26.1  2.2  2.2  ACFW01000009   187158  187249 (2189581) + A-rich                                                                   Low_complexity          1     92     (0)   896  
    28   18.8  0.0  0.0  ACFW01000009   187361  187411 (2189419) + A-rich                                                                   Low_complexity          1     51     (0)   897  
    15   14.9  5.4  0.0  ACFW01000009   187488  187524 (2189306) + GA-rich                                                                  Low_complexity          1     39     (0)   898  
    15    5.6  0.0  0.0  ACFW01000009   187725  187743 (2189087) + (TA)n                                                                    Simple_repeat           1     19     (0)   899  
    24   21.8  5.1  1.2  ACFW01000009   188267  188304 (2188526) + GA-rich                                                                  Low_complexity          1     41     (0)   900  
    30    0.0  3.1  0.0  ACFW01000009   188305  188336 (2188494) + (AAAGA)n                                                                 Simple_repeat           1     33     (0)   901  
    24   21.8  5.1  1.2  ACFW01000009   188337  188375 (2188455) + GA-rich                                                                  Low_complexity         42     80     (0)   902  
    17   13.1  0.0  0.0  ACFW01000009   189534  189559 (2187271) + (A)n                                                                     Simple_repeat           1     26     (0)   903  
    14   25.9  1.9  1.9  ACFW01000009   194754  194805 (2182025) + (CTC)n                                                                   Simple_repeat           1     52     (0)   904  
    18   14.7  0.0  0.0  ACFW01000009   197575  197604 (2179226) + (A)n                                                                     Simple_repeat           1     30     (0)   905  
    33    0.0  0.0  0.0  ACFW01000009   203071  203098 (2173732) + (CT)n                                                                    Simple_repeat           1     28     (0)   906  
    13   13.3  6.1  0.0  ACFW01000009   222868  222900 (2153930) + (CTCTT)n                                                                 Simple_repeat           1     35     (0)   907  
   427    5.4  0.0  0.0  ACFW01000009   233586  233641 (2143189) + DTX-comp_Blc124_Supercontig_3.5_2951416_2956076_DNA_TcMar_reversed       DNA/TcMar-Fot1       2323   2378  (2282)   908 *
 21081    2.8  0.0  0.0  ACFW01000009   233592  235933 (2140897) C DTX-comp_Blc10_Supercontig_3.5_2309270_2311617_DNA_TcMar                 DNA/TcMar-Fot1        (5)   2342       1   909  
   285   23.5  7.3  0.0  ACFW01000009   235908  235936 (2140894) C DTX-incomp-chim_Blc69_Supercontig_3.1_2848002_2856807_DNA_TcMar_reversed Unknown            (3470)   5335    5302   910 *
  9748    4.2  0.0  0.0  ACFW01000009   235937  237060 (2139770) C DTX-incomp_Blc231_Cpos_C735-B-R37-Map3_reversed                          DNA/TcMar-Fot1        (0)   1126       3   911  
 43992   13.5  0.0  0.0  ACFW01000009   237067  243072 (2133758) + RLX-comp_Blc1_Cpos_C735-B-G68-Map6_reversed                              LTR/Gypsy               3   6009  (1066)   912 *
 48231   13.7  0.0  0.0  ACFW01000009   243070  250026 (2126804) + RLX-incomp-chim_Blc44_Cpos_C735-L-B6-Map1_reversed                       LTR/Gypsy            5316  12274  (1509)   913  
  8067   12.2  0.1  0.1  ACFW01000009   250027  251095 (2125735) + RLX-comp_Blc1_Cpos_C735-B-G68-Map6_reversed                              LTR/Gypsy            6004   7072     (3)   912  
  6787    3.7  0.0  0.0  ACFW01000009   251095  251872 (2124958) C DTX-incomp_Blc247_Cpos_C735-B-G102-Map4_reversed                         DNA/TcMar-Fot1        (0)    778       1   914 *
    12   10.0  2.6  8.3  ACFW01000009   258665  258702 (2118128) + (CAGACAC)n                                                               Simple_repeat           1     36     (0)   915  
    17    5.0  0.0  0.0  ACFW01000009   259401  259421 (2117409) + (A)n                                                                     Simple_repeat           1     21     (0)   916  
    23   11.8  7.0  1.7  ACFW01000009   259533  259589 (2117241) + GA-rich                                                                  Low_complexity          1     60     (0)   917  
    26   16.4  0.0  0.0  ACFW01000009   260282  260324 (2116506) + A-rich                                                                   Low_complexity          1     43     (0)   918  
    17    9.8  2.9  2.9  ACFW01000009   280986  281020 (2095810) + (CCCT)n                                                                  Simple_repeat           1     35     (0)   919  
    35    0.0  0.0  0.0  ACFW01000009   282977  283014 (2093816) + (A)n                                                                     Simple_repeat           1     38     (0)   920  
    20   22.4  4.3  1.4  ACFW01000009   288730  288798 (2088032) + (CCCTCT)n                                                                Simple_repeat           1     71     (0)   921  
    31    0.0  0.0  0.0  ACFW01000009   289528  289556 (2087274) + (T)n                                                                     Simple_repeat           1     29     (0)   922  
    19    8.2  0.0  0.0  ACFW01000009   290431  290456 (2086374) + (T)n                                                                     Simple_repeat           1     26     (0)   923  
    19   10.4  0.0  0.0  ACFW01000009   299928  299959 (2076871) + (AAAAG)n                                                                 Simple_repeat           1     32     (0)   924  
    16   20.9  0.0  0.0  ACFW01000009   300631  300663 (2076167) + (T)n                                                                     Simple_repeat           1     33     (0)   925  
    17    5.0  0.0  0.0  ACFW01000009   301520  301540 (2075290) + (A)n                                                                     Simple_repeat           1     21     (0)   926  
    34   14.7  0.0  0.0  ACFW01000009   312304  312357 (2064473) + (T)n                                                                     Simple_repeat           1     54     (0)   927  
    25    0.0  0.0  0.0  ACFW01000009   317007  317033 (2059797) + (A)n                                                                     Simple_repeat           1     27     (0)   928  
    26    6.8  4.2  2.0  ACFW01000009   336771  336818 (2040012) + (TTTTC)n                                                                 Simple_repeat           1     49     (0)   929  
    23   13.4  0.0  0.0  ACFW01000009   339241  339281 (2037549) + (TGGTGT)n                                                                Simple_repeat           1     41     (0)   930  
   329   19.5  0.0  5.6  ACFW01000009   341474  341549 (2035281) C DTX-incomp-chim_Blc63_Supercontig_3.2_1281305_1290824_DNA_TcMar_reversed Unknown            (8474)   1045     974   931 *
  1592    3.9  4.3  0.8  ACFW01000009   341540  341770 (2035060) C DXX-MITE_Blc36_Cpos_C735-B-R64-Map5                                      Unknown             (188)    241       3   932  
    11   18.9  5.0  2.4  ACFW01000009   345458  345497 (2031333) + (CCTTCT)n                                                                Simple_repeat           1     41     (0)   933  
    16   22.2  6.4  5.3  ACFW01000009   346138  346231 (2030599) + (TCTTTC)n                                                                Simple_repeat           1     95     (0)   934  
    27    0.0  0.0  0.0  ACFW01000009   351645  351673 (2025157) + (A)n                                                                     Simple_repeat           1     29     (0)   935  
    39   11.4  0.0  0.0  ACFW01000009   354513  354569 (2022261) + (A)n                                                                     Simple_repeat           1     57     (0)   936  
    28   15.2  0.0  0.0  ACFW01000009   357777  357821 (2019009) + (T)n                                                                     Simple_repeat           1     45     (0)   937  
    28    3.3  0.0  0.0  ACFW01000009   363788  363818 (2013012) + (T)n                                                                     Simple_repeat           1     31     (0)   938  
    17    4.9  0.0  0.0  ACFW01000009   364967  364987 (2011843) + (T)n                                                                     Simple_repeat           1     21     (0)   939  
    15   13.9  0.0  0.0  ACFW01000009   373464  373487 (2003343) + (T)n                                                                     Simple_repeat           1     24     (0)   940  
    43    0.0  0.0  0.0  ACFW01000009   373539  373577 (2003253) + (GAA)n                                                                   Simple_repeat           1     39     (0)   941  
    20   13.7  2.5  0.0  ACFW01000009   374030  374069 (2002761) + GA-rich                                                                  Low_complexity          1     41     (0)   942  
    21   10.8  0.0  0.0  ACFW01000009   374156  374185 (2002645) + (T)n                                                                     Simple_repeat           1     30     (0)   943  
    26    0.0  0.0  0.0  ACFW01000009   379868  379892 (1996938) + (T)n                                                                     Simple_repeat           1     25     (0)   944  
    13   21.8  0.0  2.6  ACFW01000009   381571  381609 (1995221) + GA-rich                                                                  Low_complexity          1     38     (0)   945  
    16   25.5  0.0  0.0  ACFW01000009   389780  389827 (1987003) + (T)n                                                                     Simple_repeat           1     48     (0)   946  
    16    0.0  0.0  0.0  ACFW01000009   399193  399209 (1977621) + (A)n                                                                     Simple_repeat           1     17     (0)   947  
    29   10.3  0.0  0.0  ACFW01000009   399971  400012 (1976818) + (A)n                                                                     Simple_repeat           1     42     (0)   948  
    23   15.3  0.0  0.0  ACFW01000009   400994  401031 (1975799) + A-rich                                                                   Low_complexity          1     38     (0)   949  
    17    8.3  0.0  0.0  ACFW01000009   413498  413523 (1963307) + (AGC)n                                                                   Simple_repeat           1     26     (0)   950  
    14   11.1  0.0  6.2  ACFW01000009   418107  418140 (1958690) + (GACACC)n                                                                Simple_repeat           1     32     (0)   951  
    12    8.2  3.6  3.6  ACFW01000009   418678  418705 (1958125) + (TGGC)n                                                                  Simple_repeat           1     28     (0)   952  
    22    0.0  0.0  0.0  ACFW01000009   420776  420799 (1956031) + (AT)n                                                                    Simple_repeat           1     24     (0)   953  
    21    6.1  2.9  0.0  ACFW01000009   444592  444627 (1932203) + (ATTTT)n                                                                 Simple_repeat           1     37     (0)   954  
    16   19.9  6.8  1.6  ACFW01000009   455268  455326 (1921504) + (CTC)n                                                                   Simple_repeat           1     62     (0)   955  
    13   19.5  0.0  2.8  ACFW01000009   456772  456808 (1920022) + A-rich                                                                   Low_complexity          1     36     (0)   956  
    16   14.2  0.0  0.0  ACFW01000009   460698  460728 (1916102) + (AAAG)n                                                                  Simple_repeat           1     31     (0)   957  
    13   16.3  0.0  5.6  ACFW01000009   460895  460932 (1915898) + (GTGAT)n                                                                 Simple_repeat           1     36     (0)   958  
    16    0.0  0.0  0.0  ACFW01000009   464662  464678 (1912152) + (T)n                                                                     Simple_repeat           1     17     (0)   959  
    26   20.3  0.0  0.0  ACFW01000009   468216  468263 (1908567) + (T)n                                                                     Simple_repeat           1     48     (0)   960  
    19   29.3  0.0  1.6  ACFW01000009   475718  475780 (1901050) + A-rich                                                                   Low_complexity          1     62     (0)   961  
    36   10.7  0.0  0.0  ACFW01000009   475784  475835 (1900995) + (A)n                                                                     Simple_repeat           1     52     (0)   962  
    17    0.0  0.0  0.0  ACFW01000009   479332  479350 (1897480) + (C)n                                                                     Simple_repeat           1     19     (0)   963  
    15   16.6  0.0  2.9  ACFW01000009   482266  482301 (1894529) + (GATGAG)n                                                                Simple_repeat           1     35     (0)   964  
   418   14.6 10.6  5.0  ACFW01000009   482648  482741 (1894089) C DYX-comp_Blc130_Supercontig_3.5_2432583_2437026_LTR_Ngaro                DNA/Crypton           (0)   4443    4345   965  
  2521   13.8  5.5  1.8  ACFW01000009   482747  483168 (1893662) C DTX-incomp-chim_Blc152_Supercontig_3.5_106348_109975_DNA_TcMar           DNA/TcMar-Fot1     (1082)   2545    2109   966  
   520    8.2  0.0  1.4  ACFW01000009   486724  486797 (1890033) + DTX-incomp-chim_Blc45_Supercontig_3.5_3367237_3380922_DNA_TcMar          LTR/Copia            8372   8444  (5241)   967  
  1219    9.1  1.7  0.0  ACFW01000009   486806  486981 (1889849) + RLX-incomp_Blc107_Cpos_C735-L-B50-Map1_reversed                          LTR/Copia            5268   5446     (0)   968  
    15   13.7  0.0  0.0  ACFW01000009   487871  487894 (1888936) + (A)n                                                                     Simple_repeat           1     24     (0)   969  
    18   10.4  0.0  3.1  ACFW01000009   493839  493871 (1882959) + (TTC)n                                                                   Simple_repeat           1     32     (0)   970  
    23    8.9  0.0  0.0  ACFW01000009   496012  496047 (1880783) + (TTTAAT)n                                                                Simple_repeat           1     36     (0)   971  
    40    2.5  0.0  0.0  ACFW01000009   496269  496309 (1880521) + (CAT)n                                                                   Simple_repeat           1     41     (0)   972  
    18   17.6  0.0  0.0  ACFW01000009   501623  501654 (1875176) + A-rich                                                                   Low_complexity          1     32     (0)   973  
    18   12.0  0.0  0.0  ACFW01000009   502677  502703 (1874127) + (A)n                                                                     Simple_repeat           1     27     (0)   974  
    16    4.5  0.0  0.0  ACFW01000009   506794  506816 (1870014) + (TGTA)n                                                                  Simple_repeat           1     23     (0)   975  
    18   27.0  1.6  3.2  ACFW01000009   510139  510159 (1866671) + (TTC)n                                                                   Simple_repeat           1     62     (0)   976  
    22   19.3  0.0  0.0  ACFW01000009   510160  510201 (1866629) + (T)n                                                                     Simple_repeat           1     42     (0)   977  
    14   24.4  6.6  2.5  ACFW01000009   513727  513802 (1863028) + (CTCATC)n                                                                Simple_repeat           1     79     (0)   978  
    21   20.4  3.6  0.0  ACFW01000009   516540  516595 (1860235) + GA-rich                                                                  Low_complexity          1     58     (0)   979  
    13    5.3  0.0  0.0  ACFW01000009   525322  525341 (1851489) + (ATC)n                                                                   Simple_repeat           1     20     (0)   980  
    30    0.0  0.0  0.0  ACFW01000009   525703  525730 (1851100) + (CTT)n                                                                   Simple_repeat           1     28     (0)   981  
   488   37.8  1.0  9.4  ACFW01000009   525799  526306 (1850524) + DTX-incomp_Blc66_Supercontig_3.3_1567878_1576797_DNA_TcMar               DNA/TcMar-Ant1       4944   5412  (3507)   982  
  1014   15.6  4.7 10.7  ACFW01000009   527133  527390 (1849440) C RLX-comp_Blc3_Cpos_C735-L-B52-Map1                                       LTR/Copia             (0)   5310    5067   983  
    18    0.0  0.0  0.0  ACFW01000009   530954  530973 (1845857) + (T)n                                                                     Simple_repeat           1     20     (0)   984  
    28   14.8  0.0  0.0  ACFW01000009   535395  535440 (1841390) + (A)n                                                                     Simple_repeat           1     46     (0)   985  
    16   21.5  0.0  7.0  ACFW01000009   535441  535455 (1841375) + A-rich                                                                   Low_complexity          1     57     (0)   986  
    12   16.3  2.8  2.8  ACFW01000009   538561  538596 (1838234) + (GTAAGAA)n                                                               Simple_repeat           1     36     (0)   987  
    16   15.9  2.9  0.0  ACFW01000009   548867  548901 (1827929) + (TAA)n                                                                   Simple_repeat           1     36     (0)   988  
    16    7.4  0.0  6.5  ACFW01000009   549743  549775 (1827055) + (AAGAA)n                                                                 Simple_repeat           1     31     (0)   989  
    21    0.0  0.0  0.0  ACFW01000009   550837  550859 (1825971) + (T)n                                                                     Simple_repeat           1     23     (0)   990  
    18    4.8  0.0  0.0  ACFW01000009   551317  551338 (1825492) + (T)n                                                                     Simple_repeat           1     22     (0)   991  
    15   18.4  4.7  0.0  ACFW01000009   562871  562921 (1813909) + A-rich                                                                   Low_complexity          1     53     (0)   992  
    40    7.9  0.0  0.0  ACFW01000009   563692  563745 (1813085) + (A)n                                                                     Simple_repeat           1     54     (0)   993  
    15    0.0  8.0  0.0  ACFW01000009   565964  565988 (1810842) + (GAAAA)n                                                                 Simple_repeat           1     27     (0)   994  
    12   11.2  9.8  2.3  ACFW01000009   597524  597564 (1779266) + A-rich                                                                   Low_complexity          1     44     (0)   995  
    16   34.9  0.0  0.0  ACFW01000009   598649  598701 (1778129) + GA-rich                                                                  Low_complexity          1     53     (0)   996  
    13   15.0  5.1  2.5  ACFW01000009   600768  600806 (1776024) + GA-rich                                                                  Low_complexity          1     40     (0)   997  
    17    0.0  0.0  0.0  ACFW01000009   607708  607726 (1769104) + (A)n                                                                     Simple_repeat           1     19     (0)   998  
    18    7.5  0.0  0.0  ACFW01000009   611886  611913 (1764917) + (TCCGC)n                                                                 Simple_repeat           1     28     (0)   999  
    11   15.9  0.0 10.3  ACFW01000009   612106  612148 (1764682) + A-rich                                                                   Low_complexity          1     39     (0)  1000  
    21   28.8  0.0  0.0  ACFW01000009   614842  614894 (1761936) + GA-rich                                                                  Low_complexity          1     53     (0)  1001  
   240   29.1  0.7  4.5  ACFW01000009   616203  616236 (1760594) C DTX-incomp-chim_Blc39_Supercontig_3.3_4270292_4291141_DNA_hAT_reversed   Unknown             (466)  20383   20353  1002  
    30    0.0  0.0  0.0  ACFW01000009   616237  616264 (1760566) + (CATCCA)n                                                                Simple_repeat           1     28     (0)  1003  
   240   29.1  0.7  4.5  ACFW01000009   616265  616366 (1760464) C DTX-incomp-chim_Blc39_Supercontig_3.3_4270292_4291141_DNA_hAT_reversed   Unknown             (497)  20352   20253  1002  
    37    6.7  0.0  0.0  ACFW01000009   619159  619206 (1757624) + (T)n                                                                     Simple_repeat           1     48     (0)  1004  
    18    4.8  0.0  0.0  ACFW01000009   619648  619669 (1757161) + (A)n                                                                     Simple_repeat           1     22     (0)  1005  
    22   20.9  0.0  0.0  ACFW01000009   633657  633700 (1743130) + A-rich                                                                   Low_complexity          1     44     (0)  1006  
    18   26.9  0.0  5.7  ACFW01000009   633933  634006 (1742824) + GA-rich                                                                  Low_complexity          1     70     (0)  1007  
    18    9.4  7.8  5.8  ACFW01000009   634333  634383 (1742447) + (TC)n                                                                    Simple_repeat           1     52     (0)  1008  
    27    0.0  0.0  0.0  ACFW01000009   635099  635124 (1741706) + (TCAA)n                                                                  Simple_repeat           1     26     (0)  1009  
    26    3.3  0.0  0.0  ACFW01000009   636702  636732 (1740098) + (A)n                                                                     Simple_repeat           1     31     (0)  1010  
    25   12.6  0.0  0.0  ACFW01000009   637156  637198 (1739632) + (GTAT)n                                                                  Simple_repeat           1     43     (0)  1011  
    17    8.9  0.0  0.0  ACFW01000009   637258  637281 (1739549) + (T)n                                                                     Simple_repeat           1     24     (0)  1012  
    13    0.0  0.0  5.0  ACFW01000009   648007  648027 (1728803) + (TCG)n                                                                   Simple_repeat           1     20     (0)  1013  
    19   27.5  2.4  3.6  ACFW01000009   648043  648066 (1728764) + (CCCT)n                                                                  Simple_repeat           1     36    (48)  1014  
    17   14.5  3.2  0.0  ACFW01000009   648067  648097 (1728733) + (TC)n                                                                    Simple_repeat           1     32     (0)  1015  
    19   27.5  2.4  3.6  ACFW01000009   648098  648127 (1728703) + (CCCT)n                                                                  Simple_repeat          37     84     (0)  1014  
    11    8.4 12.5  2.3  ACFW01000009   652859  652898 (1723932) + (TTCGCC)n                                                                Simple_repeat           1     44     (0)  1016  
    11   14.8  4.9  4.9  ACFW01000009   657318  657358 (1719472) + (AAGACAA)n                                                               Simple_repeat           1     41     (0)  1017  
    17   16.1  0.0  0.0  ACFW01000009   661181  661209 (1715621) + A-rich                                                                   Low_complexity          1     29     (0)  1018  
    24    3.5  0.0  0.0  ACFW01000009   663360  663388 (1713442) + (A)n                                                                     Simple_repeat           1     29     (0)  1019  
    17   10.0  3.1  0.0  ACFW01000009   664876  664907 (1711923) + (AAAT)n                                                                  Simple_repeat           1     33     (0)  1020  
    22   13.0  0.0  0.0  ACFW01000009   667510  667543 (1709287) + (T)n                                                                     Simple_repeat           1     34     (0)  1021  
    14   10.8  3.1  3.1  ACFW01000009   672774  672805 (1704025) + GA-rich                                                                  Low_complexity          1     32     (0)  1022  
    17    5.0  0.0  0.0  ACFW01000009   682256  682276 (1694554) + (T)n                                                                     Simple_repeat           1     21     (0)  1023  
    29    3.0  0.0  0.0  ACFW01000009   682677  682710 (1694120) + (A)n                                                                     Simple_repeat           1     34     (0)  1024  
    41   14.1  0.0  0.0  ACFW01000009   686337  686401 (1690429) + (A)n                                                                     Simple_repeat           1     65     (0)  1025  
    22    4.0  0.0  0.0  ACFW01000009   686600  686625 (1690205) + (T)n                                                                     Simple_repeat           1     26     (0)  1026  
    14    0.0  0.0  0.0  ACFW01000009   686803  686820 (1690010) + (CTG)n                                                                   Simple_repeat           1     18     (0)  1027  
    16   22.1  0.0  0.0  ACFW01000009   687254  687285 (1689545) + A-rich                                                                   Low_complexity          1     32     (0)  1028  
    23   19.4  3.9  3.9  ACFW01000009   687444  687520 (1689310) + (AATAG)n                                                                 Simple_repeat           1     77     (0)  1029  
    22   31.6  0.0  0.0  ACFW01000009   687645  687713 (1689117) + A-rich                                                                   Low_complexity          1     69     (0)  1030  
    24    5.2  5.0  0.0  ACFW01000009   688352  688391 (1688439) + (AAAATAA)n                                                               Simple_repeat           1     42     (0)  1031  
    30    0.0  0.0  0.0  ACFW01000009   688782  688809 (1688021) + (T)n                                                                     Simple_repeat           1     28     (0)  1032  
    18   12.2  0.0  0.0  ACFW01000009   689018  689044 (1687786) + (A)n                                                                     Simple_repeat           1     27     (0)  1033  
    27   30.1  0.0  0.0  ACFW01000009   689277  689361 (1687469) + A-rich                                                                   Low_complexity          1     85     (0)  1034  
    37    0.0  9.6  0.0  ACFW01000009   689718  689769 (1687061) + (TTCTT)n                                                                 Simple_repeat           1     57     (0)  1035  
    39   17.4  0.0  0.0  ACFW01000009   690348  690414 (1686416) + A-rich                                                                   Low_complexity          1     67     (0)  1036  
    24    0.0  0.0  0.0  ACFW01000009   692146  692171 (1684659) + (A)n                                                                     Simple_repeat           1     26     (0)  1037  
    12   16.0  5.7  0.0  ACFW01000009   695068  695102 (1681728) + (CTTTTA)n                                                                Simple_repeat           1     37     (0)  1038  
    33    0.0  0.0  0.0  ACFW01000009   696688  696718 (1680112) + (TATTTT)n                                                                Simple_repeat           1     31     (0)  1039  
    13   25.5  0.0  0.0  ACFW01000009   699821  699857 (1676973) + (CGG)n                                                                   Simple_repeat           1     37     (0)  1040  
    28    8.4  0.0  0.0  ACFW01000009   705934  705971 (1670859) + (A)n                                                                     Simple_repeat           1     38     (0)  1041  
    15    9.7  8.6  2.7  ACFW01000009   706364  706398 (1670432) + (CT)n                                                                    Simple_repeat           1     37     (0)  1042  
    23    0.0  0.0  0.0  ACFW01000009   708097  708121 (1668709) + (A)n                                                                     Simple_repeat           1     25     (0)  1043  
    23    7.0  0.0  0.0  ACFW01000009   710268  710297 (1666533) + (T)n                                                                     Simple_repeat           1     30     (0)  1044  
    13   20.9  0.0  0.0  ACFW01000009   713432  713464 (1663366) + (CATCAC)n                                                                Simple_repeat           1     33     (0)  1045  
    15   21.3  0.0  0.0  ACFW01000009   714276  714313 (1662517) + (GCAGGA)n                                                                Simple_repeat           1     38     (0)  1046  
    16    5.3  0.0  0.0  ACFW01000009   718681  718700 (1658130) + (A)n                                                                     Simple_repeat           1     20     (0)  1047  
    28    3.3  0.0  0.0  ACFW01000009   728567  728597 (1648233) + (T)n                                                                     Simple_repeat           1     31     (0)  1048  
    19    8.2  0.0  0.0  ACFW01000009   749332  749357 (1627473) + (A)n                                                                     Simple_repeat           1     26     (0)  1049  
    17   19.6  4.3  0.0  ACFW01000009   749853  749899 (1626931) + (ATGT)n                                                                  Simple_repeat           1     49     (0)  1050  
    19    3.1  2.7  5.6  ACFW01000009   750837  750873 (1625957) + (ATTTTC)n                                                                Simple_repeat           1     36     (0)  1051  
    43    0.0  2.5  0.0  ACFW01000009   751388  751427 (1625403) + (TC)n                                                                    Simple_repeat           1     41     (0)  1052  
    14    0.0  0.0  0.0  ACFW01000009   751694  751711 (1625119) + (ATG)n                                                                   Simple_repeat           1     18     (0)  1053  
    20   11.6  0.0  0.0  ACFW01000009   752334  752376 (1624454) + (T)n                                                                     Simple_repeat           1     43     (0)  1054  
    35   20.4  4.7  3.9  ACFW01000009   752434  752592 (1624238) + (TCTTCC)n                                                                Simple_repeat           1    160     (0)  1055  
    41    2.4  0.0  0.0  ACFW01000009   753434  753475 (1623355) + (T)n                                                                     Simple_repeat           1     42     (0)  1056  
    18   15.0  0.0  2.6  ACFW01000009   758923  758961 (1617869) + (TTTCT)n                                                                 Simple_repeat           1     38     (0)  1057  
    21   15.9  0.0  0.0  ACFW01000009   759158  759200 (1617630) + (T)n                                                                     Simple_repeat           1     43     (0)  1058  
    17   22.6  8.3  1.1  ACFW01000009   761609  761692 (1615138) + (GCGGAG)n                                                                Simple_repeat           1     90     (0)  1059  
    39    0.0  0.0  2.5  ACFW01000009   763279  763319 (1613511) + (CTCTGGAT)n                                                              Simple_repeat           1     40     (0)  1060  
    14   13.3  2.9  2.9  ACFW01000009   766062  766096 (1610734) + (ATTT)n                                                                  Simple_repeat           1     35     (0)  1061  
    16   19.2  0.0  0.0  ACFW01000009   766235  766270 (1610560) + (AGACGC)n                                                                Simple_repeat           1     36     (0)  1062  
    16    0.0  0.0  5.0  ACFW01000009   772758  772778 (1604052) + (AT)n                                                                    Simple_repeat           1     20     (0)  1063  
   547   28.0  2.0  0.0  ACFW01000009   776237  776386 (1600444) + DTX-incomp_Blc66_Supercontig_3.3_1567878_1576797_DNA_TcMar               DNA/TcMar-Ant1       6579   6731  (2188)  1064  
   392   28.5  5.1  5.6  ACFW01000009   777128  777380 (1599450) C DTX-incomp_Blc244_Supercontig_3.1_1236652_1237537_DNA_TcMar_reversed     DNA/TcMar-Ant1      (522)    363     112  1065  
    15   13.7  4.8  2.3  ACFW01000009   783973  784014 (1592816) + (TTCCTCT)n                                                               Simple_repeat           1     43     (0)  1066  
    16    9.4  2.6  5.4  ACFW01000009   784511  784548 (1592282) + A-rich                                                                   Low_complexity          1     37     (0)  1067  
  8961    7.6  0.0  0.0  ACFW01000009   794824  795994 (1580836) + DTX-comp_Blc4_Cpos_C735-B-R21-Map20                                      DNA/TcMar-Fot1          1   1171  (1164)  1068  
  9311    8.1  0.0  0.0  ACFW01000009   795995  797183 (1579647) + RLX-comp_Blc1_Cpos_C735-B-G68-Map6_reversed                              LTR/Gypsy               3   1191  (5884)  1069  
 13537    4.9  0.4  0.0  ACFW01000009   797184  798855 (1577975) + RLX-comp_Blc17_Cpos_C735-B-R8-Map12                                      LTR/Gypsy               2   1679  (8951)  1070  
 58447    4.9  0.0  0.0  ACFW01000009   798856  805929 (1570901) C RLX-comp_Blc1_Cpos_C735-B-G68-Map6_reversed                              LTR/Gypsy             (0)   7075       2  1071  
 56574    4.9  0.0  0.0  ACFW01000009   805928  813160 (1563670) + RLX-incomp_Blc40_Cpos_C735-B-G1-Map20_reversed                           LTR/Gypsy               1   7235  (9389)  1072 *
  4533    9.5  0.8  0.0  ACFW01000009   813157  813758 (1563072) + RLX-comp_Blc1_Cpos_C735-B-G68-Map6_reversed                              LTR/Gypsy            1188   1794  (5281)  1069 *
 92760    0.0  0.0  0.0  ACFW01000009   813759  824329 (1552501) C RLX-comp_Blc2_Cpos_C735-L-B25-Map1_reversed                              LTR/Gypsy             (0)  10571       1  1073  
  8051    9.3  0.0  0.0  ACFW01000009   824330  825391 (1551439) + RLX-comp_Blc1_Cpos_C735-B-G68-Map6_reversed                              LTR/Gypsy            1786   2847  (4228)  1069  
  3518    3.2  0.2  0.0  ACFW01000009   825392  825714 (1551116) + RLX-comp_Blc17_Cpos_C735-B-R8-Map12                                      LTR/Gypsy               1    318 (10312)  1074  
   887    5.5  0.0  3.1  ACFW01000009   825715  825846 (1550984) C DTX-incomp-chim_Blc152_Supercontig_3.5_106348_109975_DNA_TcMar           DNA/TcMar-Fot1        (0)   3627    3500  1075 *
 12538   10.8  0.0  0.0  ACFW01000009   825829  827539 (1549291) + RLX-comp_Blc1_Cpos_C735-B-G68-Map6_reversed                              LTR/Gypsy            2851   4561  (2514)  1069  
  8067    5.3  0.4  0.0  ACFW01000009   827540  828547 (1548283) + RLX-incomp_Blc58_Cpos_C735-L-B18-Map1                                    LTR/Gypsy               2   1013  (9565)  1076  
 51296    9.4  0.0  0.0  ACFW01000009   828548  835504 (1541326) C RLX-incomp_Blc13_Cpos_C735-B-G62-Map4                                    LTR/Gypsy             (1)   6960       4  1077  
 92137    0.8  0.0  0.0  ACFW01000009   835506  847450 (1529380) + RLX-incomp_Blc58_Cpos_C735-L-B18-Map1                                    LTR/Gypsy               1  10576     (2)  1076  
 68072    6.0  1.0  0.0  ACFW01000009   847451  853534 (1523296) C RLX-incomp_Blc40_Cpos_C735-B-G1-Map20_reversed                           LTR/Gypsy          (2817)  13807    7639  1078  
 85047    5.0  0.0  0.0  ACFW01000009   853535  864107 (1512723) C RLX-incomp_Blc2_Cpos_C735-B-R6-Map20                                     LTR/Gypsy             (2)  10576       2  1079  
 12751    6.6  0.0  0.0  ACFW01000009   864108  865736 (1511094) + RLX-incomp_Blc2_Cpos_C735-B-R6-Map20                                     LTR/Gypsy            8949  10577     (1)  1080  
 18494   10.6  0.1  0.0  ACFW01000009   865737  868248 (1508582) + RLX-comp_Blc1_Cpos_C735-B-G68-Map6_reversed                              LTR/Gypsy            4559   7073     (2)  1069  
   654    5.7  0.3  0.0  ACFW01000009   868249  868332 (1508498) + DTX-incomp-chim_Blc152_Supercontig_3.5_106348_109975_DNA_TcMar           DNA/TcMar-Fot1       1165   1252  (3408)  1081  
 57101    0.1  0.0  0.0  ACFW01000009   868333  875324 (1501506) + RLX-incomp_Blc13_Cpos_C735-L-B43-Map1                                    LTR/Gypsy               1   6958     (0)  1082  
  8324    7.2  0.1  0.0  ACFW01000009   875325  876376 (1500454) + DTX-comp_Blc4_Cpos_C735-B-R21-Map20                                      DNA/TcMar-Fot1       1282   2334     (1)  1083  
   356    2.4  0.0  0.0  ACFW01000009   876656  876697 (1500133) + DTX-incomp_Blc157_Supercontig_3.4_1543096_1546512_DNA_TcMar              DNA/TcMar-Fot1       2987   3028   (388)  1084  
  1324   16.1  0.9  1.4  ACFW01000009   878136  878356 (1498474) + DTX-incomp_Blc157_Supercontig_3.4_1543096_1546512_DNA_TcMar              DNA/TcMar-Fot1       3049   3268   (148)  1085  
    17    8.0  0.0  0.0  ACFW01000009   879007  879033 (1497797) + (TTGG)n                                                                  Simple_repeat           1     27     (0)  1086  
    20   32.7  1.3  0.0  ACFW01000009   880960  881036 (1495794) + (AAT)n                                                                   Simple_repeat           1     78     (0)  1087  
    27   19.3  0.0  1.7  ACFW01000009   884503  884563 (1492267) + (AGC)n                                                                   Simple_repeat           1     60     (0)  1088  
    50   16.1  2.5  3.4  ACFW01000009   885095  885213 (1491617) + GA-rich                                                                  Low_complexity          1    118     (0)  1089  
    14   29.0  1.7  1.7  ACFW01000009   893989  894048 (1482782) + GA-rich                                                                  Low_complexity          1     60     (0)  1090  
    14    0.0  0.0  4.8  ACFW01000009   896873  896894 (1479936) + (TTTC)n                                                                  Simple_repeat           1     21     (0)  1091  
    38   12.1  0.0  0.0  ACFW01000009   896895  896950 (1479880) + (A)n                                                                     Simple_repeat           1     56     (0)  1092  
    30   10.1  0.0  0.0  ACFW01000009   899606  899648 (1477182) + (A)n                                                                     Simple_repeat           1     43     (0)  1093  
    23   10.0  0.0  0.0  ACFW01000009   901502  901534 (1475296) + (T)n                                                                     Simple_repeat           1     33     (0)  1094  
    16   10.0  0.0  0.0  ACFW01000009   902378  902399 (1474431) + (A)n                                                                     Simple_repeat           1     22     (0)  1095  
    14   10.8  0.0  6.2  ACFW01000009   902982  903015 (1473815) + A-rich                                                                   Low_complexity          1     32     (0)  1096  
    17   20.1  0.0  0.0  ACFW01000009   903755  903788 (1473042) + (T)n                                                                     Simple_repeat           1     34     (0)  1097  
    13   13.5  6.1  0.0  ACFW01000009   908519  908551 (1468279) + (GCACTG)n                                                                Simple_repeat           1     35     (0)  1098  
    24   14.8  0.0  0.0  ACFW01000009   917250  917288 (1459542) + (A)n                                                                     Simple_repeat           1     39     (0)  1099  
    17   12.7  0.0  0.0  ACFW01000009   922456  922481 (1454349) + (A)n                                                                     Simple_repeat           1     26     (0)  1100  
    26    0.0  3.5  0.0  ACFW01000009   922662  922690 (1454140) + (CTTTT)n                                                                 Simple_repeat           1     30     (0)  1101  
    31    0.0  0.0  0.0  ACFW01000009   924125  924153 (1452677) + (T)n                                                                     Simple_repeat           1     29     (0)  1102  
    15    0.0  0.0  0.0  ACFW01000009   924346  924362 (1452468) + (CA)n                                                                    Simple_repeat           1     17     (0)  1103  
    43   22.7  0.0  0.0  ACFW01000009   924476  924567 (1452263) + A-rich                                                                   Low_complexity          1     92     (0)  1104  
    24   20.6  1.6  1.6  ACFW01000009   925024  925086 (1451744) + (CCA)n                                                                   Simple_repeat           1     63     (0)  1105  
    15   13.9  0.0  0.0  ACFW01000009   933403  933426 (1443404) + (A)n                                                                     Simple_repeat           1     24     (0)  1106  
    15   19.6  0.0  0.0  ACFW01000009   937028  937056 (1439774) + (T)n                                                                     Simple_repeat           1     29     (0)  1107  
    28    5.4  2.6  0.0  ACFW01000009   937298  937336 (1439494) + (TTTC)n                                                                  Simple_repeat           1     40     (0)  1108  
    28    8.1  0.0  0.0  ACFW01000009   937483  937522 (1439308) + (T)n                                                                     Simple_repeat           1     40     (0)  1109  
    16    9.3  0.0  0.0  ACFW01000009   938260  938282 (1438548) + (TG)n                                                                    Simple_repeat           1     23     (0)  1110  
    27    6.0  0.0  0.0  ACFW01000009   938670  938704 (1438126) + (GGAGTAC)n                                                               Simple_repeat           1     35     (0)  1111  
    20   19.6  0.0  0.0  ACFW01000009   939094  939130 (1437700) + A-rich                                                                   Low_complexity          1     37     (0)  1112  
    35    0.0  0.0  0.0  ACFW01000009   941238  941270 (1435560) + (T)n                                                                     Simple_repeat           1     33     (0)  1113  
    26   10.3  0.0  0.0  ACFW01000009   941862  941904 (1434926) + (T)n                                                                     Simple_repeat           1     43     (0)  1114  
    19   19.6  4.9  1.6  ACFW01000009   942070  942130 (1434700) + (ACGGAGT)n                                                               Simple_repeat           1     63     (0)  1115  
    34   14.9  0.0  6.3  ACFW01000009   943215  943298 (1433532) + (TTTTTTC)n                                                               Simple_repeat           1     79     (0)  1116  
    16    4.5  0.0  0.0  ACFW01000009   944875  944897 (1431933) + (CCG)n                                                                   Simple_repeat           1     23     (0)  1117  
    18   24.7  1.1  7.3  ACFW01000009   945060  945146 (1431684) + A-rich                                                                   Low_complexity          1     82     (0)  1118  
    22    0.0  0.0  6.9  ACFW01000009   945532  945562 (1431268) + (TC)n                                                                    Simple_repeat           1     29     (0)  1119  
    38   11.7  1.5  0.0  ACFW01000009   945972  946036 (1430794) + (TATTT)n                                                                 Simple_repeat           1     66     (0)  1120  
    16   28.4  3.3  1.6  ACFW01000009   946359  946419 (1430411) + (CT)n                                                                    Simple_repeat           1     62     (0)  1121  
    19   21.3  3.1  3.1  ACFW01000009   946708  946771 (1430059) + A-rich                                                                   Low_complexity          1     64     (0)  1122  
    26    8.9  0.0  0.0  ACFW01000009   947077  947112 (1429718) + (T)n                                                                     Simple_repeat           1     36     (0)  1123  
    29    0.0  2.9  2.9  ACFW01000009   948830  948864 (1427966) + (TTTTTC)n                                                                Simple_repeat           1     35     (0)  1124  
    30   10.9  6.8  2.6  ACFW01000009   949252  949257 (1427573) + (TTTA)n                                                                  Simple_repeat           1     74     (0)  1125  
    28   10.9  3.1  4.7  ACFW01000009   949258  949322 (1427508) + (TATTATT)n                                                               Simple_repeat           1     64     (0)  1126  
    22    3.8  0.0  0.0  ACFW01000009   950233  950259 (1426571) + (A)n                                                                     Simple_repeat           1     27     (0)  1127  
    13   20.9  0.0  0.0  ACFW01000009   960336  960368 (1416462) + (GCAGCT)n                                                                Simple_repeat           1     33     (0)  1128  
    15   13.9  0.0  0.0  ACFW01000009   962747  962770 (1414060) + (A)n                                                                     Simple_repeat           1     24     (0)  1129  
    13   15.4  5.6  0.0  ACFW01000009   963576  963611 (1413219) + A-rich                                                                   Low_complexity          1     38     (0)  1130  
    27    0.0  0.0  3.5  ACFW01000009   966751  966780 (1410050) + (GTGTTGA)n                                                               Simple_repeat           1     29     (0)  1131  
    40   28.2  0.7  3.0  ACFW01000009   966781  966915 (1409915) + GA-rich                                                                  Low_complexity          1    132     (0)  1132  
    17   11.6  0.0  0.0  ACFW01000009   967459  967487 (1409343) + (CTT)n                                                                   Simple_repeat           1     29     (0)  1133  
    27    3.5  0.0  0.0  ACFW01000009   968951  968980 (1407850) + (T)n                                                                     Simple_repeat           1     30     (0)  1134  
    49    0.0  0.0  0.0  ACFW01000009   969942  969983 (1406847) + (GT)n                                                                    Simple_repeat           1     42     (0)  1135  
    18    7.7  0.0  0.0  ACFW01000009   971341  971368 (1405462) + (AATA)n                                                                  Simple_repeat           1     28     (0)  1136  
    30    0.0  0.0  0.0  ACFW01000009   973419  973451 (1403379) + (A)n                                                                     Simple_repeat           1     33     (0)  1137  
    22   27.5  1.3  1.3  ACFW01000009   974095  974170 (1402660) + (CTGTAT)n                                                                Simple_repeat           1     76     (0)  1138  
    12    7.8  7.4  0.0  ACFW01000009   974247  974273 (1402557) + (CTTTT)n                                                                 Simple_repeat           1     29     (0)  1139  
    19   18.1  0.0  0.0  ACFW01000009   974953  974985 (1401845) + A-rich                                                                   Low_complexity          1     33     (0)  1140  
    31    0.0  0.0  0.0  ACFW01000009   975081  975107 (1401723) + (AC)n                                                                    Simple_repeat           1     27     (0)  1141  
    16   25.6  4.2  1.4  ACFW01000009   975539  975566 (1401264) + (TTTCTA)n                                                                Simple_repeat           1     30     (0)  1142  
    27   10.0  0.0  0.0  ACFW01000009   975567  975610 (1401220) + (T)n                                                                     Simple_repeat           1     44     (0)  1143  
    16   25.6  4.2  1.4  ACFW01000009   975611  975653 (1401177) + (TTTCTA)n                                                                Simple_repeat           1     43     (0)  1144  
    16    5.2  0.0  0.0  ACFW01000009   976085  976104 (1400726) + (T)n                                                                     Simple_repeat           1     20     (0)  1145  
    16   13.7  0.0  0.0  ACFW01000009   976377  976401 (1400429) + (T)n                                                                     Simple_repeat           1     25     (0)  1146  
    14   13.8  0.0  5.9  ACFW01000009   976919  976954 (1399876) + A-rich                                                                   Low_complexity          1     34     (0)  1147  
    33   21.3  0.0  0.0  ACFW01000009   977123  977188 (1399642) + (T)n                                                                     Simple_repeat           1     66     (0)  1148  
    32    0.0  0.0  0.0  ACFW01000009   977283  977312 (1399518) + (CTT)n                                                                   Simple_repeat           1     30     (0)  1149  
    22    0.0  0.0  0.0  ACFW01000009   977329  977352 (1399478) + (G)n                                                                     Simple_repeat           1     24     (0)  1150  
    21   16.6  0.0  0.0  ACFW01000009   977478  977518 (1399312) + (ATC)n                                                                   Simple_repeat           1     41     (0)  1151  
    35    7.4  6.4  3.8  ACFW01000009   977874  977879 (1398951) + (CTCTCTT)n                                                               Simple_repeat           1     26    (54)  1152  
    38    3.4  6.3  1.5  ACFW01000009   977880  977942 (1398888) + (TTC)n                                                                   Simple_repeat           1     66     (0)  1153  
    35    7.4  6.4  3.8  ACFW01000009   977943  977951 (1398879) + (CTCTCTT)n                                                               Simple_repeat          27     80     (0)  1152  
    14   21.2  2.6  0.0  ACFW01000009   978813  978850 (1397980) + (CCT)n                                                                   Simple_repeat           1     39     (0)  1154  
    12   18.9  2.6  2.6  ACFW01000009   979452  979489 (1397341) + (TCTCTT)n                                                                Simple_repeat           1     38     (0)  1155  
    28    0.0  0.0  0.0  ACFW01000009   980040  980070 (1396760) + (A)n                                                                     Simple_repeat           1     31     (0)  1156  
    16   25.1  3.1  3.1  ACFW01000009   982475  982539 (1394291) + (TCG)n                                                                   Simple_repeat           1     65     (0)  1157  
    19    0.0  0.0  0.0  ACFW01000009   986821  986841 (1389989) + (T)n                                                                     Simple_repeat           1     21     (0)  1158  
    39   21.6  1.9  1.9  ACFW01000009   990742  990846 (1385984) + (TCA)n                                                                   Simple_repeat           1    105     (0)  1159  
    18    4.8  0.0  0.0  ACFW01000009   998363  998384 (1378446) + (A)n                                                                     Simple_repeat           1     22     (0)  1160  
    13   13.5  6.1  0.0  ACFW01000009   999278  999310 (1377520) + (GTAC)n                                                                  Simple_repeat           1     35     (0)  1161  
    23   12.6  0.0  0.0  ACFW01000009  1001136 1001170 (1375660) + (T)n                                                                     Simple_repeat           1     35     (0)  1162  
    18   21.5  3.7  0.0  ACFW01000009  1001341 1001394 (1375436) + A-rich                                                                   Low_complexity          1     56     (0)  1163  
    18    4.5  0.0  0.0  ACFW01000009  1001702 1001724 (1375106) + (CT)n                                                                    Simple_repeat           1     23     (0)  1164  
    14   18.5  0.0  0.0  ACFW01000009  1001725 1001730 (1375100) + (CGCT)n                                                                  Simple_repeat           3     31     (0)  1165 *
    22   12.8  0.0  0.0  ACFW01000009  1001730 1001763 (1375067) + (CA)n                                                                    Simple_repeat           1     34     (0)  1166  
    17   13.7  0.0  0.0  ACFW01000009  1002301 1002332 (1374498) + (AAAAG)n                                                                 Simple_repeat           1     32     (0)  1167  
    27   26.4  0.0  0.0  ACFW01000009  1002915 1002986 (1373844) + A-rich                                                                   Low_complexity          1     72     (0)  1168  
    15   18.0  8.0  0.0  ACFW01000009  1003536 1003585 (1373245) + (TTTTA)n                                                                 Simple_repeat           1     54     (0)  1169  
    17    0.0  0.0  0.0  ACFW01000009  1003843 1003864 (1372966) + (ACAT)n                                                                  Simple_repeat           1     22     (0)  1170  
    35    7.0  0.0  0.0  ACFW01000009  1004807 1004852 (1371978) + (A)n                                                                     Simple_repeat           1     46     (0)  1171  
    23   13.0  0.0  0.0  ACFW01000009  1005257 1005291 (1371539) + (T)n                                                                     Simple_repeat           1     35     (0)  1172  
    15    5.5  0.0  0.0  ACFW01000009  1005487 1005505 (1371325) + (A)n                                                                     Simple_repeat           1     19     (0)  1173  
    19    0.0  0.0  0.0  ACFW01000009  1008386 1008406 (1368424) + (T)n                                                                     Simple_repeat           1     21     (0)  1174  
    16    0.0  0.0 10.3  ACFW01000009  1010388 1010419 (1366411) + (TATT)n                                                                  Simple_repeat           1     29     (0)  1175  
    16   16.3  0.0  2.8  ACFW01000009  1011373 1011409 (1365421) + G-rich                                                                   Low_complexity          1     36     (0)  1176  
    12    7.5  6.7  3.2  ACFW01000009  1018211 1018240 (1358590) + (CCTCA)n                                                                 Simple_repeat           1     31     (0)  1177  
    21   14.0  2.4  0.0  ACFW01000009  1020959 1020999 (1355831) + (TTC)n                                                                   Simple_repeat           1     42     (0)  1178  
    21   13.3  0.0  0.0  ACFW01000009  1022594 1022626 (1354204) + (T)n                                                                     Simple_repeat           1     33     (0)  1179  
    35    7.0  0.0  0.0  ACFW01000009  1027728 1027773 (1349057) + (A)n                                                                     Simple_repeat           1     46     (0)  1180  
    23   11.8  5.1  3.3  ACFW01000009  1029922 1029934 (1346896) + A-rich                                                                   Low_complexity          1     56     (0)  1181  
    26    5.4  0.0  2.5  ACFW01000009  1029935 1029976 (1346854) + (AAAAAAG)n                                                               Simple_repeat           1     40     (0)  1182  
    35    0.0  0.0  0.0  ACFW01000009  1033698 1033727 (1343103) + (TA)n                                                                    Simple_repeat           1     30     (0)  1183  
    19    3.2  6.2  0.0  ACFW01000009  1037321 1037352 (1339478) + (AAAGA)n                                                                 Simple_repeat           1     34     (0)  1184  
    20   21.2  0.0  5.2  ACFW01000009  1051496 1051556 (1325274) + (TTCTTT)n                                                                Simple_repeat           1     58     (0)  1185  
    13   17.6  0.0  7.3  ACFW01000009  1062206 1062249 (1314581) + (TTACCTT)n                                                               Simple_repeat           1     41     (0)  1186  
    22   10.8  0.0  0.0  ACFW01000009  1071663 1071693 (1305137) + (A)n                                                                     Simple_repeat           1     31     (0)  1187  
    18   15.9  4.5  0.0  ACFW01000009  1071694 1071705 (1305125) + A-rich                                                                   Low_complexity          2     46     (0)  1188  
    19   25.3  7.0  0.0  ACFW01000009  1077007 1077077 (1299753) + (TC)n                                                                    Simple_repeat           1     76     (0)  1189  
    17   10.1  3.1  0.0  ACFW01000009  1083663 1083694 (1293136) + (GAGAGG)n                                                                Simple_repeat           1     33     (0)  1190  
    19   14.5  0.0  0.0  ACFW01000009  1086026 1086056 (1290774) + (A)n                                                                     Simple_repeat           1     31     (0)  1191  
    12   20.0  0.0  2.9  ACFW01000009  1086451 1086486 (1290344) + A-rich                                                                   Low_complexity          1     35     (0)  1192  
   229   16.7  0.0  4.2  ACFW01000009  1104533 1104582 (1272248) C DTX-incomp-chim_Blc84_Supercontig_3.3_1764626_1772066_DNA_TcMar          LTR/Gypsy          (1701)   5739    5692  1193  
    13   13.1  9.1  2.1  ACFW01000009  1112461 1112504 (1264326) + GA-rich                                                                  Low_complexity          1     47     (0)  1194  
    14   15.9  0.0  0.0  ACFW01000009  1113168 1113195 (1263635) + GA-rich                                                                  Low_complexity          1     28     (0)  1195  
    26    0.0  2.9  0.0  ACFW01000009  1114535 1114571 (1262259) + (TAAAAA)n                                                                Simple_repeat           1     38     (0)  1196  
    13   14.7  3.3  0.0  ACFW01000009  1115011 1115040 (1261790) + (ATGT)n                                                                  Simple_repeat           1     31     (0)  1197  
    23   15.3  0.0  0.0  ACFW01000009  1115195 1115232 (1261598) + A-rich                                                                   Low_complexity          1     38     (0)  1198  
    12    0.0  0.0  5.3  ACFW01000009  1116317 1116336 (1260494) + (GGT)n                                                                   Simple_repeat           1     19     (0)  1199  
    16   26.8  0.0  0.0  ACFW01000009  1116348 1116387 (1260443) + (AC)n                                                                    Simple_repeat           1     40     (0)  1200  
    30    0.0  0.0  0.0  ACFW01000009  1116546 1116573 (1260257) + (ATCC)n                                                                  Simple_repeat           1     28     (0)  1201  
    16   16.9  0.0  0.0  ACFW01000009  1116881 1116907 (1259923) + A-rich                                                                   Low_complexity          1     27     (0)  1202  
    14    9.3  0.0  0.0  ACFW01000009  1117403 1117425 (1259405) + (CTC)n                                                                   Simple_repeat           1     23     (0)  1203  
    37   19.7  0.0  0.0  ACFW01000009  1118038 1118107 (1258723) + A-rich                                                                   Low_complexity          1     70     (0)  1204  
    17   22.0  2.0  2.0  ACFW01000009  1121581 1121630 (1255200) + (GAT)n                                                                   Simple_repeat           1     50     (0)  1205  
    16    4.5  0.0  0.0  ACFW01000009  1122940 1122962 (1253868) + (GGT)n                                                                   Simple_repeat           1     23     (0)  1206  
   322   30.2  0.0  0.0  ACFW01000009  1132384 1132469 (1244361) + DTX-incomp_Blc66_Supercontig_3.3_1567878_1576797_DNA_TcMar               DNA/TcMar-Ant1       5231   5316  (3603)  1207  
    20   21.7  5.5  0.0  ACFW01000009  1135871 1135925 (1240905) + GA-rich                                                                  Low_complexity          1     58     (0)  1208  
    17    4.9  0.0  0.0  ACFW01000009  1144496 1144516 (1232314) + (T)n                                                                     Simple_repeat           1     21     (0)  1209  
    34   11.2  0.0  0.0  ACFW01000009  1159372 1159421 (1217409) + (A)n                                                                     Simple_repeat           1     50     (0)  1210  
    23   12.6  2.2  2.2  ACFW01000009  1163337 1163382 (1213448) + (CAC)n                                                                   Simple_repeat           1     46     (0)  1211  
    12   14.6  0.0  6.2  ACFW01000009  1165591 1165624 (1211206) + (ATTCG)n                                                                 Simple_repeat           1     32     (0)  1212  
    18    8.7  0.0  0.0  ACFW01000009  1167884 1167908 (1208922) + (T)n                                                                     Simple_repeat           1     25     (0)  1213  
    28    3.1  0.0  0.0  ACFW01000009  1181124 1181156 (1195674) + (A)n                                                                     Simple_repeat           1     33     (0)  1214  
  1316   11.7  0.0  0.0  ACFW01000009  1185103 1185281 (1191549) C DTX-incomp-chim_Blc84_Supercontig_3.3_1764626_1772066_DNA_TcMar          LTR/Gypsy          (7261)    179       1  1215  
    13   16.2  2.1  6.7  ACFW01000009  1185554 1185600 (1191230) + (GAATGAA)n                                                               Simple_repeat           1     45     (0)  1216 *
    14    4.7  0.0  4.3  ACFW01000009  1185582 1185605 (1191225) + (GAA)n                                                                   Simple_repeat           1     23     (0)  1217  
    13   12.5  7.9  2.5  ACFW01000009  1186528 1186565 (1190265) + GA-rich                                                                  Low_complexity          1     40     (0)  1218  
122045    3.4  0.0  0.0  ACFW01000009  1189458 1224412 (1152418) + RLX-comp-chim_Blc2_Cpos_C735-L-B7-Map1                                   LTR/Gypsy               1  13091     (0)  1219  
    13   20.7  0.0 10.7  ACFW01000009  1225594 1225655 (1151175) + (ACTAT)n                                                                 Simple_repeat           1     56     (0)  1220  
  1715   12.2  0.0  0.0  ACFW01000009  1225666 1225918 (1150912) + DTX-incomp_Blc157_Supercontig_3.4_1543096_1546512_DNA_TcMar              DNA/TcMar-Fot1       2331   2583   (833)  1221  
    19    4.5  0.0  0.0  ACFW01000009  1232617 1232639 (1144191) + (A)n                                                                     Simple_repeat           1     23     (0)  1222  
    14   18.9  0.0  5.1  ACFW01000009  1234383 1234423 (1142407) + (TCTTT)n                                                                 Simple_repeat           1     39     (0)  1223  
    16    0.0  0.0  0.0  ACFW01000009  1239007 1239024 (1137806) + (A)n                                                                     Simple_repeat           1     18     (0)  1224  
  5254    4.4  0.9  0.3  ACFW01000009  1239228 1240090 (1136740) + noCat_Blc218_Cpos_C735-B-G8-Map17                                        LTR/ERV4                3   1393     (1)  1225  
    20    7.9  0.0  0.0  ACFW01000009  1256673 1256699 (1120131) + (T)n                                                                     Simple_repeat           1     27     (0)  1226  
    22   13.0  0.0  0.0  ACFW01000009  1263636 1263669 (1113161) + (T)n                                                                     Simple_repeat           1     34     (0)  1227  
    38   13.3  0.0  0.0  ACFW01000009  1282081 1282139 (1094691) + (A)n                                                                     Simple_repeat           1     59     (0)  1228  
 16329   11.4  0.0  0.0  ACFW01000009  1292835 1295229 (1081601) + DTX-comp_Blc10_Supercontig_3.4_3766692_3769032_DNA_TcMar_reversed        DNA/TcMar-Fot1          1   2340     (0)  1229  
   379    0.0  0.0  3.9  ACFW01000009  1295182 1295235 (1081595) C DTX-incomp_Blc194_Supercontig_3.1_2846377_2848523_DNA_TcMar_reversed     DNA/TcMar-Fot1     (1580)    566     515  1230 *
    21   19.0  0.0  0.0  ACFW01000009  1301091 1301128 (1075702) + (T)n                                                                     Simple_repeat           1     38     (0)  1231  
    21   24.5  0.0  1.7  ACFW01000009  1303358 1303417 (1073413) + (TTTCTT)n                                                                Simple_repeat           1     59     (0)  1232  
    18   19.7  2.3  0.0  ACFW01000009  1309535 1309577 (1067253) + (TTTC)n                                                                  Simple_repeat           1     44     (0)  1233  
    18    0.0  0.0  0.0  ACFW01000009  1311417 1311436 (1065394) + (T)n                                                                     Simple_repeat           1     20     (0)  1234  
  1226    3.4  0.0  0.0  ACFW01000009  1320071 1320218 (1056612) C DTX-incomp_Blc223_Cpos_C735-B-G7-Map9                                    DNA/TcMar-Fot1     (1123)    150       3  1235  
   520    4.7  0.0  0.0  ACFW01000009  1320219 1320273 (1056557) + RLX-incomp_Blc227_Cpos_C735-B-G21-Map18_reversed                         LTR/Copia            1132   1186     (1)  1236  
    12   16.5  2.8  2.8  ACFW01000009  1321234 1321269 (1055561) + A-rich                                                                   Low_complexity          1     36     (0)  1237  
    13   15.9  2.7  2.7  ACFW01000009  1334302 1334338 (1042492) + (CTCTTC)n                                                                Simple_repeat           1     37     (0)  1238  
    17    9.1  0.0  0.0  ACFW01000009  1343620 1343643 (1033187) + (T)n                                                                     Simple_repeat           1     24     (0)  1239  
    22    3.8  0.0  0.0  ACFW01000009  1384293 1384319  (992511) + (A)n                                                                     Simple_repeat           1     27     (0)  1240  
    21    4.2  0.0  0.0  ACFW01000009  1385370 1385394  (991436) + (T)n                                                                     Simple_repeat           1     25     (0)  1241  
    24    3.6  0.0  0.0  ACFW01000009  1390278 1390306  (986524) + (A)n                                                                     Simple_repeat           1     29     (0)  1242  
    17    9.9  6.4  4.2  ACFW01000009  1392706 1392752  (984078) + (CTCTTGT)n                                                               Simple_repeat           1     48     (0)  1243  
    16    0.0  0.0  0.0  ACFW01000009  1392859 1392875  (983955) + (T)n                                                                     Simple_repeat           1     17     (0)  1244  
    31    0.0  0.0  0.0  ACFW01000009  1394590 1394618  (982212) + (CCAA)n                                                                  Simple_repeat           1     29     (0)  1245  
    30    0.0  0.0  0.0  ACFW01000009  1395038 1395065  (981765) + (T)n                                                                     Simple_repeat           1     28     (0)  1246  
    18   14.7  0.0  0.0  ACFW01000009  1396786 1396815  (980015) + (T)n                                                                     Simple_repeat           1     30     (0)  1247  
    32   13.7  0.0  0.0  ACFW01000009  1398306 1398355  (978475) + (A)n                                                                     Simple_repeat           1     50     (0)  1248  
    22    4.0  0.0  0.0  ACFW01000009  1399706 1399731  (977099) + (T)n                                                                     Simple_repeat           1     26     (0)  1249  
    26   27.2  3.3  0.0  ACFW01000009  1399967 1400058  (976772) + (CACACA)n                                                                Simple_repeat           1     95     (0)  1250  
    18   17.9  2.3  0.0  ACFW01000009  1400271 1400314  (976516) + A-rich                                                                   Low_complexity          1     45     (0)  1251  
    21   11.2  0.0  0.0  ACFW01000009  1400626 1400655  (976175) + (T)n                                                                     Simple_repeat           1     30     (0)  1252  
    33    0.0  0.0  0.0  ACFW01000009  1400884 1400914  (975916) + (T)n                                                                     Simple_repeat           1     31     (0)  1253  
    15    5.6  0.0  0.0  ACFW01000009  1402151 1402169  (974661) + (A)n                                                                     Simple_repeat           1     19     (0)  1254  
    24   14.8  0.0  0.0  ACFW01000009  1404349 1404387  (972443) + (A)n                                                                     Simple_repeat           1     39     (0)  1255  
    26    0.0  0.0  0.0  ACFW01000009  1405871 1405898  (970932) + (A)n                                                                     Simple_repeat           1     28     (0)  1256  
    16    5.3  0.0  0.0  ACFW01000009  1406237 1406256  (970574) + (A)n                                                                     Simple_repeat           1     20     (0)  1257  
    24    9.5  0.0  0.0  ACFW01000009  1406859 1406892  (969938) + (A)n                                                                     Simple_repeat           1     34     (0)  1258  
    15   12.2  0.0  0.0  ACFW01000009  1407692 1407718  (969112) + (TTTA)n                                                                  Simple_repeat           1     27     (0)  1259  
    22   22.7  2.8  2.8  ACFW01000009  1408177 1408247  (968583) + (CAC)n                                                                   Simple_repeat           1     71     (0)  1260  
    23   18.3  8.5  1.1  ACFW01000009  1408248 1408257  (968573) + (GCACCA)n                                                                Simple_repeat           2     88     (0)  1261  
    25   16.1  0.0  0.0  ACFW01000009  1409189 1409230  (967600) + (T)n                                                                     Simple_repeat           1     42     (0)  1262  
    23    7.0  0.0  0.0  ACFW01000009  1409939 1409998  (966832) + (T)n                                                                     Simple_repeat           1     60     (0)  1263  
    12   13.7  6.2  0.0  ACFW01000009  1417368 1417399  (959431) + (TCTTCG)n                                                                Simple_repeat           1     34     (0)  1264  
    20   18.3  0.0  0.0  ACFW01000009  1441192 1441228  (935602) + A-rich                                                                   Low_complexity          1     37     (0)  1265  
    24   17.3  0.0  0.0  ACFW01000009  1444539 1444580  (932250) + A-rich                                                                   Low_complexity          1     42     (0)  1266  
    18   14.5  2.6  0.0  ACFW01000009  1463881 1463918  (912912) + (GTAT)n                                                                  Simple_repeat           1     39     (0)  1267  
   541   22.0  1.0  0.0  ACFW01000009  1463966 1464065  (912765) + DYX-comp_Blc130_Supercontig_3.5_2432583_2437026_LTR_Ngaro                DNA/Crypton          2663   2763  (1680)  1268  
    18   17.7  0.0  0.0  ACFW01000009  1480978 1481009  (895821) + A-rich                                                                   Low_complexity          1     32     (0)  1269  
    23    3.7  0.0  0.0  ACFW01000009  1482435 1482462  (894368) + (A)n                                                                     Simple_repeat           1     28     (0)  1270  
    12   28.0  0.0  0.0  ACFW01000009  1483202 1483240  (893590) + (TAGT)n                                                                  Simple_repeat           1     39     (0)  1271  
    19    9.8  0.0  2.9  ACFW01000009  1485893 1485929  (890901) + (TTTA)n                                                                  Simple_repeat           1     35     (0)  1272  
    32   15.7  0.0  0.0  ACFW01000009  1485993 1486050  (890780) + (T)n                                                                     Simple_repeat           1     58     (0)  1273  
    19    6.3  2.9  2.9  ACFW01000009  1486621 1486655  (890175) + (CAAAA)n                                                                 Simple_repeat           1     35     (0)  1274  
    17    4.1  0.0  0.0  ACFW01000009  1486868 1486892  (889938) + (TTTG)n                                                                  Simple_repeat           1     25     (0)  1275  
    28    8.6  0.0  0.0  ACFW01000009  1489884 1489921  (886909) + (A)n                                                                     Simple_repeat           1     38     (0)  1276  
    11   17.0  2.9  2.9  ACFW01000009  1490075 1490109  (886721) + A-rich                                                                   Low_complexity          1     35     (0)  1277  
    20    8.0  0.0  0.0  ACFW01000009  1495204 1495230  (881600) + (T)n                                                                     Simple_repeat           1     27     (0)  1278  
    17   14.9  0.0  2.6  ACFW01000009  1496080 1496118  (880712) + A-rich                                                                   Low_complexity          1     38     (0)  1279  
    13   13.6  2.9  2.9  ACFW01000009  1496380 1496413  (880417) + (AGCCGC)n                                                                Simple_repeat           1     34     (0)  1280  
    22   15.3  0.0  0.0  ACFW01000009  1498583 1498619  (878211) + A-rich                                                                   Low_complexity          1     37     (0)  1281  
    16    0.0  4.3  0.0  ACFW01000009  1499133 1499155  (877675) + (GCGA)n                                                                  Simple_repeat           1     24     (0)  1282  
    19    4.5  0.0  0.0  ACFW01000009  1501423 1501445  (875385) + (T)n                                                                     Simple_repeat           1     23     (0)  1283  
    18   29.3  0.0  7.5  ACFW01000009  1504426 1504445  (872385) + (TTTTTC)n                                                                Simple_repeat           1     29    (65)  1284  
    28   10.7  0.0  0.0  ACFW01000009  1504446 1504485  (872345) + (T)n                                                                     Simple_repeat           1     40     (0)  1285  
    18   29.3  0.0  7.5  ACFW01000009  1504486 1504526  (872304) + (TTTTTC)n                                                                Simple_repeat          30     94     (0)  1284  
    45    2.4  0.0  0.0  ACFW01000009  1509135 1509177  (867653) + (TA)n                                                                    Simple_repeat           1     43     (0)  1286  
    15   23.9  0.0  2.2  ACFW01000009  1509983 1510028  (866802) + (CGCCCG)n                                                                Simple_repeat           1     45     (0)  1287  
    31    0.0  3.0  0.0  ACFW01000009  1512842 1512874  (863956) + (TTTTA)n                                                                 Simple_repeat           1     34     (0)  1288  
    15   22.4  7.0  0.0  ACFW01000009  1515613 1515669  (861161) + (CATA)n                                                                  Simple_repeat           1     61     (0)  1289  
    19   14.9  0.0  0.0  ACFW01000009  1515969 1515999  (860831) + (A)n                                                                     Simple_repeat           1     31     (0)  1290  
    17   20.8  6.5  0.0  ACFW01000009  1517296 1517341  (859489) + GA-rich                                                                  Low_complexity          1     49     (0)  1291  
    13   19.4  0.0  5.4  ACFW01000009  1517654 1517692  (859138) + (CCA)n                                                                   Simple_repeat           1     37     (0)  1292  
    19    4.5  0.0  0.0  ACFW01000009  1518261 1518283  (858547) + (T)n                                                                     Simple_repeat           1     23     (0)  1293  
    13   19.7  4.6  6.2  ACFW01000009  1519410 1519474  (857356) + A-rich                                                                   Low_complexity          1     64     (0)  1294  
    28   16.9  0.0  0.0  ACFW01000009  1519553 1519600  (857230) + (T)n                                                                     Simple_repeat           1     48     (0)  1295  
    24    9.7  0.0  0.0  ACFW01000009  1523551 1523584  (853246) + (A)n                                                                     Simple_repeat           1     34     (0)  1296  
    12   13.7  0.0  0.0  ACFW01000009  1539131 1539154  (837676) + (GAG)n                                                                   Simple_repeat           1     24     (0)  1297  
    20   18.4  0.0  0.0  ACFW01000009  1545251 1545293  (831537) + (GACGAT)n                                                                Simple_repeat           1     43     (0)  1298  
    22   22.4  1.6  1.6  ACFW01000009  1547581 1547644  (829186) + A-rich                                                                   Low_complexity          1     64     (0)  1299  
    13    5.3  0.0  0.0  ACFW01000009  1549366 1549385  (827445) + (CCG)n                                                                   Simple_repeat           1     20     (0)  1300  
    20    4.3  0.0  0.0  ACFW01000009  1550124 1550147  (826683) + (T)n                                                                     Simple_repeat           1     24     (0)  1301  
    16   19.1  0.0  0.0  ACFW01000009  1551067 1551096  (825734) + (T)n                                                                     Simple_repeat           1     30     (0)  1302  
    19    4.5  0.0  0.0  ACFW01000009  1553339 1553361  (823469) + (A)n                                                                     Simple_repeat           1     23     (0)  1303  
    37   14.8  0.0  0.0  ACFW01000009  1554102 1554161  (822669) + (A)n                                                                     Simple_repeat           1     60     (0)  1304  
    13   10.8  6.5  0.0  ACFW01000009  1556524 1556554  (820276) + A-rich                                                                   Low_complexity          1     33     (0)  1305  
    13   33.4  1.0  5.3  ACFW01000009  1556724 1556822  (820008) + A-rich                                                                   Low_complexity          1     95     (0)  1306  
    21   15.1  4.3  0.0  ACFW01000009  1561236 1561281  (815549) + (TGCA)n                                                                  Simple_repeat           1     48     (0)  1307  
    17   22.5  0.0  0.0  ACFW01000009  1563019 1563054  (813776) + (T)n                                                                     Simple_repeat           1     36     (0)  1308  
    37    0.0  0.0  0.0  ACFW01000009  1564253 1564286  (812544) + (T)n                                                                     Simple_repeat           1     34     (0)  1309  
    30    0.0  0.0  0.0  ACFW01000009  1564580 1564607  (812223) + (T)n                                                                     Simple_repeat           1     28     (0)  1310  
    14   16.5  2.9  0.0  ACFW01000009  1564643 1564676  (812154) + (TTTTTA)n                                                                Simple_repeat           1     35     (0)  1311  
    13   12.4  5.4  2.6  ACFW01000009  1566297 1566333  (810497) + (GATCTGG)n                                                               Simple_repeat           1     38     (0)  1312  
    17   30.3  0.0  1.8  ACFW01000009  1571450 1571507  (805323) + (CCGC)n                                                                  Simple_repeat           1     57     (0)  1313  
    19   14.5  0.0  0.0  ACFW01000009  1571701 1571731  (805099) + (A)n                                                                     Simple_repeat           1     31     (0)  1314  
    14   25.3  0.0  0.0  ACFW01000009  1572113 1572154  (804676) + A-rich                                                                   Low_complexity          1     42     (0)  1315 *
    25   29.8  4.2  2.8  ACFW01000009  1572136 1572277  (804553) + GA-rich                                                                  Low_complexity          1    144     (0)  1316  
    13   20.0  0.0  5.3  ACFW01000009  1572537 1572576  (804254) + A-rich                                                                   Low_complexity          1     38     (0)  1317  
    36   10.5  0.0  0.0  ACFW01000009  1572673 1572724  (804106) + (A)n                                                                     Simple_repeat           1     52     (0)  1318  
    17   25.7  1.2  7.5  ACFW01000009  1572962 1573021  (803809) + GA-rich                                                                  Low_complexity          1     76     (0)  1319  
    16    0.0  0.0  0.0  ACFW01000009  1573022 1573042  (803788) + (GGTA)n                                                                  Simple_repeat           1     21     (0)  1320  
    36   30.6  0.8  0.8  ACFW01000009  1573992 1574117  (802713) + (TGC)n                                                                   Simple_repeat           1    126     (0)  1321  
    16   13.2  0.0  0.0  ACFW01000009  1574378 1574402  (802428) + (A)n                                                                     Simple_repeat           1     25     (0)  1322  
    29    7.9  0.0  0.0  ACFW01000009  1574447 1574487  (802343) + (T)n                                                                     Simple_repeat           1     41     (0)  1323  
    18   22.4  0.0  0.0  ACFW01000009  1574799 1574835  (801995) + A-rich                                                                   Low_complexity          1     37     (0)  1324  
    16   17.5  4.3  2.1  ACFW01000009  1575244 1575322  (801508) + (AATAA)n                                                                 Simple_repeat           1     80     (0)  1325  
    16   13.7  0.0  0.0  ACFW01000009  1576184 1576208  (800622) + (T)n                                                                     Simple_repeat           1     25     (0)  1326  
    17   11.7  0.0  3.5  ACFW01000009  1576266 1576295  (800535) + GA-rich                                                                  Low_complexity          1     29     (0)  1327  
    14   18.2  0.0  0.0  ACFW01000009  1576810 1576840  (799990) + (TACA)n                                                                  Simple_repeat           1     31     (0)  1328  
    28   10.8  0.0  0.0  ACFW01000009  1577413 1577452  (799378) + (A)n                                                                     Simple_repeat           1     40     (0)  1329  
    24    3.5  0.0  0.0  ACFW01000009  1578368 1578396  (798434) + (T)n                                                                     Simple_repeat           1     29     (0)  1330  
    17    0.0  0.0  7.4  ACFW01000009  1578451 1578479  (798351) + (TTTA)n                                                                  Simple_repeat           1     27     (0)  1331  
    18    3.6  0.0  6.5  ACFW01000009  1578867 1578899  (797931) + (TTTCT)n                                                                 Simple_repeat           1     31     (0)  1332  
    37   13.6  0.0  0.0  ACFW01000009  1579847 1579936  (796894) + (T)n                                                                     Simple_repeat           1     90     (0)  1333  
    25   10.5  0.0  0.0  ACFW01000009  1580551 1580593  (796237) + (TTTTTA)n                                                                Simple_repeat           1     43     (0)  1334  
    62   18.5  3.5  2.9  ACFW01000009  1582023 1582191  (794639) + A-rich                                                                   Low_complexity          1    170     (0)  1335  
    12    5.6  0.0  0.0  ACFW01000009  1590654 1590672  (786158) + (CGA)n                                                                   Simple_repeat           1     19     (0)  1336  
    16    0.0  0.0  0.0  ACFW01000009  1600038 1600055  (776775) + (T)n                                                                     Simple_repeat           1     18     (0)  1337  
    23   17.8  0.0  0.0  ACFW01000009  1602167 1602206  (774624) + (T)n                                                                     Simple_repeat           1     40     (0)  1338  
    15    8.5  0.0  0.0  ACFW01000009  1602535 1602559  (774271) + (CAAT)n                                                                  Simple_repeat           1     25     (0)  1339  
    47   27.9  0.0  0.0  ACFW01000009  1608624 1608747  (768083) + A-rich                                                                   Low_complexity          1    124     (0)  1340  
    19   19.5  0.0  4.1  ACFW01000009  1609442 1609492  (767338) + (TATTT)n                                                                 Simple_repeat           1     49     (0)  1341  
    27    0.0  0.0  0.0  ACFW01000009  1609505 1609530  (767300) + (T)n                                                                     Simple_repeat           1     26     (0)  1342  
    13   14.2  3.2  0.0  ACFW01000009  1610395 1610425  (766405) + (CTCGCT)n                                                                Simple_repeat           1     32     (0)  1343  
    30    0.0  0.0  0.0  ACFW01000009  1615866 1615893  (760937) + (T)n                                                                     Simple_repeat           1     28     (0)  1344  
    34    0.0  0.0  5.1  ACFW01000009  1619229 1619269  (757561) + (AAAAT)n                                                                 Simple_repeat           1     39     (0)  1345  
    15   14.4  0.0  0.0  ACFW01000009  1619965 1619988  (756842) + (C)n                                                                     Simple_repeat           1     24     (0)  1346 *
    21   28.1  0.0  1.4  ACFW01000009  1619988 1620057  (756773) + A-rich                                                                   Low_complexity          1     69     (0)  1347  
    31    3.1  0.0  0.0  ACFW01000009  1622920 1622952  (753878) + (AAG)n                                                                   Simple_repeat           1     33     (0)  1348  
    13   16.0  0.0  3.3  ACFW01000009  1623015 1623045  (753785) + G-rich                                                                   Low_complexity          1     30     (0)  1349  
    28   14.8  0.0  0.0  ACFW01000009  1623524 1623569  (753261) + (A)n                                                                     Simple_repeat           1     46     (0)  1350  
    26   16.0  0.0  0.0  ACFW01000009  1624288 1624330  (752500) + (T)n                                                                     Simple_repeat           1     43     (0)  1351  
    12   21.6  4.4  2.2  ACFW01000009  1626335 1626379  (750451) + GA-rich                                                                  Low_complexity          1     46     (0)  1352  
    15   19.6  0.0  0.0  ACFW01000009  1627112 1627140  (749690) + (T)n                                                                     Simple_repeat           1     29     (0)  1353  
    26    8.3  0.0  0.0  ACFW01000009  1627519 1627557  (749273) + (AAAG)n                                                                  Simple_repeat           1     39     (0)  1354  
    16   16.8  0.0  0.0  ACFW01000009  1628113 1628139  (748691) + A-rich                                                                   Low_complexity          1     27     (0)  1355  
    16    9.3  0.0  0.0  ACFW01000009  1628428 1628450  (748380) + (T)n                                                                     Simple_repeat           1     23     (0)  1356  
    18    4.5  0.0  0.0  ACFW01000009  1628562 1628584  (748246) + (TA)n                                                                    Simple_repeat           1     23     (0)  1357  
    27    0.0  0.0  0.0  ACFW01000009  1628871 1628899  (747931) + (A)n                                                                     Simple_repeat           1     29     (0)  1358  
    18    4.8  0.0  0.0  ACFW01000009  1630573 1630594  (746236) + (AG)n                                                                    Simple_repeat           1     22     (0)  1359 *
    25   15.5  0.0  0.0  ACFW01000009  1630594 1630636  (746194) + (GT)n                                                                    Simple_repeat           1     43     (0)  1360  
    32   22.3  0.0  0.0  ACFW01000009  1630760 1630827  (746003) + GA-rich                                                                  Low_complexity          1     68     (0)  1361  
    14   19.1  2.2  2.2  ACFW01000009  1631587 1631597  (745233) + (TGCTCAC)n                                                               Simple_repeat           1     11     (0)  1362  
    34    0.0  0.0  2.9  ACFW01000009  1631598 1631633  (745197) + (TTA)n                                                                   Simple_repeat           1     35     (0)  1363  
    14   19.1  2.2  2.2  ACFW01000009  1631634 1631667  (745163) + (TGCTCAC)n                                                               Simple_repeat           5     38     (0)  1364  
    27    9.6  2.2  0.0  ACFW01000009  1631690 1631735  (745095) + (TTCTT)n                                                                 Simple_repeat           1     47     (0)  1365  
    27   11.5  0.0  0.0  ACFW01000009  1632134 1632172  (744658) + (T)n                                                                     Simple_repeat           1     39     (0)  1366  
    22    3.8  0.0  0.0  ACFW01000009  1632331 1632357  (744473) + (CT)n                                                                    Simple_repeat           1     27     (0)  1367  
    39    0.0  0.0  0.0  ACFW01000009  1632578 1632613  (744217) + (T)n                                                                     Simple_repeat           1     36     (0)  1368  
    16    0.0  0.0  0.0  ACFW01000009  1633156 1633172  (743658) + (T)n                                                                     Simple_repeat           1     17     (0)  1369  
    13   29.2  0.0  0.0  ACFW01000009  1633573 1633614  (743216) + A-rich                                                                   Low_complexity          1     42     (0)  1370  
    19    0.0  0.0  0.0  ACFW01000009  1633695 1633715  (743115) + (A)n                                                                     Simple_repeat           1     21     (0)  1371  
    21    7.7  0.0  0.0  ACFW01000009  1634621 1634648  (742182) + (A)n                                                                     Simple_repeat           1     28     (0)  1372  
    18   30.0  3.7  0.0  ACFW01000009  1638551 1638631  (738199) + (TCCTCA)n                                                                Simple_repeat           1     84     (0)  1373  
    21   16.4  0.0  0.0  ACFW01000009  1643343 1643383  (733447) + (CAC)n                                                                   Simple_repeat           1     41     (0)  1374  
    16    0.0  0.0  0.0  ACFW01000009  1661434 1661451  (715379) + (T)n                                                                     Simple_repeat           1     18     (0)  1375  
    17    0.0  0.0  0.0  ACFW01000009  1665505 1665523  (711307) + (A)n                                                                     Simple_repeat           1     19     (0)  1376  
    16    0.0  0.0  0.0  ACFW01000009  1667967 1667983  (708847) + (T)n                                                                     Simple_repeat           1     17     (0)  1377  
    17    0.0  0.0  0.0  ACFW01000009  1669324 1669342  (707488) + (T)n                                                                     Simple_repeat           1     19     (0)  1378  
    18    4.8  0.0  0.0  ACFW01000009  1669622 1669643  (707187) + (A)n                                                                     Simple_repeat           1     22     (0)  1379  
    22   10.4  0.0  0.0  ACFW01000009  1669745 1669776  (707054) + (T)n                                                                     Simple_repeat           1     32     (0)  1380  
    22    3.0  2.8  2.8  ACFW01000009  1670186 1670222  (706608) + (TCTTTT)n                                                                Simple_repeat           1     37     (0)  1381  
    21   26.8  3.0  4.0  ACFW01000009  1670297 1670397  (706433) + (CTTTT)n                                                                 Simple_repeat           1    100     (0)  1382  
    28    0.0  0.0  0.0  ACFW01000009  1671276 1671305  (705525) + (A)n                                                                     Simple_repeat           1     30     (0)  1383  
    28    2.3  6.8  0.0  ACFW01000009  1671593 1671636  (705194) + (AATAAA)n                                                                Simple_repeat           1     47     (0)  1384  
    14   14.3  0.0  6.1  ACFW01000009  1672063 1672097  (704733) + (TCT)n                                                                   Simple_repeat           1     33     (0)  1385 *
    16   19.8  5.8  4.3  ACFW01000009  1672096 1672164  (704666) + (CTCACA)n                                                                Simple_repeat           1     70     (0)  1386  
    26   20.9  0.0  0.0  ACFW01000009  1672358 1672408  (704422) + A-rich                                                                   Low_complexity          1     51     (0)  1387  
    13   23.6  0.0  0.0  ACFW01000009  1672598 1672642  (704188) + (CCT)n                                                                   Simple_repeat           1     45     (0)  1388  
    14   21.6  1.6  6.9  ACFW01000009  1673301 1673361  (703469) + (TTTTTC)n                                                                Simple_repeat           1     58     (0)  1389  
    20   28.4  0.0  0.0  ACFW01000009  1674520 1674574  (702256) + (TT)n                                                                    Simple_repeat           1     55     (0)  1390  
    16   24.1  3.2  3.2  ACFW01000009  1674692 1674754  (702076) + (TCTT)n                                                                  Simple_repeat           1     63     (0)  1391  
    16   16.8  0.0  0.0  ACFW01000009  1675123 1675149  (701681) + A-rich                                                                   Low_complexity          1     27     (0)  1392  
    23   24.0  0.0  0.0  ACFW01000009  1675718 1675783  (701047) + (T)n                                                                     Simple_repeat           1     66     (0)  1393  
    16    9.6  0.0  0.0  ACFW01000009  1675937 1675959  (700871) + (A)n                                                                     Simple_repeat           1     23     (0)  1394  
    19   14.9  0.0  0.0  ACFW01000009  1676501 1676531  (700299) + (A)n                                                                     Simple_repeat           1     31     (0)  1395  
    17    5.0  0.0  0.0  ACFW01000009  1676793 1676813  (700017) + (T)n                                                                     Simple_repeat           1     21     (0)  1396  
    11   18.8  2.4  5.0  ACFW01000009  1676968 1677008  (699822) + A-rich                                                                   Low_complexity          1     40     (0)  1397  
    19   24.4  0.0  4.6  ACFW01000009  1679194 1679261  (697569) + A-rich                                                                   Low_complexity          1     65     (0)  1398 *
    23   29.0  0.0  0.0  ACFW01000009  1679196 1679258  (697572) + GA-rich                                                                  Low_complexity          1     63     (0)  1399  
    13   12.3  5.4  2.6  ACFW01000009  1679710 1679746  (697084) + (TGAAGA)n                                                                Simple_repeat           1     38     (0)  1400  
    27    0.0  0.0  0.0  ACFW01000009  1682133 1682161  (694669) + (A)n                                                                     Simple_repeat           1     29     (0)  1401  
    18    8.7  0.0  0.0  ACFW01000009  1682340 1682364  (694466) + (A)n                                                                     Simple_repeat           1     25     (0)  1402  
    17   14.1  6.1  2.0  ACFW01000009  1684877 1684935  (691895) + (TCTTGT)n                                                                Simple_repeat           1     61     (0)  1403  
    23   13.0  0.0  0.0  ACFW01000009  1695626 1695660  (681170) + (T)n                                                                     Simple_repeat           1     35     (0)  1404  
    40    0.0  0.0  0.0  ACFW01000009  1695769 1695805  (681025) + (T)n                                                                     Simple_repeat           1     37     (0)  1405  
    26    8.0  0.0  0.0  ACFW01000009  1695912 1695951  (680879) + (TTTTTC)n                                                                Simple_repeat           1     40     (0)  1406  
    15    5.5  0.0  0.0  ACFW01000009  1698217 1698235  (678595) + (AT)n                                                                    Simple_repeat           1     19     (0)  1407  
    29   10.3  0.0  0.0  ACFW01000009  1702154 1702195  (674635) + (A)n                                                                     Simple_repeat           1     42     (0)  1408  
    25   16.8  0.0  0.0  ACFW01000009  1705099 1705140  (671690) + A-rich                                                                   Low_complexity          1     42     (0)  1409  
    16   16.8  0.0  0.0  ACFW01000009  1710785 1710812  (666018) + (T)n                                                                     Simple_repeat           1     28     (0)  1410  
    22    4.0  0.0  0.0  ACFW01000009  1711714 1711739  (665091) + (G)n                                                                     Simple_repeat           1     26     (0)  1411  
    16    9.7  0.0  0.0  ACFW01000009  1712739 1712760  (664070) + (A)n                                                                     Simple_repeat           1     22     (0)  1412  
    37   19.2  0.0  0.0  ACFW01000009  1713497 1713564  (663266) + A-rich                                                                   Low_complexity          1     68     (0)  1413  
    32    0.0  0.0  0.0  ACFW01000009  1713785 1713814  (663016) + (TGTC)n                                                                  Simple_repeat           1     30     (0)  1414  
    24   10.4  0.0  2.4  ACFW01000009  1713842 1713884  (662946) + (CTCT)n                                                                  Simple_repeat           1     42     (0)  1415  
    16   15.3  7.9  0.0  ACFW01000009  1714133 1714170  (662660) + (CT)n                                                                    Simple_repeat           1     41     (0)  1416  
    32    0.0  7.9  0.0  ACFW01000009  1714174 1714211  (662619) + (TC)n                                                                    Simple_repeat           1     41     (0)  1417  
    20   15.9  0.0  2.3  ACFW01000009  1714365 1714408  (662422) + (GACG)n                                                                  Simple_repeat           1     43     (0)  1418  
    20   25.1  0.0  0.0  ACFW01000009  1717898 1717944  (658886) + (TT)n                                                                    Simple_repeat           1     47     (0)  1419  
    22   15.3  0.0  0.0  ACFW01000009  1719389 1719425  (657405) + (T)n                                                                     Simple_repeat           1     37     (0)  1420  
    26   23.7  0.0  0.0  ACFW01000009  1721116 1721179  (655651) + (GTG)n                                                                   Simple_repeat           1     64     (0)  1421  
    18   13.1  2.0  6.4  ACFW01000009  1721275 1721323  (655507) + (TTCTT)n                                                                 Simple_repeat           1     47     (0)  1422  
    26    0.0  0.0  0.0  ACFW01000009  1721665 1721692  (655138) + (A)n                                                                     Simple_repeat           1     28     (0)  1423  
    19   14.9  0.0  0.0  ACFW01000009  1724576 1724606  (652224) + (T)n                                                                     Simple_repeat           1     31     (0)  1424  
    18    4.7  0.0  0.0  ACFW01000009  1724680 1724701  (652129) + (A)n                                                                     Simple_repeat           1     22     (0)  1425  
    27    0.0  0.0  0.0  ACFW01000009  1729290 1729315  (647515) + (TATG)n                                                                  Simple_repeat           1     26     (0)  1426  
    16    0.0  0.0  0.0  ACFW01000009  1729331 1729348  (647482) + (AT)n                                                                    Simple_repeat           1     18     (0)  1427  
    16   16.2  0.0  0.0  ACFW01000009  1733513 1733540  (643290) + (T)n                                                                     Simple_repeat           1     28     (0)  1428  
    26    0.0  0.0  0.0  ACFW01000009  1739745 1739769  (637061) + (T)n                                                                     Simple_repeat           1     25     (0)  1429  
    19   14.5  0.0  0.0  ACFW01000009  1740620 1740650  (636180) + (A)n                                                                     Simple_repeat           1     31     (0)  1430  
    16   13.3  7.3  0.0  ACFW01000009  1741940 1741980  (634850) + (GATGAC)n                                                                Simple_repeat           1     44     (0)  1431  
    49    8.1  0.0  0.0  ACFW01000009  1742582 1742648  (634182) + (T)n                                                                     Simple_repeat           1     67     (0)  1432  
    20    3.7  0.0  0.0  ACFW01000009  1745356 1745383  (631447) + (ATCT)n                                                                  Simple_repeat           1     28     (0)  1433  
    20    4.3  0.0  0.0  ACFW01000009  1749960 1749983  (626847) + (T)n                                                                     Simple_repeat           1     24     (0)  1434  
    46   13.9  0.0  0.0  ACFW01000009  1754760 1754832  (621998) + (A)n                                                                     Simple_repeat           1     73     (0)  1435  
    21   17.8  0.0  0.0  ACFW01000009  1755848 1755885  (620945) + A-rich                                                                   Low_complexity          1     38     (0)  1436  
    44    2.4  0.0  0.0  ACFW01000009  1764693 1764734  (612096) + (AT)n                                                                    Simple_repeat           1     42     (0)  1437  
    17    4.9  0.0  0.0  ACFW01000009  1769515 1769535  (607295) + (G)n                                                                     Simple_repeat           1     21     (0)  1438  
    18   17.5  0.0  0.0  ACFW01000009  1771709 1771740  (605090) + A-rich                                                                   Low_complexity          1     32     (0)  1439  
    19    8.3  0.0  0.0  ACFW01000009  1772531 1772556  (604274) + (A)n                                                                     Simple_repeat           1     26     (0)  1440  
    12   14.8  3.0  3.0  ACFW01000009  1780274 1780306  (596524) + GA-rich                                                                  Low_complexity          1     33     (0)  1441  
    16   14.5  0.0  0.0  ACFW01000009  1782269 1782299  (594531) + (CTGAAC)n                                                                Simple_repeat           1     31     (0)  1442  
    19    0.0  0.0  0.0  ACFW01000009  1789917 1789937  (586893) + (AT)n                                                                    Simple_repeat           1     21     (0)  1443  
    12   19.5  2.9  0.0  ACFW01000009  1790494 1790528  (586302) + GA-rich                                                                  Low_complexity          1     36     (0)  1444  
    22    0.0  0.0  0.0  ACFW01000009  1792490 1792513  (584317) + (A)n                                                                     Simple_repeat           1     24     (0)  1445  
    24   12.6  0.0  0.0  ACFW01000009  1794673 1794708  (582122) + (T)n                                                                     Simple_repeat           1     36     (0)  1446  
    17    4.9  0.0  0.0  ACFW01000009  1795853 1795873  (580957) + (A)n                                                                     Simple_repeat           1     21     (0)  1447  
    20   18.8  1.7  5.2  ACFW01000009  1798439 1798498  (578332) + (CCT)n                                                                   Simple_repeat           1     58     (0)  1448  
    29   11.1  6.9  2.7  ACFW01000009  1798762 1798833  (577997) + (TATT)n                                                                  Simple_repeat           1     75     (0)  1449  
    46    2.3  0.0  0.0  ACFW01000009  1803044 1803087  (573743) + (TG)n                                                                    Simple_repeat           1     44     (0)  1450  
    23   17.5  0.0  0.0  ACFW01000009  1803481 1803525  (573305) + (GCA)n                                                                   Simple_repeat           1     45     (0)  1451  
    14    7.4  6.9  0.0  ACFW01000009  1803518 1803546  (573284) + (CAGC)n                                                                  Simple_repeat           1     31     (0)  1452 *
    18   31.9  1.7  5.3  ACFW01000009  1803626 1803661  (573169) + (TCTT)n                                                                  Simple_repeat           1     34     (0)  1453  
    31    0.0  0.0  0.0  ACFW01000009  1803662 1803690  (573140) + (T)n                                                                     Simple_repeat           1     29     (0)  1454  
    18   31.9  1.7  5.3  ACFW01000009  1803691 1803770  (573060) + (TCTT)n                                                                  Simple_repeat           3     81     (0)  1455  
    22   19.3  0.0  0.0  ACFW01000009  1803932 1803978  (572852) + (AGAC)n                                                                  Simple_repeat           1     47     (0)  1456  
    37    0.0  0.0  0.0  ACFW01000009  1805625 1805658  (571172) + (T)n                                                                     Simple_repeat           1     34     (0)  1457  
    21   21.8  0.0  0.0  ACFW01000009  1805903 1805950  (570880) + (TGC)n                                                                   Simple_repeat           1     48     (0)  1458  
    11   27.2  0.0  6.1  ACFW01000009  1808793 1808844  (567986) + (TCCCTT)n                                                                Simple_repeat           1     49     (0)  1459  
    14   19.4  0.0  2.8  ACFW01000009  1811576 1811612  (565218) + (CCA)n                                                                   Simple_repeat           1     36     (0)  1460  
    30    3.1  0.0  0.0  ACFW01000009  1814660 1814692  (562138) + (ATTGCTGG)n                                                              Simple_repeat           1     33     (0)  1461  
    46   15.1  0.0  0.0  ACFW01000009  1814761 1814835  (561995) + A-rich                                                                   Low_complexity          1     75     (0)  1462  
    14   16.1  0.0  0.0  ACFW01000009  1821609 1821636  (555194) + GA-rich                                                                  Low_complexity          1     28     (0)  1463  
    24   13.9  7.1  0.0  ACFW01000009  1826607 1826662  (550168) + (TCT)n                                                                   Simple_repeat           1     60     (0)  1464  
    19   11.7  0.0  0.0  ACFW01000009  1827600 1827627  (549203) + (T)n                                                                     Simple_repeat           1     28     (0)  1465  
    31   17.6  0.0  0.0  ACFW01000009  1834143 1834196  (542634) + (T)n                                                                     Simple_repeat           1     54     (0)  1466  
    17    8.8  0.0  0.0  ACFW01000009  1836119 1836142  (540688) + (T)n                                                                     Simple_repeat           1     24     (0)  1467  
    16    0.0  0.0  0.0  ACFW01000009  1836156 1836172  (540658) + (G)n                                                                     Simple_repeat           1     17     (0)  1468  
    12    5.6  0.0  0.0  ACFW01000009  1845626 1845644  (531186) + (GAA)n                                                                   Simple_repeat           1     19     (0)  1469  
    12   25.8  5.5  0.0  ACFW01000009  1847419 1847473  (529357) + (GTCCAG)n                                                                Simple_repeat           1     58     (0)  1470  
    15    9.1  4.2  0.0  ACFW01000009  1849322 1849345  (527485) + (TC)n                                                                    Simple_repeat           1     25     (0)  1471 *
    19    8.3  0.0  0.0  ACFW01000009  1849337 1849362  (527468) + (T)n                                                                     Simple_repeat           1     26     (0)  1472  
    13   19.1  0.0  0.0  ACFW01000009  1850477 1850506  (526324) + (GTG)n                                                                   Simple_repeat           1     30     (0)  1473  
    21   16.0  0.0  0.0  ACFW01000009  1850847 1850881  (525949) + A-rich                                                                   Low_complexity          1     35     (0)  1474  
    19    0.0  0.0  0.0  ACFW01000009  1852078 1852098  (524732) + (T)n                                                                     Simple_repeat           1     21     (0)  1475  
    12   24.5  4.0  2.0  ACFW01000009  1853885 1853892  (522938) + (TTCT)n                                                                  Simple_repeat           1     14    (37)  1476  
    16   13.1  0.0  0.0  ACFW01000009  1853893 1853917  (522913) + (TC)n                                                                    Simple_repeat           1     25     (0)  1477  
    12   24.5  4.0  2.0  ACFW01000009  1853918 1853934  (522896) + (TTCT)n                                                                  Simple_repeat          15     51     (0)  1476  
    22    3.9  0.0  0.0  ACFW01000009  1855774 1855800  (521030) + (T)n                                                                     Simple_repeat           1     27     (0)  1478  
    16   26.4  2.8  4.3  ACFW01000009  1856308 1856353  (520477) + (TCT)n                                                                   Simple_repeat           1     70     (0)  1479  
    21   10.0  0.0  0.0  ACFW01000009  1856354 1856378  (520452) + (T)n                                                                     Simple_repeat           1     25     (0)  1480  
    28    0.0  0.0  0.0  ACFW01000009  1856379 1856405  (520425) + (TTTC)n                                                                  Simple_repeat           1     27     (0)  1481  
    18   27.9  0.0  0.0  ACFW01000009  1856783 1856868  (519962) + (GACCAT)n                                                                Simple_repeat           1     86     (0)  1482  
    18   18.3  6.2  2.6  ACFW01000009  1858064 1858122  (518708) + A-rich                                                                   Low_complexity          1     61     (0)  1483  
    12   14.0  6.2  0.0  ACFW01000009  1861912 1861943  (514887) + (AACT)n                                                                  Simple_repeat           1     34     (0)  1484  
    12   27.1  0.0  2.6  ACFW01000009  1869560 1869599  (507231) + (ACTA)n                                                                  Simple_repeat           1     39     (0)  1485  
    18   18.7  0.0  0.0  ACFW01000009  1872306 1872337  (504493) + (T)n                                                                     Simple_repeat           1     32     (0)  1486  
    21    0.0  0.0  0.0  ACFW01000009  1880879 1880901  (495929) + (A)n                                                                     Simple_repeat           1     23     (0)  1487  
    17    6.3  6.1  0.0  ACFW01000009  1885970 1886002  (490828) + (AAGAAA)n                                                                Simple_repeat           1     35     (0)  1488  
    20   26.6  0.0  0.0  ACFW01000009  1886089 1886147  (490683) + A-rich                                                                   Low_complexity          1     59     (0)  1489  
    33   13.3  2.9  1.4  ACFW01000009  1893209 1893276  (483554) + (CTTTTT)n                                                                Simple_repeat           1     69     (0)  1490  
    19    9.6  4.1  2.9  ACFW01000009  1905234 1905280  (471550) + A-rich                                                                   Low_complexity          1     47     (0)  1491  
    12   12.5  0.0  3.7  ACFW01000009  1907469 1907496  (469334) + (TTTTA)n                                                                 Simple_repeat           1     27     (0)  1492  
    17   12.4  2.9  0.0  ACFW01000009  1910276 1910310  (466520) + GA-rich                                                                  Low_complexity          1     36     (0)  1493  
    39    0.0  0.0  0.0  ACFW01000009  1916998 1917033  (459797) + (T)n                                                                     Simple_repeat           1     36     (0)  1494  
    12   14.9  3.3  0.0  ACFW01000009  1923833 1923862  (452968) + (GTGGAC)n                                                                Simple_repeat           1     31     (0)  1495  
    17   16.1  0.0  0.0  ACFW01000009  1925612 1925640  (451190) + A-rich                                                                   Low_complexity          1     29     (0)  1496  
    21   17.3  2.4  0.0  ACFW01000009  1925987 1926027  (450803) + GA-rich                                                                  Low_complexity          1     42     (0)  1497  
    17    9.1  0.0  0.0  ACFW01000009  1930149 1930172  (446658) + (T)n                                                                     Simple_repeat           1     24     (0)  1498  
    27    6.1  0.0  0.0  ACFW01000009  1930563 1930597  (446233) + (T)n                                                                     Simple_repeat           1     35     (0)  1499  
    20   17.6  1.8  3.7  ACFW01000009  1944451 1944505  (432325) + A-rich                                                                   Low_complexity          1     54     (0)  1500  
    39    8.0  0.0  0.0  ACFW01000009  1950276 1950329  (426501) + (T)n                                                                     Simple_repeat           1     54     (0)  1501  
    19    8.1  0.0  0.0  ACFW01000009  1962276 1962301  (414529) + (AG)n                                                                    Simple_repeat           1     26     (0)  1502  
    31    0.0  0.0  0.0  ACFW01000009  1964866 1964892  (411938) + (AT)n                                                                    Simple_repeat           1     27     (0)  1503  
    18   10.6  7.3  0.0  ACFW01000009  1965769 1965809  (411021) + A-rich                                                                   Low_complexity          1     44     (0)  1504  
    15   10.8  3.3  0.0  ACFW01000009  1967397 1967405  (409425) + (GAAAAA)n                                                                Simple_repeat           1     19    (20)  1505  
    18    4.8  0.0  0.0  ACFW01000009  1967406 1967427  (409403) + (A)n                                                                     Simple_repeat           1     22     (0)  1506  
    15   10.8  3.3  0.0  ACFW01000009  1967428 1967434  (409396) + (GAAAAA)n                                                                Simple_repeat          20     39     (0)  1505  
    28   21.1  0.0  0.0  ACFW01000009  1967775 1967829  (409001) + A-rich                                                                   Low_complexity          1     55     (0)  1507  
    21   16.8  0.0  0.0  ACFW01000009  1968764 1968806  (408024) + (T)n                                                                     Simple_repeat           1     43     (0)  1508  
   476   13.6  9.0  1.0  ACFW01000009  1972410 1972498  (404332) C RLX-incomp-chim_Blc43_Cpos_C735-L-B5-Map1                                LTR/Gypsy             (1)  13826   13731  1509  
   388   23.2  7.1  0.0  ACFW01000009  1972568 1972679  (404151) + DTX-incomp-chim_Blc64_Supercontig_3.1_2352943_2362346_DNA_TcMar_reversed Unknown              4985   5104  (4299)  1510 *
   473   12.9  5.8  0.0  ACFW01000009  1972583 1972684  (404146) + RLX-incomp_Blc1_Supercontig_3.2_396777_403704_LTR_Gypsy                  LTR/Gypsy            3263   3349  (3578)  1511  
    12   11.2  6.9  0.0  ACFW01000009  1975917 1975945  (400885) + (TCTCT)n                                                                 Simple_repeat           1     31     (0)  1512  
    14   16.1  0.0  0.0  ACFW01000009  1979060 1979088  (397742) + (AATA)n                                                                  Simple_repeat           1     29     (0)  1513  
    24   16.9  3.6  0.0  ACFW01000009  1979101 1979155  (397675) + A-rich                                                                   Low_complexity          1     57     (0)  1514  
    19   26.3  0.0  0.0  ACFW01000009  1979102 1979145  (397685) + GA-rich                                                                  Low_complexity          1     44     (0)  1515 *
    16   22.9  7.1  2.7  ACFW01000009  1979423 1979500  (397330) + GA-rich                                                                  Low_complexity          1     81     (0)  1516  
    12   31.5  3.4  0.0  ACFW01000009  1981593 1981651  (395179) + (TCCTC)n                                                                 Simple_repeat           1     61     (0)  1517  
    18    7.0  0.0  3.2  ACFW01000009  1983899 1983930  (392900) + (TTTC)n                                                                  Simple_repeat           1     31     (0)  1518  
    23   17.4  0.0  0.0  ACFW01000009  1985881 1985920  (390910) + A-rich                                                                   Low_complexity          1     40     (0)  1519  
    22   15.4  2.2  2.2  ACFW01000009  1986089 1986133  (390697) + GA-rich                                                                  Low_complexity          1     45     (0)  1520  
    14   20.1  2.0  6.1  ACFW01000009  1986409 1986459  (390371) + (GCC)n                                                                   Simple_repeat           1     49     (0)  1521  
    13   25.4  0.0  2.3  ACFW01000009  1989355 1989398  (387432) + (TTTTTTC)n                                                               Simple_repeat           1     43     (0)  1522  
    15    4.8  0.0  0.0  ACFW01000009  1991107 1991128  (385702) + (TATG)n                                                                  Simple_repeat           1     22     (0)  1523  
    13    0.0  0.0  0.0  ACFW01000009  1993482 1993498  (383332) + (TCA)n                                                                   Simple_repeat           1     17     (0)  1524  
    28   15.5  0.0  0.0  ACFW01000009  1994296 1994340  (382490) + (T)n                                                                     Simple_repeat           1     45     (0)  1525  
    19   24.5  0.0  0.0  ACFW01000009  1995350 1995393  (381437) + (CT)n                                                                    Simple_repeat           1     44     (0)  1526  
    41    9.8  5.3  0.0  ACFW01000009  1995424 1995499  (381331) + (TTTTC)n                                                                 Simple_repeat           1     80     (0)  1527  
    30    4.9  0.0  4.5  ACFW01000009  1999037 1999082  (377748) + (TTA)n                                                                   Simple_repeat           1     44     (0)  1528  
    19    8.2  0.0  0.0  ACFW01000009  2000254 2000279  (376551) + (CA)n                                                                    Simple_repeat           1     26     (0)  1529  
    28    0.0  0.0  0.0  ACFW01000009  2000420 2000446  (376384) + (T)n                                                                     Simple_repeat           1     27     (0)  1530  
    48   18.1  0.0  0.0  ACFW01000009  2000807 2000893  (375937) + A-rich                                                                   Low_complexity          1     87     (0)  1531  
    23   21.1  0.0  1.8  ACFW01000009  2000901 2000957  (375873) + (ACTA)n                                                                  Simple_repeat           1     56     (0)  1532  
    36   27.8  1.1  0.0  ACFW01000009  2001466 2001559  (375271) + (TC)n                                                                    Simple_repeat           1     95     (0)  1533  
    25   29.0  1.4  0.8  ACFW01000009  2001675 2001771  (375059) + A-rich                                                                   Low_complexity          1     97     (0)  1534  
    15   12.2  2.5  5.1  ACFW01000009  2002134 2002173  (374657) + (TTCTTT)n                                                                Simple_repeat           1     39     (0)  1535  
    17   10.4  0.0  3.1  ACFW01000009  2002314 2002346  (374484) + (TAAC)n                                                                  Simple_repeat           1     32     (0)  1536  
    24    6.8  0.0  0.0  ACFW01000009  2002465 2002495  (374335) + (A)n                                                                     Simple_repeat           1     31     (0)  1537  
    18   21.8  0.0  0.0  ACFW01000009  2002671 2002707  (374123) + A-rich                                                                   Low_complexity          1     37     (0)  1538  
    36    7.3  0.0  0.0  ACFW01000009  2002807 2002850  (373980) + (CA)n                                                                    Simple_repeat           1     44     (0)  1539  
    16   23.9  0.0  0.0  ACFW01000009  2004187 2004221  (372609) + GA-rich                                                                  Low_complexity          1     35     (0)  1540  
    48    0.0  0.0  0.0  ACFW01000009  2004328 2004370  (372460) + (CAT)n                                                                   Simple_repeat           1     43     (0)  1541  
    26   15.4  0.0  0.0  ACFW01000009  2005141 2005183  (371647) + (T)n                                                                     Simple_repeat           1     43     (0)  1542  
    33    7.0  0.0  2.2  ACFW01000009  2005608 2005654  (371176) + (GA)n                                                                    Simple_repeat           1     46     (0)  1543  
    25   11.7  4.2  0.0  ACFW01000009  2005842 2005889  (370941) + GA-rich                                                                  Low_complexity          1     50     (0)  1544  
    38    9.9  2.9  2.9  ACFW01000009  2006239 2006307  (370523) + (TC)n                                                                    Simple_repeat           1     69     (0)  1545  
    20   11.7  4.0  4.0  ACFW01000009  2006480 2006548  (370282) + (CACCAG)n                                                                Simple_repeat           1     69     (0)  1546  
    16   22.3  0.0  7.1  ACFW01000009  2006698 2006757  (370073) + (TATCC)n                                                                 Simple_repeat           1     56     (0)  1547  
    35    8.4  4.8  0.0  ACFW01000009  2006799 2006861  (369969) + (CT)n                                                                    Simple_repeat           1     66     (0)  1548  
    26   14.5  2.2  0.0  ACFW01000009  2009505 2009550  (367280) + (CT)n                                                                    Simple_repeat           1     47     (0)  1549  
    23   26.4  0.0  0.0  ACFW01000009  2009731 2009793  (367037) + (TTT)n                                                                   Simple_repeat           1     63     (0)  1550  
    20   17.7  6.0  2.9  ACFW01000009  2012736 2012802  (364028) + (TACA)n                                                                  Simple_repeat           1     69     (0)  1551  
    14   20.2  0.0  0.0  ACFW01000009  2015975 2016008  (360822) + (GCCGTT)n                                                                Simple_repeat           1     34     (0)  1552  
    13   19.4  4.9  0.0  ACFW01000009  2020647 2020687  (356143) + (GAATAGA)n                                                               Simple_repeat           1     43     (0)  1553  
    33   19.4  0.8  2.5  ACFW01000009  2022212 2022283  (354547) + A-rich                                                                   Low_complexity          1     70     (0)  1554  
    20   29.1  3.6  0.0  ACFW01000009  2024090 2024172  (352658) + (TTATTT)n                                                                Simple_repeat           1     86     (0)  1555  
    43    1.9  0.0  0.0  ACFW01000009  2039350 2039404  (337426) + (AAAAAT)n                                                                Simple_repeat           1     55     (0)  1556  
    29   16.8  0.0  0.0  ACFW01000009  2040602 2040650  (336180) + A-rich                                                                   Low_complexity          1     49     (0)  1557  
    13   14.2  3.2  0.0  ACFW01000009  2042631 2042661  (334169) + (TGATGG)n                                                                Simple_repeat           1     32     (0)  1558  
    28    5.9  0.0  0.0  ACFW01000009  2044799 2044834  (331996) + (T)n                                                                     Simple_repeat           1     36     (0)  1559  
    25    3.5  0.0  0.0  ACFW01000009  2047272 2047301  (329529) + (A)n                                                                     Simple_repeat           1     30     (0)  1560  
    37    9.6  1.4  1.4  ACFW01000009  2048278 2048346  (328484) + (GCAG)n                                                                  Simple_repeat           1     69     (0)  1561  
    34    0.0  0.0  0.0  ACFW01000009  2048574 2048605  (328225) + (T)n                                                                     Simple_repeat           1     32     (0)  1562  
    13   32.0  0.0  0.0  ACFW01000009  2053683 2053732  (323098) + (CAC)n                                                                   Simple_repeat           1     50     (0)  1563  
    14   11.8  4.9  4.9  ACFW01000009  2054341 2054381  (322449) + (ATTCTT)n                                                                Simple_repeat           1     41     (0)  1564  
    18    7.8  0.0  0.0  ACFW01000009  2055444 2055470  (321360) + (CGA)n                                                                   Simple_repeat           1     27     (0)  1565  
    36    0.0  0.0  0.0  ACFW01000009  2056776 2056808  (320022) + (CTC)n                                                                   Simple_repeat           1     33     (0)  1566  
    20    0.0  0.0  0.0  ACFW01000009  2056809 2056833  (319997) + (ATC)n                                                                   Simple_repeat           1     25     (0)  1567  
   103   10.7  1.9  0.0  ACFW01000009  2057975 2058136  (318694) + (AAG)n                                                                   Simple_repeat           1    165     (0)  1568  
    55    3.5  0.0  0.0  ACFW01000009  2060142 2060199  (316631) + (AAG)n                                                                   Simple_repeat           1     58     (0)  1569  
    18    0.0  0.0  0.0  ACFW01000009  2060557 2060576  (316254) + (CA)n                                                                    Simple_repeat           1     20     (0)  1570  
    30    0.0  0.0  0.0  ACFW01000009  2060768 2060795  (316035) + (CTTT)n                                                                  Simple_repeat           1     28     (0)  1571  
    15   13.9  0.0  0.0  ACFW01000009  2061449 2061472  (315358) + (A)n                                                                     Simple_repeat           1     24     (0)  1572  
    15   13.9  0.0  0.0  ACFW01000009  2066069 2066092  (310738) + (A)n                                                                     Simple_repeat           1     24     (0)  1573  
    18   14.7  0.0  0.0  ACFW01000009  2068284 2068313  (308517) + (T)n                                                                     Simple_repeat           1     30     (0)  1574  
    18    7.0  0.0  3.2  ACFW01000009  2069149 2069180  (307650) + (GTAT)n                                                                  Simple_repeat           1     31     (0)  1575  
    12   13.4  8.8  0.0  ACFW01000009  2069278 2069311  (307519) + (TGCA)n                                                                  Simple_repeat           1     37     (0)  1576  
    18    0.0  0.0  0.0  ACFW01000009  2084411 2084430  (292400) + (GT)n                                                                    Simple_repeat           1     20     (0)  1577  
    21   13.5  0.0  0.0  ACFW01000009  2084531 2084563  (292267) + (T)n                                                                     Simple_repeat           1     33     (0)  1578  
    15   10.0  0.0  0.0  ACFW01000009  2085255 2085276  (291554) + (AT)n                                                                    Simple_repeat           1     22     (0)  1579  
    17   25.5  6.2  2.4  ACFW01000009  2085446 2085474  (291356) + (TTC)n                                                                   Simple_repeat           1     43    (41)  1580  
    19    8.3  0.0  0.0  ACFW01000009  2085475 2085500  (291330) + (T)n                                                                     Simple_repeat           1     26     (0)  1581  
    17   25.5  6.2  2.4  ACFW01000009  2085501 2085526  (291304) + (TTC)n                                                                   Simple_repeat          44     84     (0)  1580  
    12   16.9  5.9  0.0  ACFW01000009  2085572 2085605  (291225) + (TCTTT)n                                                                 Simple_repeat           1     36     (0)  1582  
    28    6.1  0.0  0.0  ACFW01000009  2086652 2086686  (290144) + (A)n                                                                     Simple_repeat           1     35     (0)  1583  
    26    0.0  0.0  0.0  ACFW01000009  2090205 2090229  (286601) + (T)n                                                                     Simple_repeat           1     25     (0)  1584  
    16   31.5  0.0  0.0  ACFW01000009  2090232 2090279  (286551) + (CT)n                                                                    Simple_repeat           1     48     (0)  1585  
    17    4.9  0.0  0.0  ACFW01000009  2090455 2090475  (286355) + (T)n                                                                     Simple_repeat           1     21     (0)  1586  
    19   22.6  0.0  0.0  ACFW01000009  2090640 2090680  (286150) + A-rich                                                                   Low_complexity          1     41     (0)  1587  
    17   11.2  0.0  0.0  ACFW01000009  2093216 2093245  (283585) + (ATTTT)n                                                                 Simple_repeat           1     30     (0)  1588  
    16   10.0  0.0  0.0  ACFW01000009  2094023 2094044  (282786) + (T)n                                                                     Simple_repeat           1     22     (0)  1589  
    18   18.7  4.1  0.0  ACFW01000009  2097755 2097803  (279027) + A-rich                                                                   Low_complexity          1     51     (0)  1590  
    21    0.0  0.0  0.0  ACFW01000009  2098242 2098264  (278566) + (A)n                                                                     Simple_repeat           1     23     (0)  1591  
    26   15.8  0.0  0.0  ACFW01000009  2111416 2111465  (265365) + GA-rich                                                                  Low_complexity          1     50     (0)  1592  
    17    0.0  0.0  0.0  ACFW01000009  2120515 2120533  (256297) + (T)n                                                                     Simple_repeat           1     19     (0)  1593  
    19   11.7  0.0  0.0  ACFW01000009  2124586 2124613  (252217) + (A)n                                                                     Simple_repeat           1     28     (0)  1594  
    17   19.5  0.0  0.0  ACFW01000009  2125949 2125979  (250851) + A-rich                                                                   Low_complexity          1     31     (0)  1595  
    18   12.2  0.0  0.0  ACFW01000009  2126915 2126946  (249884) + (T)n                                                                     Simple_repeat           1     32     (0)  1596  
    12   18.8  2.6  2.6  ACFW01000009  2129754 2129791  (247039) + (ATTTTCG)n                                                               Simple_repeat           1     38     (0)  1597  
   388    2.2  0.0  0.0  ACFW01000009  2132933 2132978  (243852) + DTX-incomp-chim_Blc64_Supercontig_3.1_2352943_2362346_DNA_TcMar_reversed Unknown              6141   6186  (3217)  1598  
    21   20.5  0.0  0.0  ACFW01000009  2135133 2135172  (241658) + A-rich                                                                   Low_complexity          1     40     (0)  1599  
    31    0.0  0.0  0.0  ACFW01000009  2136316 2136344  (240486) + (T)n                                                                     Simple_repeat           1     29     (0)  1600  
    11   17.0  2.9  2.9  ACFW01000009  2142447 2142481  (234349) + (TGGAGA)n                                                                Simple_repeat           1     35     (0)  1601  
    12   24.1  0.0  0.0  ACFW01000009  2163785 2163818  (213012) + A-rich                                                                   Low_complexity          1     34     (0)  1602  
    12   10.4  9.4  0.0  ACFW01000009  2164473 2164504  (212326) + (TATA)n                                                                  Simple_repeat           1     35     (0)  1603  
  6911   11.0  0.1  0.0  ACFW01000009  2174037 2174970  (201860) C DTX-comp_Blc4_Cpos_C735-B-R21-Map20                                      DNA/TcMar-Fot1        (1)   2334    1400  1604 *
 50533   14.2  0.0  0.0  ACFW01000009  2174967 2182037  (194793) + RLX-incomp_Blc42_Cpos_C735-L-B4-Map1                                     Unknown              7126  14195   (385)  1605  
  2534    7.3  0.0  0.0  ACFW01000009  2182038 2182351  (194479) C DTX-comp_Blc4_Cpos_C735-B-R21-Map20                                      DNA/TcMar-Fot1      (930)   1405    1092  1604 *
 33469   14.3  0.1  0.0  ACFW01000009  2182309 2187170  (189660) + RLX-comp-chim_Blc13_Cpos_C735-L-B38-Map1_reversed                        LTR/Gypsy             326   5151  (2259)  1606  
 12027   15.0  0.0  0.1  ACFW01000009  2187159 2188904  (187926) + RLX-incomp_Blc93_Cpos_C735-L-B46-Map1_reversed                           LTR/Gypsy            4724   6468     (0)  1607 *
  8163   10.6  0.0  0.0  ACFW01000009  2188905 2190004  (186826) C DTX-comp_Blc4_Cpos_C735-B-R21-Map20                                      DNA/TcMar-Fot1     (1234)   1101       2  1608  
   375   10.2  0.4  1.6  ACFW01000009  2189952 2190015  (186815) + DTX-incomp-chim_Blc152_Supercontig_3.5_106348_109975_DNA_TcMar           DNA/TcMar-Fot1       2071   2125  (1502)  1609 *
   258   24.5  2.1  6.5  ACFW01000009  2204422 2204517  (172313) + DTX-incomp-chim_Blc96_Supercontig_3.2_4737649_4743922_DNA_TcMar_reversed Unknown              2388   2479  (3794)  1610  
   460   10.5  0.4  7.6  ACFW01000009  2204647 2204755  (172075) C DTX-incomp_Blc4_Supercontig_3.6_188665_191064_DNA_TcMar                  DNA/TcMar-Fot1        (3)   2396    2317  1611 *
  5950   10.8  0.0  0.3  ACFW01000009  2204683 2205580  (171250) + DTX-incomp_Blc157_Supercontig_3.4_1543096_1546512_DNA_TcMar              DNA/TcMar-Fot1         21    915  (2501)  1612  
   547   20.9  4.5  0.0  ACFW01000009  2205562 2205695  (171135) + DTX-incomp-chim_Blc120_Cpos_C735-L-B54-Map1_reversed                     DNA/TcMar-Fot1       2249   2388  (2456)  1613 *
 44069   14.8  0.0  0.0  ACFW01000009  2205678 2212633  (164197) + RLX-comp-chim_Blc13_Cpos_C735-L-B38-Map1_reversed                        LTR/Gypsy             324   7282   (128)  1614  
  5423   11.8  0.0  0.4  ACFW01000009  2212633 2213434  (163396) + DTX-comp_Blc4_Supercontig_3.3_2929351_2931673_DNA_TcMar_reversed         DNA/TcMar-Fot1       1492   2290    (32)  1615 *
   274   18.7  8.5  2.3  ACFW01000009  2213371 2213452  (163378) C DTX-incomp_Blc4_Supercontig_3.3_3642456_3644773_DNA_TcMar_reversed       DNA/TcMar-Fot1     (2198)    119      33  1616 *
  6372   18.6  0.1  0.0  ACFW01000009  2237779 2238893  (137937) + DTX-incomp_Blc232_Cpos_C735-B-G18-Map7_reversed                          DNA                     3   1118     (2)  1617  
   301   18.8  7.3  4.8  ACFW01000009  2238794 2238916  (137914) + DTX-incomp-chim_Blc51_Supercontig_3.4_25883_37108_DNA_TcMar_reversed     DNA/TcMar-Mariner    4755   4880  (6345)  1618 *
 43826   15.4  0.0  0.0  ACFW01000009  2238942 2245957  (130873) C RLX-comp_Blc13_Cpos_C735-L-B42-Map1_reversed                             LTR/Gypsy             (0)   6958       2  1619  
  3439   23.7  0.0  0.0  ACFW01000009  2245971 2246703  (130127) C DTX-incomp_Blc232_Cpos_C735-B-G18-Map7_reversed                          DNA                   (1)   1119     387  1620  
 44638   14.5  0.0  0.0  ACFW01000009  2246704 2253660  (123170) C RLX-comp-chim_Blc13_Cpos_C735-L-B38-Map1_reversed                        LTR/Gypsy           (128)   7282     324  1621  
  2416   14.9  0.3  0.0  ACFW01000009  2253659 2254047  (122783) C DTX-incomp_Blc232_Cpos_C735-B-G18-Map7_reversed                          DNA                 (729)    391       2  1620 *
    16   24.4  3.0  3.0  ACFW01000009  2254118 2254183  (122647) + (TACTCTG)n                                                               Simple_repeat           1     66     (0)  1622  
    19    0.0  0.0  0.0  ACFW01000009  2255030 2255050  (121780) + (G)n                                                                     Simple_repeat           1     21     (0)  1623  
    13   24.2  6.9  0.0  ACFW01000009  2256633 2256690  (120140) + (GGAGTAC)n                                                               Simple_repeat           1     62     (0)  1624  
    37    6.6  0.0  0.0  ACFW01000009  2263897 2263944  (112886) + (A)n                                                                     Simple_repeat           1     48     (0)  1625  
   563   27.6  2.9  5.9  ACFW01000009  2266069 2266311  (110519) + RLX-incomp-chim_Blc38_Supercontig_3.3_902192_925079_DNA_TcMar            LTR/Gypsy             348    583 (22304)  1626  
  1001   22.9  0.6  0.0  ACFW01000009  2266322 2266504  (110326) + DTX-incomp_Blc5_Supercontig_3.5_72718_77395_DNA_hAT_reversed             DNA/hAT-Ac           4494   4677     (0)  1627  
    11   17.6  5.0  2.4  ACFW01000009  2268301 2268340  (108490) + (TACTCCG)n                                                               Simple_repeat           1     41     (0)  1628  
   434   16.4  1.4  0.0  ACFW01000009  2271667 2271739  (105091) + DTX-incomp-chim_Blc84_Supercontig_3.3_1764626_1772066_DNA_TcMar          LTR/Gypsy            3108   3181  (4259)  1629  
  3028   17.0  0.0  0.0  ACFW01000009  2271741 2272217  (104613) + DTX-incomp-chim_Blc5_Supercontig_3.4_1603085_1610261_DNA_hAT_reversed    Unknown               533   1009  (6167)  1630  
    40    2.5  0.0  0.0  ACFW01000009  2272218 2272258  (104572) + (TTA)n                                                                   Simple_repeat           1     41     (0)  1631  
    38    6.0  5.6  1.4  ACFW01000009  2272263 2272333  (104497) + (TTC)n                                                                   Simple_repeat           1     74     (0)  1632  
 18194   16.1  2.2  0.6  ACFW01000009  2272334 2275455  (101375) + DTX-incomp_Blc49_Supercontig_3.1_509438_520798_DNA_hAT                   Unknown               595   3768  (7592)  1633  
  2382    6.7  0.7  0.3  ACFW01000009  2275456 2275753  (101077) + RLX-comp_Blc1_Cpos_C735-B-G68-Map6_reversed                              LTR/Gypsy               3    301  (6774)  1634 *
 12095   14.3  0.1  0.0  ACFW01000009  2275751 2277593   (99237) + DTX-incomp-chim_Blc39_Supercontig_3.3_4270292_4291141_DNA_hAT_reversed   Unknown              3793   5636 (15213)  1635  
  1105   16.7  0.0  0.6  ACFW01000009  2277679 2277843   (98987) C DTX-incomp_Blc176_Cpos_C735-B-R44-Map3_reversed                          DNA/TcMar-Fot1       (22)   2726    2563  1636  
 10123   19.8  0.0  0.0  ACFW01000009  2277844 2279559   (97271) C RLX-incomp_Blc114_Supercontig_3.5_271249_276444_LTR_Gypsy_reversed       LTR/Gypsy             (0)   5195    3480  1637  
   250   14.7  0.6  1.1  ACFW01000009  2279560 2279609   (97221) + RLX-incomp_Blc1_Supercontig_3.5_1313130_1317927_LTR_Gypsy                LTR/Gypsy               2     51  (5683)  1638  
   227    0.0  0.0  0.0  ACFW01000009  2279593 2279618   (97212) + RLX-incomp_Blc137_Supercontig_3.4_3228250_3232451_LTR_Gypsy              LTR/Gypsy            3929   3954   (247)  1639 *
  5978   18.0  0.1  0.8  ACFW01000009  2279624 2280614   (96216) + DTX-incomp-chim_Blc64_Supercontig_3.1_2352943_2362346_DNA_TcMar_reversed Unknown              1745   2728  (6675)  1640  
  1780   23.3  6.2  0.2  ACFW01000009  2280555 2280614   (96216) + RLX-incomp_Blc95_Cpos_C735-B-R2-Map7_reversed                            LTR/Gypsy            3370   3862  (2458)  1641 *
  2935   10.9  0.0  0.0  ACFW01000009  2280615 2281019   (95811) C RLX-comp_Blc2_Cpos_C735-L-B28-Map1                                       LTR/Gypsy             (0)  10563   10159  1642 *
 48561    3.7  0.2  0.0  ACFW01000009  2281018 2286967   (89863) C RIX-comp_Blc9_Cpos_C735-B-R14-Map20                                      LINE/Tad1             (6)   6988    1029  1643  
  2579    4.0  0.0  0.0  ACFW01000009  2286963 2287264   (89566) C RLX-incomp_Blc42_Cpos_C735-L-B4-Map1                                     Unknown            (7150)   7430    7129  1644 *
  2077   14.8  2.9  0.6  ACFW01000009  2286966 2287305   (89525) + DTX-incomp-chim_Blc72_Supercontig_3.1_269536_278228_DNA_hAT_reversed     LTR/Gypsy            1134   1481  (7211)  1645 *
  8606    3.0  0.4  0.7  ACFW01000009  2287265 2288299   (88531) C RIX-comp_Blc9_Cpos_C735-B-R14-Map20                                      LINE/Tad1          (5961)   1033       2  1646  
  2959   11.5  0.2  0.0  ACFW01000009  2288332 2288731   (88099) C RLX-incomp_Blc17_Cpos_C735-L-B11-Map1_reversed                           LTR/Gypsy          (2299)   8324    7924  1647  
  5989    5.8  0.1  0.0  ACFW01000009  2288732 2289454   (87376) C noCat_Blc211_Cpos_C735-B-G2-Map20                                        LINE/I                (3)   1619     896  1648 *
  8122   14.2  5.2  0.3  ACFW01000009  2288853 2290333   (86497) + RIX-incomp_Blc204_Cpos_C735-B-G23-Map20                                  LINE/I                313   1865     (0)  1649  
 33576   12.8  0.6  0.0  ACFW01000009  2290340 2295083   (81747) C RLX-incomp_Blc2_Supercontig_3.1_926717_937298_LTR_Gypsy_reversed         LTR/Gypsy          (2685)   7896    3128  1650  
 38946   17.4  0.1  0.0  ACFW01000009  2295084 2301282   (75548) + RLX-comp_Blc13_Cpos_C735-L-B42-Map1_reversed                             LTR/Gypsy               2   6207   (751)  1651  
  1440   22.1  1.7  4.1  ACFW01000009  2301283 2301631   (75199) + RLX-incomp_Blc1_Supercontig_3.1_2951634_2958698_LTR_Gypsy                LTR/Gypsy               1    341  (6723)  1652 *
  4996   15.0  0.1  0.2  ACFW01000009  2301577 2302368   (74462) + RLX-incomp-chim_Blc48_Supercontig_3.3_4182630_4194094_LTR_Gypsy_reversed Unknown              8679   9621  (1843)  1653 *
 17121   10.7  0.4  0.0  ACFW01000009  2302337 2304678   (72152) C RLX-comp_Blc17_Cpos_C735-B-R8-Map12                                      LTR/Gypsy          (7502)   3128     777  1654  
   561   24.2  0.8  0.0  ACFW01000009  2304582 2304705   (72125) C DTX-incomp-chim_Blc5_Supercontig_3.4_1603085_1610261_DNA_hAT_reversed    Unknown             (405)   6771    6647  1655 *
  2010    2.0  0.0  0.0  ACFW01000009  2304680 2304924   (71906) C RIX-incomp_Blc204_Cpos_C735-B-G23-Map20                                  LINE/I                (0)   1865    1621  1656  
  6002    5.9  0.1  0.0  ACFW01000009  2304925 2305650   (71180) + noCat_Blc211_Cpos_C735-B-G2-Map20                                        LINE/I                896   1622     (0)  1657 *
  6078    8.9  1.0  0.1  ACFW01000009  2305633 2306436   (70394) C RLX-incomp_Blc2_Supercontig_3.1_963451_974024_LTR_Gypsy                  LTR/Gypsy          (9768)    805       1  1658  
 32301   16.9  0.9  0.0  ACFW01000009  2306437 2311509   (65321) + RLX-incomp_Blc1_Supercontig_3.1_1021901_1028671_LTR_Gypsy                LTR/Gypsy             692   5811   (959)  1659  
 42124   17.9  0.2  0.3  ACFW01000009  2311511 2318475   (58355) C RLX-incomp-chim_Blc44_Cpos_C735-L-B6-Map1_reversed                       LTR/Gypsy          (1508)  12275    5318  1660  
 10479   15.9  0.0  0.0  ACFW01000009  2316882 2318487   (58343) + RLX-incomp_Blc42_Cpos_C735-L-B4-Map1                                     Unknown              2971   4576 (10004)  1661 *
  4553   18.9  4.0  7.3  ACFW01000009  2318477 2319491   (57339) + RLX-incomp_Blc1_Supercontig_3.6_155117_162189_LTR_Gypsy_reversed         LTR/Gypsy            6089   7072     (0)  1662 *
  9370   16.9  0.3  0.5  ACFW01000009  2319493 2320994   (55836) C RLX-incomp_Blc114_Supercontig_3.5_271249_276444_LTR_Gypsy_reversed       LTR/Gypsy          (1710)   3485    1988  1663  
  4073   12.0  2.0  0.2  ACFW01000009  2320998 2321597   (55233) C RLX-incomp_Blc14_Supercontig_3.1_1119615_1126598_LTR_Gypsy               LTR/Gypsy          (6372)    611       1  1664  
 11284   19.1  0.1  1.8  ACFW01000009  2321598 2323621   (53209) C RLX-incomp_Blc114_Supercontig_3.5_271249_276444_LTR_Gypsy_reversed       LTR/Gypsy          (3205)   1990       1  1663  
  1082   17.4  0.0  0.0  ACFW01000009  2323706 2323872   (52958) C DTX-incomp_Blc176_Cpos_C735-B-R44-Map3_reversed                          DNA/TcMar-Fot1       (22)   2726    2560  1665  
  5194   16.1  0.2  0.0  ACFW01000009  2323873 2324699   (52131) + RLX-incomp_Blc1_Supercontig_3.3_825540_832280_LTR_Gypsy_reversed         LTR/Gypsy            2998   3833  (2907)  1666  
    40    0.0  0.0  2.5  ACFW01000009  2324707 2324747   (52083) + (TTA)n                                                                   Simple_repeat           1     40     (0)  1667  
  9410    2.2  0.1  0.0  ACFW01000009  2324753 2325856   (50974) C RIX-comp_Blc9_Cpos_C735-B-R14-Map20                                      LINE/Tad1            (33)   6961    5852  1668  
   403   23.4  7.6  4.8  ACFW01000009  2325876 2326059   (50771) C DTX-incomp-chim_Blc69_Supercontig_3.1_2848002_2856807_DNA_TcMar_reversed Unknown            (5570)   3235    3047  1669  
 15885   18.7  0.2  0.6  ACFW01000009  2326542 2329335   (47495) + RLX-incomp_Blc132_Supercontig_3.4_3014357_3018708_LTR_Gypsy_reversed     LTR/Gypsy               1   4162   (189)  1670  
  1031   18.7  1.2  0.0  ACFW01000009  2329369 2329534   (47296) C DTX-incomp_Blc176_Cpos_C735-B-R44-Map3_reversed                          DNA/TcMar-Fot1       (22)   2726    2559  1671  
 26739   19.5  0.2  0.3  ACFW01000009  2329540 2334136   (42694) C RLX-incomp_Blc114_Supercontig_3.5_271249_276444_LTR_Gypsy_reversed       LTR/Gypsy           (606)   4589       1  1672  
  1006   21.4  0.0  0.6  ACFW01000009  2334220 2334398   (42432) C DTX-incomp_Blc176_Cpos_C735-B-R44-Map3_reversed                          DNA/TcMar-Fot1       (23)   2725    2548  1673 *
  1205   15.0  2.1  0.0  ACFW01000009  2334385 2334571   (42259) + RLX-incomp-chim_Blc43_Cpos_C735-L-B5-Map1                                LTR/Gypsy           10628  10818  (3009)  1674  
   330   30.1  2.6  0.9  ACFW01000009  2334540 2334552   (42278) + DYX-incomp-chim_Blc47_Supercontig_3.1_6563877_6576065_DNA_hAT            DNA/Crypton-F       11360  11473   (713)  1675 *
   426   21.4  2.0  1.0  ACFW01000009  2334553 2334651   (42179) C DTX-incomp-chim_Blc5_Supercontig_3.4_1603085_1610261_DNA_hAT_reversed    Unknown            (5751)   1425    1326  1676 *
 45712   17.4  0.2  0.1  ACFW01000009  2334641 2342349   (34481) C RLX-incomp_Blc18_Supercontig_3.3_935634_943341_LTR_Gypsy                 LTR/Gypsy            (20)   7687       1  1677  
  3745   21.8  3.5  0.3  ACFW01000009  2342356 2343105   (33725) + DTX-incomp_Blc101_Supercontig_3.1_1028663_1034499_DNA_hAT_reversed       DNA/CMC-EnSpm        5062   5835     (1)  1678  
   238   22.0  0.0  0.0  ACFW01000009  2343113 2343171   (33659) C RLX-incomp_Blc141_Supercontig_3.1_2757047_2761141_LTR_Gypsy_reversed     LTR/Gypsy             (0)   4094    4036  1679 *
   612   26.6  0.0  5.9  ACFW01000009  2343139 2343354   (33476) + RLX-comp_Blc19_Supercontig_3.3_4057237_4062560_LTR_Gypsy_reversed        LTR/Gypsy            4139   4342   (981)  1680  
   853   19.4  0.7  6.6  ACFW01000009  2343408 2343678   (33152) + DTX-incomp_Blc62_Supercontig_3.1_2730559_2740891_DNA_TcMar_reversed      DNA/TcMar-Fot1       1994   2249  (8083)  1681  
   329   27.8  2.6  2.6  ACFW01000009  2347487 2347641   (29189) C RLX-incomp_Blc6_Supercontig_3.1_8341819_8351393_LTR_Gypsy_reversed       LTR/Gypsy            (26)   9548    9394  1682  
   414    8.7  2.7  8.4  ACFW01000009  2347661 2347735   (29095) C DTX-incomp_Blc232_Cpos_C735-B-G18-Map7_reversed                          DNA                (1049)     71       1  1683  
   527   15.1  0.0  0.0  ACFW01000009  2352935 2353020   (23810) + RLX-incomp_Blc7_Supercontig_3.5_3258959_3264421_LTR_Copia_reversed       LTR/Copia            5262   5347   (115)  1684  
  9458    4.5  0.0  0.0  ACFW01000009  2353102 2354218   (22612) C DTX-incomp_Blc232_Cpos_C735-B-G18-Map7_reversed                          DNA                   (1)   1119       3  1685  
  1858    8.4  0.0  0.0  ACFW01000009  2354219 2354465   (22365) C RIX-comp-chim_Blc118_Cpos_C735-L-B53-Map1                                LINE/Tad1           (658)   4208    3962  1686  
   235   15.4  0.0  0.0  ACFW01000009  2358083 2358121   (18709) C DTX-incomp_Blc232_Cpos_C735-B-G18-Map7_reversed                          DNA                   (6)   1114    1076  1687  
  1006    9.6  0.0  5.1  ACFW01000009  2358154 2358318   (18512) + DTX-incomp_Blc193_Supercontig_3.5_2549689_2551850_DNA_TcMar              DNA/TcMar-Fot1          1    157  (2004)  1688  
   573   27.5  2.3  0.8  ACFW01000009  2358303 2358317   (18513) + RLX-incomp-chim_Blc1_Supercontig_3.3_1585695_1592821_LTR_Gypsy_reversed  Unknown                34    167  (6959)  1689 *
   591   20.7  2.6  0.8  ACFW01000009  2358318 2358434   (18396) + RLX-incomp_Blc1_Supercontig_3.3_3091831_3098923_LTR_Gypsy                LTR/Gypsy               2    120  (6972)  1690  
   616   16.7  5.0  0.0  ACFW01000009  2358437 2358556   (18274) + DTX-incomp_Blc242_Supercontig_3.4_87975_88932_DNA_TcMar                  DNA/TcMar-Tc1         507    632   (325)  1691  
    28    0.0  0.0  0.0  ACFW01000009  2364507 2364533   (12297) + (ATTG)n                                                                  Simple_repeat           1     27     (0)  1692  
    18   15.4  0.0  6.5  ACFW01000009  2364622 2364670   (12160) + A-rich                                                                   Low_complexity          1     46     (0)  1693  
   978   22.8  0.0  0.0  ACFW01000009  2364785 2364951   (11879) + DTX-incomp_Blc176_Cpos_C735-B-R44-Map3_reversed                          DNA/TcMar-Fot1       2560   2726    (22)  1694  
   338    7.5  0.0 13.0  ACFW01000009  2364984 2365044   (11786) + DTX-incomp-chim_Blc51_Supercontig_3.4_25883_37108_DNA_TcMar_reversed     DNA/TcMar-Mariner    9599   9652  (1573)  1695 *
   354   25.5  1.0  1.0  ACFW01000009  2365031 2365042   (11788) C DTX-incomp_Blc91_Supercontig_3.4_20856_27507_DNA_TcMar                   Unknown            (4819)   1832    1821  1696  
 14778    6.6  0.1  0.0  ACFW01000009  2365043 2366851    (9979) + DTX-incomp_Blc16_Cpos_C735-B-G25-Map4_reversed                           DNA                     3   1812     (1)  1697  
   303   12.8 19.1  8.7  ACFW01000009  2366852 2366893    (9937) C DTX-incomp-chim_Blc39_Supercontig_3.3_4270292_4291141_DNA_hAT_reversed   Unknown           (14627)   6222    6172  1698  
  2423   19.0  0.2  1.2  ACFW01000009  2366894 2367329    (9501) + DTX-incomp-chim_Blc72_Supercontig_3.1_269536_278228_DNA_hAT_reversed     LTR/Gypsy               1    432  (8260)  1699 *
  4157   18.3  0.4  0.3  ACFW01000009  2367318 2368062    (8768) C DTX-incomp-chim_Blc69_Supercontig_3.1_2848002_2856807_DNA_TcMar_reversed Unknown            (6179)   2626    1881  1700  
 22340   20.0  0.2  0.5  ACFW01000009  2368063 2372233    (4597) + RLX-incomp_Blc18_Supercontig_3.4_2910675_2918379_LTR_Gypsy_reversed      LTR/Gypsy               1   4160  (3544)  1701  
  2454    6.3  0.0  0.0  ACFW01000009  2372229 2372529    (4301) + RLX-incomp_Blc42_Cpos_C735-L-B4-Map1                                     Unknown              7126   7426  (7154)  1702 *
 20598   17.9  0.4  0.2  ACFW01000009  2372528 2376081     (749) + RLX-incomp_Blc18_Supercontig_3.3_935634_943341_LTR_Gypsy                 LTR/Gypsy            4154   7676    (31)  1703  
  3276   24.8  0.3  0.4  ACFW01000009  2376082 2376823       (7) + DTX-incomp-chim_Blc84_Supercontig_3.3_1764626_1772066_DNA_TcMar          LTR/Gypsy            3854   4594  (2846)  1704  
 21161    0.0  0.0  0.0  ACFW01000010        1    2448       (3) C RLX-incomp-chim_Blc61_Cpos_C735-B-R49-Map3                               LTR/Gypsy          (5705)   4690    2243  1705  
 84098    5.2  0.0  0.0  ACFW01000011        1    9840   (26364) C RLX-incomp_Blc2_Cpos_C735-B-R6-Map20                                     LTR/Gypsy           (735)   9843       2  1706  
  1421    2.4  0.0  0.0  ACFW01000011     9841   10010   (26194) + DTX-incomp-chim_Blc56_Cpos_C735-B-R1-Map20_reversed                      Unknown              8258   8427  (2167)  1707 *
  7125    7.5  3.0  1.9  ACFW01000011     9897   11178   (25026) C RXX-TRIM_Blc207_Cpos_C735-L-B65-Map1                                     Unknown               (0)   1804       1  1708 *
 10209   13.1  6.2  2.1  ACFW01000011    10183   12039   (24165) + DTX-incomp-chim_Blc56_Cpos_C735-B-R1-Map20_reversed                      Unknown              8656  10588     (6)  1709  
  5018   15.7  3.0  3.7  ACFW01000011    11142   12186   (24018) C DTX-incomp_Blc54_Supercontig_3.5_19355_30059_DNA_TcMar_reversed          DNA/TcMar-Fot1        (5)  10699    9662  1710 *
  5877   15.2  1.3  4.3  ACFW01000011    11704   12772   (23432) C DTX-incomp-chim_Blc73_Supercontig_3.3_5020_13409_DNA_hAT_reversed        LTR/Gypsy          (7055)   1334     297  1711 *
 52197   13.5  2.1  0.6  ACFW01000011    12173   19847   (16357) C DTX-incomp_Blc54_Supercontig_3.5_19355_30059_DNA_TcMar_reversed          DNA/TcMar-Fot1     (2909)   7795      10  1712  
  8158   16.8 12.0  1.4  ACFW01000011    18489   19304   (16900) + RXX-LARD_Blc184_Cpos_C735-L-B59-Map1                                     Unknown                 1   1047  (1443)  1713 *
 63887    8.6  1.8  1.1  ACFW01000011    19305   27703    (8501) + DTX-incomp-chim_Blc41_Cpos_C735-B-R3-Map16_reversed                      DNA/TcMar-Mariner       2   8463  (7175)  1714  
 14917   14.1  1.1  4.5  ACFW01000011    25558   28040    (8164) C DTX-incomp-chim_Blc39_Supercontig_3.3_4270292_4291141_DNA_hAT_reversed   Unknown           (12171)   8678    6276  1715 *
 40032    2.1  1.7  0.7  ACFW01000011    27166   32054    (4150) + DTX-incomp-chim_Blc56_Cpos_C735-B-R1-Map20_reversed                      Unknown                 1   4936  (5658)  1716  
   298   22.0 10.8  2.1  ACFW01000011    31991   32120    (4084) + RLX-incomp_Blc125_Cpos_C735-B-G3-Map20_reversed                          LTR/Gypsy            1437   1577  (3063)  1717 *
  3778    5.3  0.6  0.3  ACFW01000011    32053   32563    (3641) C RLX-incomp-chim_Blc2_Cpos_C735-B-G77-Map20_reversed                      LTR/Gypsy         (10155)    444       9  1718 *
 29257    1.5  0.4  0.0  ACFW01000011    32485   36029     (175) + DTX-incomp-chim_Blc74_Cpos_C735-B-G78-Map6                               Unknown              4651   8210   (166)  1719  
   204    0.0  0.0  0.0  ACFW01000011    36030   36204       (0) + (GGGTTA)n                                                                Simple_repeat           1    175     (0)  1720  
   160    0.0  0.0  0.0  ACFW01000012        1     138  (974113) + (TAACCC)n                                                                Simple_repeat           1    138     (0)  1721  
 26229    0.6  0.1  0.0  ACFW01000012      139    2864  (971387) C RLX-incomp_Blc21_Cpos_C735-B-G58-Map5_reversed                           DNA/Crypton-V       (136)   3766    1038  1722  
 29716    0.5  0.1  0.6  ACFW01000012     2865    6612  (967639) C RLX-incomp_Blc150_Cpos_C735-B-G56-Map3                                   LTR/Gypsy             (0)   3728       1  1723  
103995    2.5  0.7  0.2  ACFW01000012     6613   16356  (957895) C DTX-incomp-chim_Blc41_Cpos_C735-B-R3-Map16_reversed                      DNA/TcMar-Mariner  (5824)   9814       1  1724  
  8670   16.8  8.0  3.8  ACFW01000012    14952   15926  (958325) C RXX-LARD_Blc184_Cpos_C735-L-B59-Map1                                     Unknown               (5)   2485    1414  1725 *
 47484   13.7  1.4  1.3  ACFW01000012    15927   23716  (950535) + DTX-incomp_Blc54_Supercontig_3.5_19355_30059_DNA_TcMar_reversed          DNA/TcMar-Fot1          1   7795  (2909)  1726  
  5346   15.0  1.8  3.7  ACFW01000012    23117   24168  (950083) + DTX-incomp-chim_Blc73_Supercontig_3.3_5020_13409_DNA_hAT_reversed        LTR/Gypsy             297   1329  (7060)  1727 *
 15490    3.9  1.9  0.8  ACFW01000012    23807   24462  (949789) + RXX-TRIM_Blc207_Cpos_C735-L-B65-Map1                                     Unknown                 1    766  (1724)  1728  
  9175   14.6  6.1  1.6  ACFW01000012    24463   26308  (947943) C DTX-incomp-chim_Blc56_Cpos_C735-B-R1-Map20_reversed                      Unknown              (11)  10583    8656  1729  
 15490    3.9  1.9  0.8  ACFW01000012    26309   27184  (947067) + RXX-TRIM_Blc207_Cpos_C735-L-B65-Map1                                     Unknown               767   1893   (597)  1728  
 30496    3.8  0.7  0.3  ACFW01000012    27185   28846  (945405) + RLX-incomp_Blc95_Cpos_C735-B-R2-Map7_reversed                            LTR/Gypsy               3   1653  (4667)  1730  
    39    4.8  2.9  4.3  ACFW01000012    28847   28916  (945335) + (ATA)n                                                                   Simple_repeat           1     69     (0)  1731  
 30496    3.8  0.7  0.3  ACFW01000012    28917   31427  (942824) + RLX-incomp_Blc95_Cpos_C735-B-R2-Map7_reversed                            LTR/Gypsy            1654   4190  (2130)  1730  
  8639    3.0  2.0  0.0  ACFW01000012    30414   31625  (942626) C RLX-incomp_Blc125_Cpos_C735-B-G3-Map20_reversed                          LTR/Gypsy          (3404)   1236       1  1732 *
    16    0.0  0.0  0.0  ACFW01000012    33308   33324  (940927) + (C)n                                                                     Simple_repeat           1     17     (0)  1733  
  4025    0.2  0.0  0.0  ACFW01000012    33325   33781  (940470) + DTX-incomp_Blc255_Supercontig_3.1_50816_51273_DNA_TcMar                  DNA/TcMar-Fot1          1    457     (0)  1734  
   257   22.9  0.0  0.0  ACFW01000012    34080   34140  (940111) C DTX-incomp-chim_Blc177_Supercontig_3.1_2862159_2864902_DNA_TcMar         LTR/Gypsy          (2663)     80      20  1735  
   272   28.0  6.3  6.3  ACFW01000012    34484   34689  (939562) C DTX-incomp-chim_Blc60_Supercontig_3.4_2591445_2601928_DNA_TcMar_reversed Unknown           (10277)    206       1  1736  
 18546    1.2  0.0  0.0  ACFW01000012    47988   50282  (923969) C RLX-incomp_Blc30_Supercontig_3.1_78256_80550_LTR_Gypsy_reversed          LTR/Gypsy             (0)   2294       1  1737  
  9092    1.6  0.0  0.0  ACFW01000012    50283   51359  (922892) C RLX-incomp_Blc236_Supercontig_3.1_80548_81628_LTR_Gypsy_reversed         Unknown               (2)   1078       2  1738  
 47822   13.1  0.0  0.0  ACFW01000012    51360   58315  (915936) C RLX-incomp_Blc13_Cpos_C735-B-G62-Map4                                    LTR/Gypsy             (1)   6960       4  1739  
 19910   13.3  0.4  0.1  ACFW01000012    58316   61320  (912931) + RLX-incomp_Blc18_Supercontig_3.4_2979166_2986798_LTR_Gypsy               LTR/Gypsy            4648   7632     (0)  1740  
  1426   13.3  0.0  0.0  ACFW01000012    61323   61518  (912733) C XXX-chim_Blc37_Supercontig_3.2_1010957_1038033_DNA_hAT_reversed          LTR/Gypsy         (18613)   8463    8268  1741 *
 28286    9.6  0.1  0.0  ACFW01000012    61516   65196  (909055) C RLX-incomp-chim_Blc2_Cpos_C735-B-G77-Map20_reversed                      LTR/Gypsy          (1175)   9424    5740  1742  
 18485   10.9  0.1  0.0  ACFW01000012    65195   67657  (906594) C RLX-incomp-chim_Blc2_Cpos_C735-B-G77-Map20_reversed                      LTR/Gypsy             (7)  10592    8128  1743 *
 49429   13.6  0.0  0.0  ACFW01000012    67658   74614  (899637) + RLX-incomp_Blc13_Cpos_C735-L-B43-Map1                                    LTR/Gypsy               1   6957     (1)  1744  
 43407   18.3  0.2  0.1  ACFW01000012    74764   81710  (892541) + RLX-incomp_Blc13_Cpos_C735-L-B43-Map1                                    LTR/Gypsy               1   6957     (1)  1745  
  6088   10.8  0.1  0.1  ACFW01000012    81711   82557  (891694) + RLX-incomp-chim_Blc46_Cpos_C735-L-B9-Map1                                LTR                 11428  12274     (0)  1746  
   838   18.4  5.7 11.3  ACFW01000012    82581   82933  (891318) C RLX-incomp-chim_Blc97_Cpos_C735-L-B1-Map5_reversed                       LTR/Copia          (6046)    152       1  1747  
 28704    3.1  0.0  0.1  ACFW01000012    82934   86020  (888231) + RLX-incomp_Blc3_Supercontig_3.1_112557_117378_LTR_Gypsy                  LTR/Copia             633   3717  (1104)  1748  
 96390    0.0  0.0  0.0  ACFW01000012    86021   96595  (877656) + RLX-comp-chim_Blc2_Cpos_C735-L-B27-Map1                                  LTR/Gypsy               1  12510     (3)  1749  
 16609    2.5  0.0  0.0  ACFW01000012    96596   98525  (875726) + RLX-incomp_Blc15_Supercontig_3.1_115379_118206_LTR_Copia                 LTR/Copia             898   2827     (0)  1750  
   350   17.6  5.8  2.2  ACFW01000012    98526   98601  (875650) C DTX-incomp_Blc176_Cpos_C735-B-R44-Map3_reversed                          DNA/TcMar-Fot1      (111)   2637    2559  1751  
   315   23.7  4.3  0.0  ACFW01000012   101366  101412  (872839) C DTX-incomp_Blc157_Supercontig_3.4_1543096_1546512_DNA_TcMar              DNA/TcMar-Fot1     (1032)   2384    2334  1752  
  2929   10.1  1.0  0.0  ACFW01000012   101413  101806  (872445) + DTX-comp_Blc4_Cpos_C735-B-R21-Map20                                      DNA/TcMar-Fot1          2    399  (1936)  1753  
 45072   14.4  0.0  0.0  ACFW01000012   101807  108274  (865977) + RLX-incomp_Blc93_Cpos_C735-L-B46-Map1_reversed                           LTR/Gypsy               1   6468     (0)  1754  
  5842   13.0  0.1  0.0  ACFW01000012   108275  109146  (865105) + DTX-comp_Blc4_Cpos_C735-B-R21-Map20                                      DNA/TcMar-Fot1        396   1268  (1067)  1755  
  3557    6.5  0.0  0.0  ACFW01000012   109138  109585  (864666) C RLX-incomp_Blc40_Cpos_C735-B-G1-Map20_reversed                           LTR/Gypsy          (9385)   7239    6792  1756 *
  2331    9.0  0.0  0.3  ACFW01000012   109584  109884  (864367) + RLX-incomp_Blc42_Cpos_C735-L-B4-Map1                                     Unknown              7129   7428  (7152)  1757 *
  7682   11.8  0.1  0.1  ACFW01000012   109879  110950  (863301) + DTX-comp_Blc4_Cpos_C735-B-R21-Map20                                      DNA/TcMar-Fot1       1264   2335     (0)  1758  
   674   23.7  0.3  1.0  ACFW01000012   114434  114572  (859679) C DTX-comp-chim_Blc182_Supercontig_3.1_4893304_4895932_DNA_TcMar           Unknown             (519)   2109    1991  1759  
  1429   16.7  3.0  0.8  ACFW01000012   121221  121486  (852765) C RLX-incomp_Blc13_Cpos_C735-L-B43-Map1                                    LTR/Gypsy             (0)   6958    6695  1760  
    47    2.1  0.0  0.0  ACFW01000012   121526  121573  (852678) + (GATGCAGTG)n                                                             Simple_repeat           1     48     (0)  1761  
   402   38.2  1.8  0.5  ACFW01000012   122054  122271  (851980) C DTX-incomp_Blc197_Supercontig_3.2_951314_953313_DNA_TcMar                DNA/TcMar-Fot1      (144)   1855    1635  1762  
   330   31.3  8.4  7.3  ACFW01000012   122527  122836  (851415) C DTX-incomp_Blc197_Supercontig_3.2_951314_953313_DNA_TcMar                DNA/TcMar-Fot1      (689)   1310     998  1762  
    36    0.0  0.0  0.0  ACFW01000012   125573  125605  (848646) + (AGCATC)n                                                                Simple_repeat           1     33     (0)  1763  
    33    9.6  0.0  0.0  ACFW01000012   128073  128118  (846133) + (A)n                                                                     Simple_repeat           1     46     (0)  1764  
    19   12.2  4.8  6.6  ACFW01000012   128731  128792  (845459) + (GAGTACG)n                                                               Simple_repeat           1     61     (0)  1765  
    24    9.5  0.0  0.0  ACFW01000012   140405  140438  (833813) + (A)n                                                                     Simple_repeat           1     34     (0)  1766  
  9460    2.1  0.2  0.0  ACFW01000012   140770  141876  (832375) C RLX-comp_Blc3_Supercontig_3.1_365926_371204_LTR_Copia                    LTR/Copia             (0)   5278    4170  1767 *
 11677    3.4  0.0  2.2  ACFW01000012   141867  143361  (830890) C RLX-comp_Blc3_Supercontig_3.1_365926_371204_LTR_Copia                    LTR/Copia          (3840)   1438       1  1767  
    14    4.2  3.7  3.7  ACFW01000012   143550  143576  (830675) + (CCAT)n                                                                  Simple_repeat           1     27     (0)  1768  
    23    9.4  2.9  0.0  ACFW01000012   143788  143838  (830413) + (CT)n                                                                    Simple_repeat           1     52     (0)  1769  
    18   14.9  2.6  2.6  ACFW01000012   154549  154587  (819664) + GA-rich                                                                  Low_complexity          1     39     (0)  1770  
    12   13.9  0.0  0.0  ACFW01000012   156953  156976  (817275) + (CAT)n                                                                   Simple_repeat           1     24     (0)  1771  
    16    4.5  0.0  0.0  ACFW01000012   158218  158240  (816011) + (TCA)n                                                                   Simple_repeat           1     23     (0)  1772  
    23    7.2  0.0  0.0  ACFW01000012   159151  159180  (815071) + (A)n                                                                     Simple_repeat           1     30     (0)  1773  
    24   11.1  2.6  0.0  ACFW01000012   160196  160234  (814017) + (AG)n                                                                    Simple_repeat           1     40     (0)  1774  
    21    0.0  0.0  0.0  ACFW01000012   160234  160256  (813995) + (GT)n                                                                    Simple_repeat           1     23     (0)  1775 *
    13   27.0  3.8  5.1  ACFW01000012   160543  160621  (813630) + GA-rich                                                                  Low_complexity          1     78     (0)  1776  
    18   10.7  4.8  2.3  ACFW01000012   167907  167948  (806303) + (GTTC)n                                                                  Simple_repeat           1     43     (0)  1777  
    18   15.9  8.9  0.0  ACFW01000012   169124  169186  (805065) + (CATC)n                                                                  Simple_repeat           1     68     (0)  1778  
    13    9.3  0.0  0.0  ACFW01000012   172074  172096  (802155) + (GGGA)n                                                                  Simple_repeat           1     23     (0)  1779  
    31   14.9  3.2  0.0  ACFW01000012   173116  173177  (801074) + A-rich                                                                   Low_complexity          1     64     (0)  1780  
  1278   34.7  3.6  2.5  ACFW01000012   174802  175555  (798696) C DTX-incomp-chim_Blc45_Supercontig_3.5_3367237_3380922_DNA_TcMar          LTR/Copia          (9122)   4563    3802  1781 *
  1332   31.4  5.0  4.7  ACFW01000012   174900  175604  (798647) + RLX-comp_Blc3_Supercontig_3.1_365926_371204_LTR_Copia                    LTR/Copia             807   1513  (3765)  1782 *
  5318   24.8  6.8  1.4  ACFW01000012   175589  176972  (797279) + RLX-comp_Blc3_Supercontig_3.1_365926_371204_LTR_Copia                    LTR/Copia            3590   5046   (232)  1782  
   369   13.8  3.1  0.0  ACFW01000012   179232  179296  (794955) + DTX-incomp-chim_Blc45_Supercontig_3.5_3367237_3380922_DNA_TcMar          LTR/Copia            8358   8424  (5261)  1783  
    18   25.3  1.8  0.0  ACFW01000012   181874  181929  (792322) + GA-rich                                                                  Low_complexity          1     57     (0)  1784  
    22    7.4  0.0  0.0  ACFW01000012   182896  182924  (791327) + (A)n                                                                     Simple_repeat           1     29     (0)  1785  
    18   15.7  0.0  2.6  ACFW01000012   184290  184328  (789923) + (TGG)n                                                                   Simple_repeat           1     38     (0)  1786  
    16   11.6  2.4  5.0  ACFW01000012   188336  188376  (785875) + (ATCCC)n                                                                 Simple_repeat           1     40     (0)  1787  
    21   24.4  0.0  0.0  ACFW01000012   190396  190448  (783803) + (TTT)n                                                                   Simple_repeat           1     53     (0)  1788  
    18   26.4  1.5  1.5  ACFW01000012   190966  191030  (783221) + (CAGTAG)n                                                                Simple_repeat           1     65     (0)  1789  
    24   24.2  7.4  1.1  ACFW01000012   191575  191681  (782570) + GA-rich                                                                  Low_complexity          1    113     (0)  1790  
   922    3.7  0.0  0.0  ACFW01000012   192862  192970  (781281) C RLX-incomp_Blc191_Cpos_C735-L-B62-Map1                                   LTR/Copia             (0)   2268    2160  1791  
    17    0.0  0.0  0.0  ACFW01000012   201013  201031  (773220) + (TA)n                                                                    Simple_repeat           1     19     (0)  1792  
    34   18.2  0.0  0.0  ACFW01000012   201389  201450  (772801) + (T)n                                                                     Simple_repeat           1     62     (0)  1793  
    16   19.2  0.0  0.0  ACFW01000012   204637  204672  (769579) + (CTGTTG)n                                                                Simple_repeat           1     36     (0)  1794  
    19   11.8  0.0  5.1  ACFW01000012   206216  206257  (767994) + A-rich                                                                   Low_complexity          1     39     (0)  1795  
    37    0.0  0.0  0.0  ACFW01000012   209798  209837  (764414) + (A)n                                                                     Simple_repeat           1     40     (0)  1796  
    16    8.2  0.0  0.0  ACFW01000012   210373  210398  (763853) + (AAAGA)n                                                                 Simple_repeat           1     26     (0)  1797  
    15   19.7  7.1  0.0  ACFW01000012   213397  213438  (760813) + (TC)n                                                                    Simple_repeat           1     45     (0)  1798  
    27    6.3  0.0  0.0  ACFW01000012   214413  214446  (759805) + (A)n                                                                     Simple_repeat           1     34     (0)  1799  
 19856    0.0  0.0  0.0  ACFW01000012   214447  216714  (757537) + RLX-incomp_Blc191_Cpos_C735-L-B62-Map1                                   LTR/Copia               1   2268     (0)  1800  
    32    2.9  0.0  0.0  ACFW01000012   216903  216937  (757314) + (AACAACA)n                                                               Simple_repeat           1     35     (0)  1801  
    29    0.0  0.0  0.0  ACFW01000012   223377  223403  (750848) + (AAAAGA)n                                                                Simple_repeat           1     27     (0)  1802  
    30    4.9  2.2  2.2  ACFW01000012   223532  223576  (750675) + (TTC)n                                                                   Simple_repeat           1     45     (0)  1803  
    36    6.8  0.0  0.0  ACFW01000012   223867  223913  (750338) + (T)n                                                                     Simple_repeat           1     47     (0)  1804  
    19    0.0  0.0  0.0  ACFW01000012   228835  228855  (745396) + (G)n                                                                     Simple_repeat           1     21     (0)  1805  
    23   19.7  6.5  1.2  ACFW01000012   233659  233735  (740516) + (TCTC)n                                                                  Simple_repeat           1     81     (0)  1806  
    25   17.6  0.0  0.0  ACFW01000012   233944  233994  (740257) + A-rich                                                                   Low_complexity          1     51     (0)  1807  
    15    5.6  0.0  0.0  ACFW01000012   234119  234137  (740114) + (A)n                                                                     Simple_repeat           1     19     (0)  1808  
    18   18.4  2.7  0.0  ACFW01000012   236265  236301  (737950) + (TC)n                                                                    Simple_repeat           1     38     (0)  1809  
    57   18.1  0.0  0.9  ACFW01000012   237276  237389  (736862) + (GGAACA)n                                                                Simple_repeat           1    113     (0)  1810  
    16    7.4  0.0  6.5  ACFW01000012   244137  244169  (730082) + (GAAAAA)n                                                                Simple_repeat           1     31     (0)  1811  
    15    4.7  0.0  0.0  ACFW01000012   244677  244698  (729553) + (TGG)n                                                                   Simple_repeat           1     22     (0)  1812  
    14    9.3  0.0  0.0  ACFW01000012   244938  244960  (729291) + (AGC)n                                                                   Simple_repeat           1     23     (0)  1813  
    18   15.9  0.0  0.0  ACFW01000012   245204  245238  (729013) + (GAC)n                                                                   Simple_repeat           1     35     (0)  1814  
    18   23.2  0.0  0.0  ACFW01000012   245239  245248  (729003) + (TGACGA)n                                                                Simple_repeat           2     46     (0)  1815  
    20    4.3  0.0  0.0  ACFW01000012   245803  245826  (728425) + (T)n                                                                     Simple_repeat           1     24     (0)  1816  
    19   12.0  5.6  0.0  ACFW01000012   247042  247077  (727174) + GA-rich                                                                  Low_complexity          1     38     (0)  1817  
    16    9.4  5.9  0.0  ACFW01000012   247271  247304  (726947) + A-rich                                                                   Low_complexity          1     36     (0)  1818  
    39    4.0  1.9  1.9  ACFW01000012   247460  247512  (726739) + (TGCTGG)n                                                                Simple_repeat           1     53     (0)  1819  
    54    3.5  0.0  0.0  ACFW01000012   247608  247665  (726586) + (GCTGTTGAT)n                                                             Simple_repeat           1     58     (0)  1820  
    16   14.2  0.0  0.0  ACFW01000012   247666  247696  (726555) + (GTGCTG)n                                                                Simple_repeat           1     31     (0)  1821  
    32    2.9  0.0  0.0  ACFW01000012   248089  248123  (726128) + (T)n                                                                     Simple_repeat           1     35     (0)  1822  
    37    6.4  4.5  1.4  ACFW01000012   248825  248891  (725360) + (TTC)n                                                                   Simple_repeat           1     69     (0)  1823  
    23   33.0  1.2  0.0  ACFW01000012   249070  249152  (725099) + GA-rich                                                                  Low_complexity          1     84     (0)  1824  
    13   13.7  0.0  0.0  ACFW01000012   249725  249749  (724502) + (CCT)n                                                                   Simple_repeat           1     25     (0)  1825  
    31   16.1  9.5  0.0  ACFW01000012   257558  257641  (716610) + GA-rich                                                                  Low_complexity          1     92     (0)  1826  
    34    9.3  0.0  0.0  ACFW01000012   264511  264557  (709694) + (A)n                                                                     Simple_repeat           1     47     (0)  1827  
    21   23.7  4.3  0.0  ACFW01000012   269097  269165  (705086) + (TCCTAC)n                                                                Simple_repeat           1     72     (0)  1828  
    17   11.2  0.0  0.0  ACFW01000012   272333  272362  (701889) + (GGACA)n                                                                 Simple_repeat           1     30     (0)  1829  
    19   16.1  1.9  3.9  ACFW01000012   274509  274560  (699691) + (ATTTT)n                                                                 Simple_repeat           1     51     (0)  1830  
    16    0.0  0.0  0.0  ACFW01000012   274833  274850  (699401) + (GA)n                                                                    Simple_repeat           1     18     (0)  1831  
   267   16.3  0.0  2.0  ACFW01000012   275430  275479  (698772) C RLX-comp_Blc7_Supercontig_3.3_1855755_1861218_LTR_Copia                  LTR/Copia           (152)   5311    5263  1832  
   536   32.2  1.1  2.2  ACFW01000012   278758  278938  (695313) + DTX-incomp_Blc66_Supercontig_3.3_1567878_1576797_DNA_TcMar               DNA/TcMar-Ant1       4948   5126  (3793)  1833  
    17   12.8  2.6  5.4  ACFW01000012   281398  281435  (692816) + (CT)n                                                                    Simple_repeat           1     37     (0)  1834  
    24   17.9  3.5  6.0  ACFW01000012   281436  281490  (692761) + (CTCATC)n                                                                Simple_repeat           1     90     (0)  1835  
    18   31.6  0.0  0.0  ACFW01000012   288405  288466  (685785) + (GTG)n                                                                   Simple_repeat           1     62     (0)  1836  
    54    3.7  0.0  0.0  ACFW01000012   288949  289003  (685248) + (GA)n                                                                    Simple_repeat           1     55     (0)  1837  
    19   23.2  2.2  0.0  ACFW01000012   289167  289212  (685039) + GA-rich                                                                  Low_complexity          1     47     (0)  1838  
    15    0.0  5.3  0.0  ACFW01000012   290285  290303  (683948) + (AT)n                                                                    Simple_repeat           1     20     (0)  1839  
    42   17.0  5.2  0.0  ACFW01000012   299402  299492  (674759) + A-rich                                                                   Low_complexity          1     95     (0)  1840  
    19   24.2  0.0  0.0  ACFW01000012   299851  299899  (674352) + (CAC)n                                                                   Simple_repeat           1     49     (0)  1841  
    33    0.0  0.0  0.0  ACFW01000012   301227  301257  (672994) + (T)n                                                                     Simple_repeat           1     31     (0)  1842  
    17   18.8  0.0  0.0  ACFW01000012   302092  302122  (672129) + A-rich                                                                   Low_complexity          1     31     (0)  1843  
    26   17.4  0.0  0.0  ACFW01000012   302537  302582  (671669) + (TC)n                                                                    Simple_repeat           1     46     (0)  1844  
    21   21.5  0.0  0.0  ACFW01000012   302738  302780  (671471) + (T)n                                                                     Simple_repeat           1     43     (0)  1845  
    29   25.1  0.0  0.0  ACFW01000012   303274  303342  (670909) + (TTT)n                                                                   Simple_repeat           1     69     (0)  1846  
    41    0.0  0.0  0.0  ACFW01000012   303560  303597  (670654) + (T)n                                                                     Simple_repeat           1     38     (0)  1847  
    14    5.0  0.0  0.0  ACFW01000012   303793  303813  (670438) + (ATC)n                                                                   Simple_repeat           1     21     (0)  1848  
    16    0.0  0.0  0.0  ACFW01000012   304173  304189  (670062) + (A)n                                                                     Simple_repeat           1     17     (0)  1849  
    17   10.1  3.1  0.0  ACFW01000012   304571  304602  (669649) + (TTGT)n                                                                  Simple_repeat           1     33     (0)  1850  
    31    0.0  3.0  0.0  ACFW01000012   304712  304744  (669507) + (AAAAT)n                                                                 Simple_repeat           1     34     (0)  1851  
    18   16.1  0.0  0.0  ACFW01000012   304926  304960  (669291) + (TGC)n                                                                   Simple_repeat           1     35     (0)  1852  
    19    0.0  0.0  0.0  ACFW01000012   305054  305074  (669177) + (AT)n                                                                    Simple_repeat           1     21     (0)  1853  
    43    2.5  0.0  0.0  ACFW01000012   305262  305302  (668949) + (CT)n                                                                    Simple_repeat           1     41     (0)  1854  
    17   13.4  0.0  2.9  ACFW01000012   305501  305535  (668716) + (GTC)n                                                                   Simple_repeat           1     34     (0)  1855  
    38    0.0  0.0  0.0  ACFW01000012   307219  307253  (666998) + (T)n                                                                     Simple_repeat           1     35     (0)  1856  
    40    2.5  0.0  0.0  ACFW01000012   307336  307376  (666875) + (T)n                                                                     Simple_repeat           1     41     (0)  1857  
    22    3.8  0.0  0.0  ACFW01000012   307683  307709  (666542) + (TA)n                                                                    Simple_repeat           1     27     (0)  1858  
    22    7.4  0.0  0.0  ACFW01000012   307991  308019  (666232) + (T)n                                                                     Simple_repeat           1     29     (0)  1859  
    17   20.2  0.0  0.0  ACFW01000012   308273  308306  (665945) + (T)n                                                                     Simple_repeat           1     34     (0)  1860  
    22   19.9  0.0  5.0  ACFW01000012   309884  309946  (664305) + A-rich                                                                   Low_complexity          1     60     (0)  1861  
    22    7.4  0.0  0.0  ACFW01000012   310833  310861  (663390) + (CA)n                                                                    Simple_repeat           1     29     (0)  1862  
    35    0.0  0.0  0.0  ACFW01000012   311292  311329  (662922) + (A)n                                                                     Simple_repeat           1     38     (0)  1863  
    36    0.0  0.0  0.0  ACFW01000012   312168  312206  (662045) + (A)n                                                                     Simple_repeat           1     39     (0)  1864  
    19   29.7  0.0  0.0  ACFW01000012   312922  312975  (661276) + GA-rich                                                                  Low_complexity          1     54     (0)  1865  
    32    0.0  0.0  0.0  ACFW01000012   313444  313473  (660778) + (T)n                                                                     Simple_repeat           1     30     (0)  1866  
    33   17.5  0.0  0.0  ACFW01000012   313652  313709  (660542) + A-rich                                                                   Low_complexity          1     58     (0)  1867  
    35   14.4  0.0  0.0  ACFW01000012   314096  314151  (660100) + (A)n                                                                     Simple_repeat           1     56     (0)  1868  
    30   20.9  5.3  0.0  ACFW01000012   314349  314423  (659828) + GA-rich                                                                  Low_complexity          1     79     (0)  1869  
    36    8.0  0.0  1.8  ACFW01000012   314621  314676  (659575) + (TCA)n                                                                   Simple_repeat           1     55     (0)  1870  
    16    8.5  0.0  0.0  ACFW01000012   314678  314702  (659549) + (GTC)n                                                                   Simple_repeat           1     25     (0)  1871  
    16   15.9  2.9  0.0  ACFW01000012   315805  315839  (658412) + (ATC)n                                                                   Simple_repeat           1     36     (0)  1872  
    13   21.4  2.6  0.0  ACFW01000012   322959  322996  (651255) + A-rich                                                                   Low_complexity          1     39     (0)  1873  
    25    0.0  0.0  0.0  ACFW01000012   325669  325695  (648556) + (A)n                                                                     Simple_repeat           1     27     (0)  1874  
    13    9.1  7.7  5.0  ACFW01000012   325941  325979  (648272) + GA-rich                                                                  Low_complexity          1     40     (0)  1875  
    11   24.9  0.0  0.0  ACFW01000012   329364  329397  (644854) + (GCCACC)n                                                                Simple_repeat           1     34     (0)  1876  
    12   16.6  0.0  0.0  ACFW01000012   330497  330523  (643728) + (TGTA)n                                                                  Simple_repeat           1     27     (0)  1877  
    23   24.4  0.0  0.0  ACFW01000012   330551  330608  (643643) + A-rich                                                                   Low_complexity          1     58     (0)  1878  
    28   13.1  3.3  1.6  ACFW01000012   330939  330999  (643252) + A-rich                                                                   Low_complexity          1     62     (0)  1879  
    19    6.4  2.9  2.9  ACFW01000012   331359  331393  (642858) + (AAGAA)n                                                                 Simple_repeat           1     35     (0)  1880  
    23   30.5  0.0  0.0  ACFW01000012   332370  332432  (641819) + GA-rich                                                                  Low_complexity          1     63     (0)  1881  
    21   11.2  0.0  0.0  ACFW01000012   332822  332851  (641400) + (A)n                                                                     Simple_repeat           1     30     (0)  1882  
    18   14.8  7.4  1.8  ACFW01000012   335876  335929  (638322) + A-rich                                                                   Low_complexity          1     57     (0)  1883  
    22   15.5  0.0  0.0  ACFW01000012   336447  336482  (637769) + A-rich                                                                   Low_complexity          1     36     (0)  1884  
    15   11.7  5.1  2.5  ACFW01000012   336610  336621  (637630) + (TTTTCTT)n                                                               Simple_repeat           1     39     (0)  1885  
    17   13.1  0.0  0.0  ACFW01000012   336622  336647  (637604) + (T)n                                                                     Simple_repeat           1     26     (0)  1886  
    15   12.1  7.3  4.8  ACFW01000012   345614  345654  (628597) + (CT)n                                                                    Simple_repeat           1     42     (0)  1887  
    12   17.4  2.9  2.9  ACFW01000012   345635  345669  (628582) + (TCTT)n                                                                  Simple_repeat           1     35     (0)  1888 *
    13    8.8  0.0  4.0  ACFW01000012   346628  346653  (627598) + (CAA)n                                                                   Simple_repeat           1     25     (0)  1889  
    17   20.0  6.7  1.6  ACFW01000012   347192  347251  (627000) + (TAGT)n                                                                  Simple_repeat           1     63     (0)  1890  
    18    4.8  0.0  0.0  ACFW01000012   351820  351841  (622410) + (G)n                                                                     Simple_repeat           1     22     (0)  1891  
    53    0.0  1.9  0.0  ACFW01000012   354039  354090  (620161) + (TTTTTCTT)n                                                              Simple_repeat           1     53     (0)  1892  
    18   15.5  0.0  0.0  ACFW01000012   354800  354829  (619422) + A-rich                                                                   Low_complexity          1     30     (0)  1893  
  1128    9.9  0.0  0.0  ACFW01000012   357155  357306  (616945) C DTX-incomp-chim_Blc84_Supercontig_3.3_1764626_1772066_DNA_TcMar          LTR/Gypsy          (7261)    179      28  1894 *
  2186   15.4  1.8  0.9  ACFW01000012   357301  357641  (616610) + DTX-incomp-chim_Blc5_Supercontig_3.4_1603085_1610261_DNA_hAT_reversed    Unknown               529    872  (6304)  1895 *
 14956   23.1  0.5  0.5  ACFW01000012   357630  360954  (613297) C RLX-incomp-chim_Blc46_Cpos_C735-L-B9-Map1                                LTR                 (966)  11308    7985  1896  
  2319   10.7  0.0  0.0  ACFW01000012   360953  361250  (613001) C RLX-incomp_Blc42_Cpos_C735-L-B4-Map1                                     Unknown            (7155)   7425    7128  1897 *
  8072   17.4  0.0  0.3  ACFW01000012   361242  362602  (611649) C RLX-incomp_Blc30_Supercontig_3.1_106814_109510_LTR_Gypsy                 LTR/Gypsy           (640)   2056     700  1898 *
 12007   18.5  0.3  0.5  ACFW01000012   362584  365382  (608869) C RLX-incomp_Blc117_Supercontig_3.1_2665600_2670498_LTR_Gypsy_reversed     LTR/Gypsy          (2769)   2129       3  1899  
 25471   17.5  0.0  0.0  ACFW01000012   367690  371777  (602474) C RLX-incomp_Blc42_Cpos_C735-L-B4-Map1                                     Unknown           (10012)   4568     481  1900  
 50541   12.7  0.0  0.0  ACFW01000012   371778  378734  (595517) + RLX-incomp_Blc13_Cpos_C735-L-B43-Map1                                    LTR/Gypsy               1   6958     (0)  1901  
 15831   19.8  0.9  0.2  ACFW01000012   378735  381607  (592644) + RLX-comp-chim_Blc13_Cpos_C735-L-B38-Map1_reversed                        LTR/Gypsy            4406   7299   (111)  1902  
  1002   14.7  0.0  0.0  ACFW01000012   383451  383600  (590651) C DTX-incomp-chim_Blc63_Supercontig_3.2_1281305_1290824_DNA_TcMar_reversed Unknown            (7809)   1710    1561  1903  
 43964    3.4  0.0  0.0  ACFW01000012   383675  384193  (590058) + DTX-incomp_Blc100_Supercontig_3.1_984541_990392_DNA_hAT                  DNA/hAT-Tag1            1    585  (5266)  1904  
    65    6.8  1.0  2.1  ACFW01000012   384194  384290  (589961) + (TCT)n                                                                   Simple_repeat           1     96     (0)  1905  
 43964    2.4  0.7  0.0  ACFW01000012   384291  389518  (584733) + DTX-incomp_Blc100_Supercontig_3.1_984541_990392_DNA_hAT                  DNA/hAT-Tag1          586   5850     (1)  1904  
 93922    0.2  0.0  0.0  ACFW01000012   390522  401081  (573170) C RLX-incomp_Blc2_Cpos_C735-L-B31-Map1_reversed                            LTR/Gypsy             (0)  10410       1  1906  
  2496    4.7  0.6  2.5  ACFW01000012   404241  404566  (569685) C RLX-comp_Blc3_Supercontig_3.1_365926_371204_LTR_Copia                    LTR/Copia             (0)   5278    4959  1907  
  1702   13.4  0.0  0.8  ACFW01000012   404558  404821  (569430) + RLX-incomp_Blc95_Cpos_C735-B-R2-Map7_reversed                            LTR/Gypsy            4191   4452  (1868)  1908 *
 10334   15.2  0.0  0.0  ACFW01000012   404823  406378  (567873) C RLX-incomp_Blc3_Supercontig_3.1_118207_123409_LTR_Gypsy                  LTR/Copia           (331)   4871    3316  1909  
   584   19.2  0.0  0.8  ACFW01000012   406373  406493  (567758) + RLX-incomp_Blc95_Cpos_C735-B-R2-Map7_reversed                            LTR/Gypsy            3447   3566  (2754)  1910 *
  1065   18.0  0.0  0.0  ACFW01000012   406488  406654  (567597) + DTX-incomp_Blc176_Cpos_C735-B-R44-Map3_reversed                          DNA/TcMar-Fot1       2560   2726    (22)  1911  
  1634   15.0  8.2  0.0  ACFW01000012   407809  408088  (566163) + DTX-incomp-chim_Blc45_Supercontig_3.5_3367237_3380922_DNA_TcMar          LTR/Copia            5434   5736  (7949)  1912  
  7357   15.8  0.1  0.0  ACFW01000012   408281  409365  (564886) + RLX-comp_Blc1_Cpos_C735-B-G68-Map6_reversed                              LTR/Gypsy            1990   3075  (4000)  1913  
  1842   24.1  1.4  0.7  ACFW01000012   409337  409775  (564476) C RLX-incomp-chim_Blc38_Supercontig_3.3_902192_925079_DNA_TcMar            LTR/Gypsy         (21896)    991     550  1914 *
  2085   16.9  0.3  0.4  ACFW01000012   409429  409907  (564344) + RLX-incomp-chim_Blc38_Supercontig_3.3_902192_925079_DNA_TcMar            LTR/Gypsy            2113   2466 (20421)  1915  
 22753   18.0  0.3  0.4  ACFW01000012   409911  413844  (560407) C RLX-incomp_Blc134_Supercontig_3.1_278218_282496_LTR_Gypsy                LTR/Gypsy             (0)   4278       4  1916  
 13350    4.7  0.0  0.0  ACFW01000012   413880  415504  (558747) + DTX-incomp_Blc101_Supercontig_3.1_1028663_1034499_DNA_hAT_reversed       DNA/CMC-EnSpm           2   1626  (4210)  1917  
 54433   10.7  0.0  0.0  ACFW01000012   415506  422573  (551678) + RLX-comp_Blc1_Cpos_C735-B-G68-Map6_reversed                              LTR/Gypsy               3   7072     (3)  1918  
 30031   10.9  0.6  0.7  ACFW01000012   422574  423808  (550443) + DTX-incomp-chim_Blc72_Supercontig_3.1_269536_278228_DNA_hAT_reversed     LTR/Gypsy            4521   5756  (2936)  1919  
    40    0.0  2.4  0.0  ACFW01000012   423809  423849  (550402) + (TTTTTCTTTT)n                                                            Simple_repeat           1     42     (0)  1920  
 30031   10.9  0.6  0.7  ACFW01000012   423850  426788  (547463) + DTX-incomp-chim_Blc72_Supercontig_3.1_269536_278228_DNA_hAT_reversed     LTR/Gypsy            5757   8691     (1)  1919  
  3635   13.3  0.0  0.0  ACFW01000012   426789  427329  (546922) C RLX-incomp_Blc117_Supercontig_3.1_2665600_2670498_LTR_Gypsy_reversed     LTR/Gypsy          (1851)   3047    2507  1921  
  3099    8.9  0.2  0.7  ACFW01000012   427322  427738  (546513) + XXX-chim_Blc37_Supercontig_3.2_1010957_1038033_DNA_hAT_reversed          LTR/Gypsy            8265   8679 (18397)  1922 *
  7377   14.5  4.6  0.2  ACFW01000012   427699  428424  (545827) + RLX-incomp_Blc89_Supercontig_3.2_5152495_5159349_DNA_hAT                 LINE/R1              5631   6375   (479)  1923  
    35    8.5  0.0  0.0  ACFW01000012   428425  428474  (545777) + (ATG)n                                                                   Simple_repeat           1     50     (0)  1924  
  7377   14.5  4.6  0.2  ACFW01000012   428475  428920  (545331) + RLX-incomp_Blc89_Supercontig_3.2_5152495_5159349_DNA_hAT                 LINE/R1              6376   6853     (1)  1923  
 16487   15.8  0.0  0.0  ACFW01000012   428921  431440  (542811) C RLX-comp_Blc13_Cpos_C735-L-B42-Map1_reversed                             LTR/Gypsy          (4438)   2520       1  1925  
 32268   15.9  0.0  0.0  ACFW01000012   431493  436477  (537774) + RLX-incomp-chim_Blc44_Cpos_C735-L-B6-Map1_reversed                       LTR/Gypsy            6253  11237  (2546)  1926  
124356    0.0  0.0  0.0  ACFW01000012   436478  450260  (523991) C RLX-incomp-chim_Blc44_Cpos_C735-L-B6-Map1_reversed                       LTR/Gypsy             (0)  13783       1  1927  
 62120    4.0  0.0  0.0  ACFW01000012   450261  453469  (520782) C DTX-incomp-chim_Blc83_Supercontig_3.1_1112161_1119614_DNA_TcMar_reversed Unknown            (4245)   3208       1  1928  
 12726   10.5  0.0  0.0  ACFW01000012   451930  453654  (520597) C DTX-incomp-chim_Blc152_Supercontig_3.5_106348_109975_DNA_TcMar           DNA/TcMar-Fot1     (1902)   1725       1  1929 *
   406    8.7  0.0 10.8  ACFW01000012   453596  453669  (520582) + DTX-incomp-chim_Blc120_Cpos_C735-L-B54-Map1_reversed                     DNA/TcMar-Fot1       3146   3207  (1637)  1930 *
  2443   14.2  0.3  0.3  ACFW01000012   453651  454016  (520235) + RLX-incomp_Blc13_Supercontig_3.3_1789991_1796949_LTR_Gypsy_reversed      LTR/Gypsy            6591   6956     (2)  1931  
   258   11.4  0.0  4.5  ACFW01000012   453982  454027  (520224) C DTX-incomp-chim_Blc84_Supercontig_3.3_1764626_1772066_DNA_TcMar          LTR/Gypsy          (4329)   3111    3068  1932 *
   473    3.6  0.0  0.0  ACFW01000012   454016  454071  (520180) + RLX-incomp_Blc15_Supercontig_3.1_115379_118206_LTR_Copia                 LTR/Copia            2341   2396   (431)  1933  
  3131   10.8  0.0  0.0  ACFW01000012   454073  454472  (519779) + RLX-comp_Blc1_Cpos_C735-B-G68-Map6_reversed                              LTR/Gypsy               3    402  (6673)  1934 *
  3528    4.9  0.0  0.0  ACFW01000012   454468  454903  (519348) C RLX-comp_Blc59_Cpos_C735-L-B30-Map1                                      LTR/Gypsy         (10092)    430       1  1935  
 35508   11.0  0.0  0.0  ACFW01000012   454904  460190  (514061) + RLX-comp_Blc1_Cpos_C735-B-G68-Map6_reversed                              LTR/Gypsy             400   5688  (1387)  1934  
 14466   10.6  0.2  0.0  ACFW01000012   460191  462082  (512169) + RLX-incomp_Blc13_Cpos_C735-L-B43-Map1                                    LTR/Gypsy               1   1895  (5063)  1936  
 98769    0.0  0.0  0.0  ACFW01000012   462083  472656  (501595) + RLX-comp_Blc2_Cpos_C735-L-B19-Map1                                       LTR/Gypsy               1  10574     (0)  1937  
 36606   13.8  0.0  0.0  ACFW01000012   472657  477721  (496530) + RLX-incomp_Blc13_Cpos_C735-L-B43-Map1                                    LTR/Gypsy            1892   6957     (1)  1936  
 10600   12.1  0.1  0.1  ACFW01000012   477722  479112  (495139) + RLX-comp_Blc1_Cpos_C735-B-G68-Map6_reversed                              LTR/Gypsy            5684   7075     (0)  1934  
  3422    8.2  0.5  0.2  ACFW01000012   479113  479545  (494706) + RLX-incomp_Blc3_Supercontig_3.1_118207_123409_LTR_Gypsy                  LTR/Copia            4769   5202     (0)  1938  
    21    0.0  0.0  0.0  ACFW01000012   492694  492716  (481535) + (A)n                                                                     Simple_repeat           1     23     (0)  1939  
    32    3.0  0.0  0.0  ACFW01000012   493744  493777  (480474) + (CTT)n                                                                   Simple_repeat           1     34     (0)  1940  
    13   12.1  0.0  3.6  ACFW01000012   513906  513934  (460317) + (TAAGA)n                                                                 Simple_repeat           1     28     (0)  1941  
    12   16.8  0.0  5.7  ACFW01000012   514226  514262  (459989) + (TATATG)n                                                                Simple_repeat           1     35     (0)  1942  
    11   14.1  0.0  8.8  ACFW01000012   524087  524123  (450128) + (GCTGAT)n                                                                Simple_repeat           1     34     (0)  1943  
    13   14.9  0.0  3.2  ACFW01000012   533943  533974  (440277) + (TTCTCT)n                                                                Simple_repeat           1     31     (0)  1944  
    14    9.6  0.0  0.0  ACFW01000012   536272  536294  (437957) + (AGC)n                                                                   Simple_repeat           1     23     (0)  1945  
    15   25.0  0.0  4.0  ACFW01000012   537494  537545  (436706) + A-rich                                                                   Low_complexity          1     50     (0)  1946  
    30   15.5  0.0  0.0  ACFW01000012   537555  537604  (436647) + (T)n                                                                     Simple_repeat           1     50     (0)  1947  
    30   10.3  0.0  0.0  ACFW01000012   537654  537696  (436555) + (A)n                                                                     Simple_repeat           1     43     (0)  1948  
    13   18.5  0.0  0.0  ACFW01000012   538266  538296  (435955) + A-rich                                                                   Low_complexity          1     31     (0)  1949  
    16   16.6  0.0  0.0  ACFW01000012   538434  538460  (435791) + A-rich                                                                   Low_complexity          1     27     (0)  1950  
    16    0.0  0.0  0.0  ACFW01000012   540438  540454  (433797) + (A)n                                                                     Simple_repeat           1     17     (0)  1951  
    31   19.6  8.3  1.7  ACFW01000012   540890  540998  (433253) + GA-rich                                                                  Low_complexity          1    116     (0)  1952  
    30    3.1  0.0  0.0  ACFW01000012   541003  541035  (433216) + (AAAAG)n                                                                 Simple_repeat           1     33     (0)  1953  
    30    2.9  0.0  0.0  ACFW01000012   541194  541228  (433023) + (A)n                                                                     Simple_repeat           1     35     (0)  1954  
    16    0.0  0.0  0.0  ACFW01000012   541670  541686  (432565) + (A)n                                                                     Simple_repeat           1     17     (0)  1955  
    26   18.9  0.0  0.0  ACFW01000012   542036  542083  (432168) + (T)n                                                                     Simple_repeat           1     48     (0)  1956  
    13   19.1 10.4  1.4  ACFW01000012   542323  542389  (431862) + (TATTCA)n                                                                Simple_repeat           1     73     (0)  1957  
    24   16.4  0.0  0.0  ACFW01000012   542619  542659  (431592) + A-rich                                                                   Low_complexity          1     41     (0)  1958  
    14   31.9  2.7  1.3  ACFW01000012   542677  542751  (431500) + (ACTC)n                                                                  Simple_repeat           1     76     (0)  1959 *
    16    8.5  4.0  0.0  ACFW01000012   542728  542752  (431499) + (CT)n                                                                    Simple_repeat           1     26     (0)  1960  
    22   10.5  0.0  0.0  ACFW01000012   542828  542858  (431393) + (A)n                                                                     Simple_repeat           1     31     (0)  1961  
    28    2.4  2.0  6.4  ACFW01000012   543099  543147  (431104) + (AAGA)n                                                                  Simple_repeat           1     47     (0)  1962  
    19   22.8  0.0  0.0  ACFW01000012   543933  543945  (430306) + (T)n                                                                     Simple_repeat           1     51     (0)  1963  
    20    5.5  7.9  0.0  ACFW01000012   543946  543983  (430268) + (TTTAT)n                                                                 Simple_repeat           1     41     (0)  1964  
    26   10.7  4.0  0.0  ACFW01000012   544414  544463  (429788) + (TTTTCTT)n                                                               Simple_repeat           1     52     (0)  1965  
    12   10.7  6.7  0.0  ACFW01000012   546656  546685  (427566) + (CCCGTT)n                                                                Simple_repeat           1     32     (0)  1966  
    15   30.1  1.6  1.6  ACFW01000012   546889  546913  (427338) + A-rich                                                                   Low_complexity          1     38    (23)  1967  
    16    9.6  0.0  0.0  ACFW01000012   546914  546936  (427315) + (A)n                                                                     Simple_repeat           1     23     (0)  1968  
    15   30.1  1.6  1.6  ACFW01000012   546937  546949  (427302) + A-rich                                                                   Low_complexity         39     61     (0)  1967  
    11   24.6  0.0  2.6  ACFW01000012   552940  552979  (421272) + (TCATCA)n                                                                Simple_repeat           1     39     (0)  1969  
    19    4.3  0.0  0.0  ACFW01000012   553602  553625  (420626) + (GA)n                                                                    Simple_repeat           1     24     (0)  1970  
    13   15.7  2.6  5.3  ACFW01000012   566516  566554  (407697) + (CCA)n                                                                   Simple_repeat           1     38     (0)  1971  
    16    0.0  0.0  0.0  ACFW01000012   577734  577751  (396500) + (T)n                                                                     Simple_repeat           1     18     (0)  1972  
    17    5.0  0.0  0.0  ACFW01000012   580844  580864  (393387) + (A)n                                                                     Simple_repeat           1     21     (0)  1973  
    19   20.8  1.4  6.1  ACFW01000012   580865  580911  (393340) + A-rich                                                                   Low_complexity          2     66     (0)  1974  
    18   18.2  0.0  7.5  ACFW01000012   583083  583139  (391112) + (TTTG)n                                                                  Simple_repeat           1     53     (0)  1975  
   753   15.1  0.0  0.0  ACFW01000012   585193  585311  (388940) C RLX-incomp-chim_Blc97_Cpos_C735-L-B1-Map5_reversed                       LTR/Copia          (6079)    119       1  1976 *
   849    7.4  0.0  0.0  ACFW01000012   585206  585313  (388938) + RLX-incomp_Blc227_Cpos_C735-B-G21-Map18_reversed                         LTR/Copia            1080   1187     (0)  1977  
   791   13.3  0.0  3.1  ACFW01000012   585314  585337  (388914) C DTX-incomp-chim_Blc63_Supercontig_3.2_1281305_1290824_DNA_TcMar_reversed Unknown            (8370)   1149    1022  1978  
  7665    1.2  0.1  0.3  ACFW01000012   586789  587675  (386576) C DTX-incomp_Blc244_Supercontig_3.1_1236652_1237537_DNA_TcMar_reversed     DNA/TcMar-Ant1        (0)    885       1  1979  
  2457   11.4  1.6  1.3  ACFW01000012   588250  588631  (385620) C RLX-incomp_Blc7_Supercontig_3.5_3258959_3264421_LTR_Copia_reversed       LTR/Copia             (2)   5460    5078  1980  
    12   24.1  0.0  0.0  ACFW01000012   590069  590102  (384149) + A-rich                                                                   Low_complexity          1     34     (0)  1981  
    19   19.7  0.0  0.0  ACFW01000012   590622  590657  (383594) + A-rich                                                                   Low_complexity          1     36     (0)  1982  
    19    4.0  0.0  0.0  ACFW01000012   591143  591168  (383083) + (GGA)n                                                                   Simple_repeat           1     26     (0)  1983  
    30    0.0  0.0  0.0  ACFW01000012   592698  592725  (381526) + (T)n                                                                     Simple_repeat           1     28     (0)  1984  
    32    5.2  0.0  0.0  ACFW01000012   593825  593864  (380387) + (A)n                                                                     Simple_repeat           1     40     (0)  1985  
    17   15.6  0.0  0.0  ACFW01000012   595613  595641  (378610) + A-rich                                                                   Low_complexity          1     29     (0)  1986  
    12   21.5  4.4  2.2  ACFW01000012   598104  598148  (376103) + (TGCT)n                                                                  Simple_repeat           1     46     (0)  1987  
    18    8.7  0.0  0.0  ACFW01000012   599912  599936  (374315) + (A)n                                                                     Simple_repeat           1     25     (0)  1988  
   364   11.8  7.1  2.7  ACFW01000012   603685  603754  (370497) C DTX-comp_Blc115_Supercontig_3.5_740218_745388_DNA_TcMar_reversed         DNA/TcMar-Fot1      (113)   5057    4985  1989 *
 20296    1.8  0.0  0.0  ACFW01000012   603699  606030  (368221) + DTX-incomp_Blc4_Supercontig_3.3_516889_519233_DNA_TcMar                  DNA/TcMar-Fot1         13   2344     (0)  1990  
   397   13.9  7.4  1.3  ACFW01000012   605938  606075  (368176) C DTX-incomp_Blc4_Supercontig_3.5_125080_127537_DNA_TcMar_reversed         DNA/TcMar-Fot1     (1953)    504     444  1991 *
    32    0.0  0.0  0.0  ACFW01000012   611332  611361  (362890) + (GATT)n                                                                  Simple_repeat           1     30     (0)  1992  
    16    5.2  0.0  0.0  ACFW01000012   613115  613134  (361117) + (A)n                                                                     Simple_repeat           1     20     (0)  1993  
    18    0.0  0.0  0.0  ACFW01000012   623087  623106  (351145) + (A)n                                                                     Simple_repeat           1     20     (0)  1994  
    16   10.7  6.7  0.0  ACFW01000012   637517  637546  (336705) + (TC)n                                                                    Simple_repeat           1     32     (0)  1995  
    23    8.3  2.6  0.0  ACFW01000012   638759  638796  (335455) + (AAAT)n                                                                  Simple_repeat           1     39     (0)  1996  
    44    3.9  0.0  0.0  ACFW01000012   647364  647416  (326835) + (A)n                                                                     Simple_repeat           1     53     (0)  1997  
    15   14.4  0.0  0.0  ACFW01000012   647417  647440  (326811) + (G)n                                                                     Simple_repeat           1     24     (0)  1998  
    21   18.4  0.0  0.0  ACFW01000012   652282  652319  (321932) + A-rich                                                                   Low_complexity          1     38     (0)  1999  
    17    4.9  0.0  0.0  ACFW01000012   660781  660801  (313450) + (T)n                                                                     Simple_repeat           1     21     (0)  2000  
    28   18.1  0.0  0.0  ACFW01000012   661119  661168  (313083) + (T)n                                                                     Simple_repeat           1     50     (0)  2001  
    19    4.5  0.0  0.0  ACFW01000012   664925  664947  (309304) + (T)n                                                                     Simple_repeat           1     23     (0)  2002  
    13   16.8  0.0  0.0  ACFW01000012   665136  665163  (309088) + (TCCGC)n                                                                 Simple_repeat           1     28     (0)  2003  
    11   21.1  2.5  2.5  ACFW01000012   666080  666119  (308132) + (ATCTTC)n                                                                Simple_repeat           1     40     (0)  2004  
   627    7.8  0.0 17.0  ACFW01000012   670376  670499  (303752) C DTX-incomp-chim_Blc45_Supercontig_3.5_3367237_3380922_DNA_TcMar          LTR/Copia          (5204)   8481    8376  2005  
    13   26.1  0.0  0.0  ACFW01000012   671595  671635  (302616) + (TTCCTC)n                                                                Simple_repeat           1     41     (0)  2006  
    14   17.0  0.0  2.9  ACFW01000012   675258  675292  (298959) + (GTTGGC)n                                                                Simple_repeat           1     34     (0)  2007  
    28    0.0  0.0  0.0  ACFW01000012   676564  676590  (297661) + (T)n                                                                     Simple_repeat           1     27     (0)  2008  
    24    3.6  0.0  0.0  ACFW01000012   677188  677216  (297035) + (A)n                                                                     Simple_repeat           1     29     (0)  2009  
  1350   11.7  2.4  0.9  ACFW01000012   679541  679742  (294509) C DTX-incomp_Blc157_Supercontig_3.4_1543096_1546512_DNA_TcMar              DNA/TcMar-Fot1      (148)   3268    3064  2010  
    35    0.0  0.0  0.0  ACFW01000012   679743  679772  (294479) + (AC)n                                                                    Simple_repeat           1     30     (0)  2011  
    40   20.7  0.0  0.0  ACFW01000012   680798  680875  (293376) + A-rich                                                                   Low_complexity          1     78     (0)  2012  
    18    7.5  0.0  0.0  ACFW01000012   680971  680998  (293253) + (TACA)n                                                                  Simple_repeat           1     28     (0)  2013  
  5180    2.6  0.0  0.0  ACFW01000012   691998  692602  (281649) C DTX-incomp_Blc250_Cpos_C735-B-R57-Map3_reversed                          DNA/TcMar-Pogo        (0)    605       1  2014  
  1821    6.5  0.0  0.0  ACFW01000012   692603  692832  (281419) C DTX-incomp_Blc222_Supercontig_3.4_3805835_3807195_DNA_TcMar_reversed     DNA/TcMar-Pogo     (1127)    233       4  2015  
    16    4.5  0.0  0.0  ACFW01000012   692998  693020  (281231) + (AAAT)n                                                                  Simple_repeat           1     23     (0)  2016  
    12    5.6  0.0  0.0  ACFW01000012   693334  693352  (280899) + (CTC)n                                                                   Simple_repeat           1     19     (0)  2017  
    16   18.9  0.0  0.0  ACFW01000012   697826  697855  (276396) + GA-rich                                                                  Low_complexity          1     30     (0)  2018  
    11    3.8  6.5  6.5  ACFW01000012   700581  700611  (273640) + (AGCAGA)n                                                                Simple_repeat           1     31     (0)  2019  
    20    4.3  0.0  0.0  ACFW01000012   702299  702322  (271929) + (C)n                                                                     Simple_repeat           1     24     (0)  2020  
    15    5.5  0.0  0.0  ACFW01000012   703303  703321  (270930) + (T)n                                                                     Simple_repeat           1     19     (0)  2021  
    19   14.2  0.0  0.0  ACFW01000012   703991  704021  (270230) + (T)n                                                                     Simple_repeat           1     31     (0)  2022  
    22    7.4  0.0  0.0  ACFW01000012   706957  706985  (267266) + (A)n                                                                     Simple_repeat           1     29     (0)  2023  
    19    7.4  3.5  0.0  ACFW01000012   710362  710390  (263861) + (TA)n                                                                    Simple_repeat           1     30     (0)  2024  
   385   11.3  2.2  0.3  ACFW01000012   717447  717526  (256725) + DTX-incomp_Blc4_Supercontig_3.3_991036_993274_DNA_TcMar_reversed         DNA/TcMar-Fot1          1     56  (2182)  2025 *
 17511    8.2  0.0  0.0  ACFW01000012   717463  719795  (254456) C DTX-comp_Blc4_Cpos_C735-B-R21-Map20                                      DNA/TcMar-Fot1        (0)   2335       2  2026  
    16   13.0  0.0  5.6  ACFW01000012   722847  722884  (251367) + (TTTCTT)n                                                                Simple_repeat           1     36     (0)  2027  
    20   23.4  0.0  0.0  ACFW01000012   728681  728731  (245520) + (CCTCAG)n                                                                Simple_repeat           1     51     (0)  2028  
    12   22.0  4.8  0.0  ACFW01000012   735485  735526  (238725) + (ATCAC)n                                                                 Simple_repeat           1     44     (0)  2029  
    26   20.3  0.0  0.0  ACFW01000012   737761  737808  (236443) + (T)n                                                                     Simple_repeat           1     48     (0)  2030  
    24    3.6  0.0  0.0  ACFW01000012   745979  746007  (228244) + (T)n                                                                     Simple_repeat           1     29     (0)  2031  
    15   18.8  5.2  3.4  ACFW01000012   746008  746035  (228216) + (CTTTTGT)n                                                               Simple_repeat           2     59     (0)  2032  
    32    6.1  3.9  0.0  ACFW01000012   749869  749920  (224331) + (TTTTTA)n                                                                Simple_repeat           1     54     (0)  2033  
   351   29.8  5.3  9.7  ACFW01000012   753251  753551  (220700) C RLX-incomp_Blc1_Supercontig_3.2_72342_79416_LTR_Gypsy_reversed           LTR/Gypsy           (689)   6385    6097  2034  
  1387   32.2  6.5  2.2  ACFW01000012   753724  754418  (219833) + RLX-incomp_Blc2_Cpos_C735-B-R6-Map20                                     LTR/Gypsy            8315   9038  (1540)  2035  
    18    0.0  0.0  0.0  ACFW01000012   755073  755094  (219157) + (TTA)n                                                                   Simple_repeat           1     22     (0)  2036  
    31   25.3  0.0  0.0  ACFW01000012   768711  768787  (205464) + A-rich                                                                   Low_complexity          1     77     (0)  2037  
    33   18.9  0.0  0.0  ACFW01000012   771183  771243  (203008) + A-rich                                                                   Low_complexity          1     61     (0)  2038  
    13   17.5  0.0  3.0  ACFW01000012   772698  772731  (201520) + A-rich                                                                   Low_complexity          1     33     (0)  2039  
    13   14.9  0.0  3.2  ACFW01000012   787011  787042  (187209) + (GCGGAA)n                                                                Simple_repeat           1     31     (0)  2040  
    16   14.8  2.5  2.5  ACFW01000012   794463  794502  (179749) + (CTTTCT)n                                                                Simple_repeat           1     40     (0)  2041  
    46   19.1  3.2  1.4  ACFW01000012   801375  801500  (172751) + GA-rich                                                                  Low_complexity          1    128     (0)  2042  
  1526   24.6  1.1  0.2  ACFW01000012   802794  803183  (171068) + DTX-incomp-chim_Blc96_Supercontig_3.2_4737649_4743922_DNA_TcMar_reversed Unknown              2393   2779  (3494)  2043  
  1511   18.3  1.3  5.1  ACFW01000012   803164  803468  (170783) C DTX-comp-chim_Blc192_Supercontig_3.3_3852495_3854683_DNA_TcMar_reversed  Unknown             (569)   1619    1326  2044 *
  1458   12.2  0.6  0.1  ACFW01000012   803624  803870  (170381) + RLX-incomp_Blc18_Supercontig_3.3_935634_943341_LTR_Gypsy                 LTR/Gypsy            7286   7623    (84)  2045  
  1409   13.8  0.7  5.9  ACFW01000012   803881  804149  (170102) + RLX-incomp_Blc132_Supercontig_3.4_3014357_3018708_LTR_Gypsy_reversed     LTR/Gypsy            3674   3929   (422)  2046  
    11   19.2  5.9  3.9  ACFW01000012   805425  805475  (168776) + (TGTGGA)n                                                                Simple_repeat           1     52     (0)  2047  
  8851   15.0  1.4  1.6  ACFW01000012   806177  807645  (166606) + RLX-incomp_Blc6_Supercontig_3.3_1907647_1918278_LTR_Gypsy_reversed       LTR/Gypsy            9166  10631     (0)  2048  
   567   32.4  1.9  0.9  ACFW01000012   807646  807854  (166397) C DTX-incomp_Blc197_Supercontig_3.2_951314_953313_DNA_TcMar                DNA/TcMar-Fot1      (959)   1040     830  2049 *
  2063   16.0  1.7  3.4  ACFW01000012   807850  808264  (165987) + RLX-incomp_Blc1_Supercontig_3.2_72342_79416_LTR_Gypsy_reversed           LTR/Gypsy            6665   7072     (2)  2050  
  1686   20.1  0.8  1.1  ACFW01000012   808265  808677  (165574) C DTX-incomp_Blc62_Supercontig_3.1_2730559_2740891_DNA_TcMar_reversed      DNA/TcMar-Fot1     (6915)   3417    3112  2051  
    56    6.2  0.0  0.0  ACFW01000012   823650  823717  (150534) + (T)n                                                                     Simple_repeat           1     68     (0)  2052  
    12   28.0  0.0  2.0  ACFW01000012   827279  827295  (146956) + (TTTC)n                                                                  Simple_repeat           1     17     (0)  2053  
    32    4.9  2.4  0.0  ACFW01000012   827296  827337  (146914) + (TTC)n                                                                   Simple_repeat           1     43     (0)  2054  
    12   28.0  0.0  2.0  ACFW01000012   827338  827369  (146882) + (TTTC)n                                                                  Simple_repeat           2     32     (0)  2055  
    30    0.0  0.0  0.0  ACFW01000012   828864  828891  (145360) + (T)n                                                                     Simple_repeat           1     28     (0)  2056  
    38    2.6  0.0  0.0  ACFW01000012   829347  829386  (144865) + (CTTTT)n                                                                 Simple_repeat           1     40     (0)  2057  
    19   18.9  0.0  0.0  ACFW01000012   829608  829643  (144608) + (T)n                                                                     Simple_repeat           1     36     (0)  2058  
    15    8.2  0.0  3.7  ACFW01000012   833607  833634  (140617) + (AGAA)n                                                                  Simple_repeat           1     27     (0)  2059  
    19    9.9  2.0  8.3  ACFW01000012   834969  835019  (139232) + (GGAGTAC)n                                                               Simple_repeat           1     48     (0)  2060  
    14    9.3  0.0  0.0  ACFW01000012   842962  842984  (131267) + (TCC)n                                                                   Simple_repeat           1     23     (0)  2061  
    21   19.9  4.6  1.5  ACFW01000012   852062  852126  (122125) + (TTTCTT)n                                                                Simple_repeat           1     67     (0)  2062  
    16    0.0  0.0  0.0  ACFW01000012   852258  852274  (121977) + (G)n                                                                     Simple_repeat           1     17     (0)  2063  
    13   21.4  4.3  2.1  ACFW01000012   858040  858085  (116166) + (GCT)n                                                                   Simple_repeat           1     47     (0)  2064  
    18   16.3  4.7  2.3  ACFW01000012   858464  858506  (115745) + (CT)n                                                                    Simple_repeat           1     44     (0)  2065  
    22    0.0  0.0  0.0  ACFW01000012   861318  861341  (112910) + (C)n                                                                     Simple_repeat           1     24     (0)  2066
[truncated: 1,642,413 more chars]
