# Supplementary material for: Analysis of Transposable Elements in Coccidioides Species
Source: J Fungi (Basel). 2018 Jan 19;4(1):13. doi: 10.3390/jof4010013 (PMC5872316; doi:10.3390/jof4010013)
Supplement: Supplementary file 1 [file jof-04-00013-s001.zip › Coccioides_supplemental/S1_C_immitis_repeats.txt]

    SW   perc perc perc  query     position in query           matching                                            repeat             position in repeat
 score   div. del. ins.  sequence  begin   end        (left)   repeat                                              class/family   begin   end    (left)     ID

 62225   11.7  2.6  1.1  GG704911        1   17500 (8464823) + RLX-incomp_Blc14_Cimm_RS-B-R88-Map11                Satellite            1  17771  (7828)     1  
  7702    9.3  2.8  4.5  GG704911    16701   18044 (8464279) C PotentialHostGene_Blc38_Cimm_RS-B-R114-Map7         Satellite       (7243)   1532     211     2 *
 61182    2.1  0.1  0.1  GG704911    17876   28104 (8454219) + RIX-comp-chim_Blc9_Cimm_RS-B-G82-Map6               LINE/Tad1          176  11350    (13)     3  
 53248   13.4  1.8  0.6  GG704911    27485   40318 (8442005) + RLX-incomp_Blc14_Cimm_RS-B-R88-Map11                Satellite            1  12988  (8737)     4 *
    19    4.5  0.0  0.0  GG704911    50798   50820 (8431503) + (C)n                                                Simple_repeat        1     23     (0)     5  
   585   33.3  2.3  2.3  GG704911    50846   51315 (8431008) + DTX-comp_Blc71_Cimm_RS-B-G44-Map15                  DNA/TcMar-Fot1     844   1313  (1036)     6  
   309   25.6  6.7  6.7  GG704911    51973   52181 (8430142) + DTX-comp_Blc71_Cimm_RS-B-G44-Map15                  DNA/TcMar-Fot1    2137   2345     (4)     7  
    26    0.0  0.0  0.0  GG704911    55593   55617 (8426706) + (AGG)n                                              Simple_repeat        1     25     (0)     8  
 56846    8.0  0.6  0.0  GG704911    57345   64785 (8417538) C noCat_Blc41_Cimm_RS-B-G84-Map17                     DNA/CMC-EnSpm      (3)   7489       3     9  
 48331    0.0  0.0  0.0  GG704911    65865   71175 (8411148) C RLX-incomp_Blc1_Cimm_RS-L-B71-Map1_reversed         LTR/Copia          (0)   5311       1    10  
    16   15.2  0.0  5.1  GG704911    78038   78078 (8404245) + G-rich                                              Low_complexity       1     39     (0)    11  
  9834   18.6  0.7  0.7  GG704911    78256   79814 (8402509) C RLX-incomp_Blc48_Cimm_RS-L-B54-Map1_reversed        LTR/Gypsy       (2593)   4527    2301    12  
   455   32.5  4.3  4.0  GG704911    79815   80209 (8402114) C RLX-incomp_Blc35_Cimm_RS-L-B45-Map1                 LTR             (4173)   5841    5446    13  
  9834   18.6  0.7  0.7  GG704911    80210   80550 (8401773) C RLX-incomp_Blc48_Cimm_RS-L-B54-Map1_reversed        LTR/Gypsy       (2593)   2300    1811    12  
  3693   20.8  0.7  0.7  GG704911    80548   81627 (8400696) C RLX-incomp_Blc48_Cimm_RS-L-B54-Map1_reversed        LTR/Gypsy       (5792)   4187    2110    14 *
 23200   19.3  0.2  0.9  GG704911    81628   85825 (8396498) C RLX-incomp_Blc48_Cimm_RS-L-B54-Map1_reversed        LTR/Gypsy          (0)   7120    2519    14  
   325   32.5  5.2  5.2  GG704911    85826   86289 (8396034) C RLX-incomp_Blc35_Cimm_RS-L-B45-Map1                 LTR             (4083)   5931    5468    15  
 23200   19.3  0.2  0.9  GG704911    86290   88583 (8393740) C RLX-incomp_Blc48_Cimm_RS-L-B54-Map1_reversed        LTR/Gypsy          (0)   2518       2    14  
 16065   19.1  0.2  0.4  GG704911    88584   91527 (8390796) + RLX-incomp-chim_Blc27_Cimm_RS-L-B11-Map1            LTR/Gypsy         5342   8278  (2978)    16  
  1468   13.2  0.0  0.0  GG704911    91588   91791 (8390532) + RXX-LARD_Blc65_Cimm_RS-L-B85-Map1                   LTR/Gypsy         1275   1478  (1391)    17 *
 27109   10.3  1.2  0.0  GG704911    91784   95426 (8386897) C RLX-incomp_Blc6_Cimm_RS-B-R13-Map20                 LTR/Gypsy       (1166)   9425    5739    18  
 18440   10.7  0.0  0.1  GG704911    95428   97889 (8384434) C RLX-incomp_Blc6_Cimm_RS-B-R13-Map20                 LTR/Gypsy          (2)  10589    8129    19  
 15999   16.8  0.0  0.1  GG704911    97890  100469 (8381854) + RLX-incomp_Blc48_Cimm_RS-L-B54-Map1_reversed        LTR/Gypsy            2   2579  (4541)    20  
   558   37.6  2.8  2.5  GG704911   100142  100464 (8381859) + RLX-comp-chim_Blc21_Cimm_RS-L-B7-Map1               Unknown           5199   5522  (6800)    21 *
 23355   19.9  0.1  1.4  GG704911   100465  104845 (8377478) + RLX-incomp_Blc48_Cimm_RS-L-B54-Map1_reversed        LTR/Gypsy            2   7120     (0)    22  
   375   12.1  0.0  0.0  GG704911   104846  104902 (8377421) C RLX-comp_Blc66_Cimm_RS-L-B86-Map1_reversed          LTR/Copia        (388)   2407    2351    23  
 10380   19.4  0.3  0.0  GG704911   104995  106813 (8375510) + RLX-incomp_Blc48_Cimm_RS-L-B54-Map1_reversed        LTR/Gypsy            2   1826  (5294)    24  
 23469   18.9  0.4  1.3  GG704911   106814  112162 (8370161) + RLX-incomp_Blc48_Cimm_RS-L-B54-Map1_reversed        LTR/Gypsy            2   7120     (0)    22 *
 40493   11.4  0.0  0.0  GG704911   112159  123410 (8358913) + RLX-comp_Blc1_Cimm_RS-L-B75-Map1                    LTR/Copia            1   5311     (0)    25  
    14    5.0  0.0  0.0  GG704911   125418  125438 (8356885) + (ATC)n                                              Simple_repeat        1     21     (0)    26  
    12    0.0  0.0  5.3  GG704911   129041  129060 (8353263) + (TTC)n                                              Simple_repeat        1     19     (0)    27  
 10085   17.3  0.1  0.1  GG704911   129220  130885 (8351438) C RLX-incomp_Blc39_Cimm_RS-L-B49-Map1_reversed        LTR/Gypsy       (1441)   6938    5273    28 *
 23741   20.8  0.4  0.8  GG704911   130879  135743 (8346580) + RLX-incomp-chim_Blc27_Cimm_RS-L-B11-Map1            LTR/Gypsy          646   5491  (5765)    29  
 18159   14.2  0.1  1.3  GG704911   135733  138593 (8343730) + RLX-incomp_Blc39_Cimm_RS-L-B49-Map1_reversed        LTR/Gypsy         4147   6973  (1406)    30 *
 36847    9.2  0.3  0.1  GG704911   138582  143775 (8338548) C RIX-comp_Blc9_Cimm_RS-B-G76-Map16                   LINE/Tad1        (624)   6382    1181    31  
 22173   18.3  1.1  0.5  GG704911   141990  146069 (8336254) C RLX-incomp-chim_Blc2_Cimm_RS-L-B24-Map1_reversed    LTR/Gypsy       (1106)  10150    6045    32 *
 97313    4.3  0.1  0.1  GG704911   146071  160553 (8321770) C RLX-incomp-chim_Blc2_Cimm_RS-L-B24-Map1_reversed    LTR/Gypsy          (0)  10629       1    32  
  6394   14.6  0.1  4.4  GG704911   160559  161681 (8320642) C RLX-incomp-chim_Blc27_Cimm_RS-L-B11-Map1            LTR/Gypsy      (10176)   1080       4    33  
  8535    6.0  0.2  0.0  GG704911   161682  162091 (8320232) C RIX-comp_Blc70_Cimm_RS-B-R10-Map3_reversed          LINE/Tad1       (2169)    412       1    34  
   257    3.2  0.0  0.0  GG704911   162151  162181 (8320142) C RIX-comp_Blc9_Cimm_RS-B-G76-Map16                   LINE/Tad1       (3148)   3858    3828    35  
 15015   19.1  0.1  0.8  GG704911   162194  165003 (8317320) + RLX-incomp-chim_Blc27_Cimm_RS-L-B11-Map1            LTR/Gypsy         5491   8280  (2976)    29  
 40100   10.1  0.4  0.0  GG704911   165046  170421 (8311902) C RLX-incomp_Blc6_Cimm_RS-B-R13-Map20                 LTR/Gypsy       (5114)   5477      82    36  
 33990   10.8  0.7  0.3  GG704911   170422  175113 (8307210) + RLX-comp_Blc1_Cimm_RS-L-B75-Map1                    LTR/Copia            1   5273     (0)    37  
  7748   15.3  0.0  0.0  GG704911   175114  176295 (8306028) + RLX-incomp_Blc48_Cimm_RS-L-B54-Map1_reversed        LTR/Gypsy            2   1183  (5937)    38  
  2967   14.6  0.2  0.0  GG704911   176295  176733 (8305590) C RLX-incomp_Blc48_Cimm_RS-L-B54-Map1_reversed        LTR/Gypsy       (6679)    441       2    39 *
   563   15.0  0.0  0.0  GG704911   176734  176810 (8305513) + DTX-incomp-chim_Blc34_Cimm_RS-L-B44-Map1            LTR/Copia         5108   5184  (4996)    40  
  4392   17.0  0.0  0.0  GG704911   176811  177504 (8304819) C DTX-comp_Blc72_Cimm_RS-B-G29-Map18_reversed         DNA/TcMar-Fot1     (2)   2336    1643    41  
 12278   15.6  0.1  0.3  GG704911   177505  179359 (8302964) + RLX-incomp_Blc60_Cimm_RS-B-R76-Map3                 LTR/Gypsy            1   1851  (2443)    42 *
 18858   16.1  1.3  0.0  GG704911   179358  182202 (8300121) + RLX-incomp_Blc50_Cimm_RS-L-B55-Map1                 LTR/Gypsy         1945   4826  (2117)    43  
    23   15.3  5.8  2.8  GG704911   183656  183728 (8298595) + (TCTTTCT)n                                          Simple_repeat        1     75     (0)    44  
    16    3.7  3.1  6.5  GG704911   183720  183751 (8298572) + (TTG)n                                              Simple_repeat        1     31     (0)    45 *
 25461   11.1  0.0  0.0  GG704911   187412  190795 (8291528) + RLX-comp-chim_Blc21_Cimm_RS-L-B7-Map1               Unknown           2995   6379  (5943)    46  
  2446    6.8  0.0  0.0  GG704911   190796  191089 (8291234) C RLX-comp_Blc1_Cimm_RS-L-B63-Map1                    LTR/Copia       (5149)    461     168    47  
 27548   11.5  0.1  0.0  GG704911   191090  194799 (8287524) + RLX-comp_Blc10_Cimm_RS-B-R16-Map10                  LTR/Gypsy            2   7080     (0)    48  
   480    9.6  0.0  0.2  GG704911   195725  195794 (8286529) + RLX-comp_Blc54_Cimm_RS-L-B60-Map1                   LTR/Gypsy         4090   4148  (1946)    49  
  4613   10.9  0.7  0.0  GG704911   195795  196408 (8285915) C RLX-comp_Blc1_Cimm_RS-L-B1-Map4                     LTR/Copia          (0)   5279    4662    50  
 20359   21.4  0.1  1.5  GG704911   196409  200338 (8281985) C RLX-incomp_Blc48_Cimm_RS-L-B54-Map1_reversed        LTR/Gypsy          (0)   7120       2    51  
  2248    9.8  0.0  0.3  GG704911   200339  200633 (8281690) C RLX-comp_Blc10_Cimm_RS-B-R16-Map10                  LTR/Gypsy       (6785)    295       2    52  
  8649   18.2  0.9  0.4  GG704911   200634  202485 (8279838) C RLX-incomp_Blc48_Cimm_RS-L-B54-Map1_reversed        LTR/Gypsy       (3783)   3337    1175    51 *
 13625   15.9  0.0  0.1  GG704911   202471  204607 (8277716) + RLX-incomp_Blc48_Cimm_RS-L-B54-Map1_reversed        LTR/Gypsy          444   2579  (4541)    53  
   526   35.8  4.2  4.2  GG704911   204281  204753 (8277570) + RLX-comp-chim_Blc21_Cimm_RS-L-B7-Map1               Unknown           5199   5671  (6651)    54 *
 17675   17.9  0.3  1.8  GG704911   204603  207694 (8274629) + RLX-incomp_Blc48_Cimm_RS-L-B54-Map1_reversed        LTR/Gypsy         2876   5923  (1197)    55  
  7613   14.3  3.5  0.0  GG704911   207695  208209 (8274114) + RXX-LARD_Blc65_Cimm_RS-L-B85-Map1                   LTR/Gypsy            1    554  (2315)    56  
    58    4.4  1.4  1.4  GG704911   208210  208282 (8274041) + (TTC)n                                              Simple_repeat        1     73     (0)    57  
  7613   14.3  3.5  0.0  GG704911   208283  208899 (8273424) + RXX-LARD_Blc65_Cimm_RS-L-B85-Map1                   LTR/Gypsy          555   1172  (1697)    56  
 28918   10.3  0.4  0.1  GG704911   208900  210626 (8271697) + DTX-incomp_Blc56_Cimm_RS-B-G67-Map17                DNA/hAT-Ac         564   2918  (2929)    58  
 66430    0.0  0.3  0.0  GG704911   210627  214950 (8267373) + RLX-comp_Blc43_Cimm_RS-L-B52-Map1                   LTR/Gypsy            1   4863  (2542)    59  
 44547    9.1  1.2  0.0  GG704911   214951  215464 (8266859) + DTX-incomp_Blc56_Cimm_RS-B-G67-Map17                DNA/hAT-Ac           5    562  (5285)    60  
    28    0.0  0.0  0.0  GG704911   215465  215490 (8266833) + (CTT)n                                              Simple_repeat        1     26     (0)    61  
 66430    0.0  0.3  0.0  GG704911   215491  218031 (8264292) + RLX-comp_Blc43_Cimm_RS-L-B52-Map1                   LTR/Gypsy         4864   7404     (1)    59  
 44547    9.1  1.2  0.0  GG704911   218032  220749 (8261574) + DTX-incomp_Blc56_Cimm_RS-B-G67-Map17                DNA/hAT-Ac         563   5845     (2)    60  
 31953   10.9  0.2  0.2  GG704911   220750  225069 (8257254) + RLX-incomp_Blc6_Cimm_RS-B-R13-Map20                 LTR/Gypsy         6275  10591     (0)    62  
  1004   25.9  0.7  4.2  GG704911   227733  228006 (8254317) + RLX-incomp_Blc48_Cimm_RS-L-B54-Map1_reversed        LTR/Gypsy            2    266  (6854)    63  
  2597   27.4  1.7  4.3  GG704911   229148  230092 (8252231) C RLX-incomp_Blc48_Cimm_RS-L-B54-Map1_reversed        LTR/Gypsy          (0)   7120    6243    64  
 14575   23.4  0.6  0.6  GG704911   230432  236072 (8246251) C RLX-incomp_Blc48_Cimm_RS-L-B54-Map1_reversed        LTR/Gypsy       (1187)   5933       4    64  
 16437   13.1  0.0  0.0  GG704911   236581  238913 (8243410) C DTX-comp_Blc72_Cimm_RS-B-G29-Map18_reversed         DNA/TcMar-Fot1     (3)   2335       2    65  
    12   12.1  0.0  6.9  GG704911   244108  244138 (8238185) + (ATAA)n                                             Simple_repeat        1     29     (0)    66  
 37584    9.9  0.6  0.0  GG704911   245656  250607 (8231716) C RLX-incomp_Blc6_Cimm_RS-B-R13-Map20                 LTR/Gypsy          (2)  10589    5612    67  
 31054    9.6  0.3  0.0  GG704911   250588  254687 (8227636) C RLX-incomp_Blc6_Cimm_RS-B-R13-Map20                 LTR/Gypsy       (6477)   4114       3    67 *
   375   12.3  0.0  0.0  GG704911   254637  254693 (8227630) + RLX-incomp-chim_Blc36_Cimm_RS-L-B46-Map1_reversed   LTR/Gypsy            2     58  (9921)    68 *
   994    8.5  0.0  0.0  GG704911   254691  254831 (8227492) + RLX-comp_Blc55_Cimm_RS-L-B61-Map1_reversed          LTR/Gypsy          279    419  (5619)    69  
  2454    8.7  0.6  0.0  GG704911   256862  257217 (8225106) C DXX-MITE_Blc97_Cimm_RS-B-G94-Map3                   Unknown           (73)    362       5    70  
 28217    5.2  1.0  1.4  GG704911   257849  261496 (8220827) + RIX-comp_Blc9_Cimm_RS-B-G76-Map16                   LINE/Tad1            1   3635  (3371)    71  
 41275   16.7  0.7  0.9  GG704911   261523  269109 (8213214) C RLX-incomp_Blc39_Cimm_RS-L-B49-Map1_reversed        LTR/Gypsy       (1448)   6931       1    72  
  3183    6.6  0.0  0.0  GG704911   269110  269535 (8212788) + RIX-comp_Blc9_Cimm_RS-B-G76-Map16                   LINE/Tad1         3631   4056  (2950)    73  
  7179   16.9  0.0  0.0  GG704911   269536  270672 (8211651) + RLX-incomp_Blc48_Cimm_RS-L-B54-Map1_reversed        LTR/Gypsy            2   1138  (5982)    74  
  2264   13.0  1.2  0.6  GG704911   270672  270996 (8211327) + RLX-comp_Blc29_Cimm_RS-L-B13-Map1                   LTR/Gypsy         8769   9095  (2004)    75 *
  9203   15.3  0.0  0.1  GG704911   270969  272390 (8209933) + RLX-incomp_Blc48_Cimm_RS-L-B54-Map1_reversed        LTR/Gypsy         1133   2553  (4567)    74  
 33966    7.6  0.0  0.0  GG704911   272392  276653 (8205670) C DTX-incomp_Blc56_Cimm_RS-B-G67-Map17                DNA/hAT-Ac         (2)   5845    1583    76  
    26    0.0  9.1  2.1  GG704911   276654  276697 (8205626) + (TCTCT)n                                            Simple_repeat        1     47     (0)    77  
 11225   10.8  1.4  1.2  GG704911   276698  278228 (8204095) C DTX-incomp_Blc56_Cimm_RS-B-G67-Map17                DNA/hAT-Ac      (4309)   1538       5    76  
   251    9.4  0.0  0.0  GG704911   278229  278260 (8204063) + RLX-incomp_Blc48_Cimm_RS-L-B54-Map1_reversed        LTR/Gypsy         2547   2578  (4542)    74 *
 21844   21.5  0.2  1.6  GG704911   278257  282496 (8199827) + RLX-incomp_Blc48_Cimm_RS-L-B54-Map1_reversed        LTR/Gypsy         2876   7056    (64)    78  
 40093   18.6  0.7  0.7  GG704911   282978  289398 (8192925) C RLX-incomp_Blc14_Cimm_RS-B-R88-Map11                Satellite      (10373)   8635    2216    79  
   274   24.3  1.3  1.3  GG704911   289400  289474 (8192849) C RLX-incomp_Blc48_Cimm_RS-L-B54-Map1_reversed        LTR/Gypsy       (6855)    265     191    80  
  1354   25.2  0.0  0.0  GG704911   289479  289762 (8192561) + RLX-incomp_Blc48_Cimm_RS-L-B54-Map1_reversed        LTR/Gypsy         1541   1824  (5296)    81  
  1955   23.0  1.2  0.1  GG704911   289763  290353 (8191970) C RLX-incomp_Blc48_Cimm_RS-L-B54-Map1_reversed        LTR/Gypsy          (0)   7120    6665    82  
  7334   11.9  0.8  0.0  GG704911   290356  291461 (8190862) + RIX-comp_Blc9_Cimm_RS-B-G76-Map16                   LINE/Tad1         4346   5460  (1546)    83  
    32    0.0  0.0  3.0  GG704911   291462  291495 (8190828) + (TAT)n                                              Simple_repeat        1     33     (0)    84  
  3071    9.6  0.5  0.0  GG704911   291496  291942 (8190381) C RIX-incomp_Blc82_Cimm_RS-B-G3-Map18                 LINE/I            (38)   1732    1284    85 *
  4690   13.3  0.0  0.1  GG704911   291941  292592 (8189731) C RIX-incomp_Blc80_Cimm_RS-B-G16-Map6                 LINE/I           (983)    841     191    86  
 40995   12.5  1.2  0.6  GG704911   292593  295471 (8186852) C DTX-incomp_Blc56_Cimm_RS-B-G67-Map17                DNA/hAT-Ac         (2)   5845    2919    87  
    26    0.0  0.0  0.0  GG704911   295472  295496 (8186827) + (T)n                                                Simple_repeat        1     25     (0)    88  
 40995   12.5  1.2  0.6  GG704911   295497  298421 (8183902) C DTX-incomp_Blc56_Cimm_RS-B-G67-Map17                DNA/hAT-Ac      (2929)   2918       6    87  
  1417   11.6  1.0  0.0  GG704911   298419  298616 (8183707) C RIX-incomp_Blc80_Cimm_RS-B-G16-Map6                 LINE/I          (1623)    201       2    86 *
  8667   10.6  0.6  0.0  GG704911   298618  299895 (8182428) + RIX-comp_Blc9_Cimm_RS-B-G76-Map16                   LINE/Tad1         5452   6737   (269)    83  
  7624   19.5  0.1  1.9  GG704911   299896  301365 (8180958) C RLX-incomp_Blc48_Cimm_RS-L-B54-Map1_reversed        LTR/Gypsy          (0)   7120    5762    89  
  2383    7.7  0.0  0.3  GG704911   301366  301667 (8180656) + RLX-comp_Blc10_Cimm_RS-B-R16-Map10                  LTR/Gypsy            1    301  (6779)    90 *
 16742   18.6  0.3  0.7  GG704911   301664  307152 (8175171) C RLX-incomp_Blc48_Cimm_RS-L-B54-Map1_reversed        LTR/Gypsy       (1355)   5765       2    89  
  1439    9.4  4.3  0.0  GG704911   307153  307405 (8174918) + RIX-incomp_Blc80_Cimm_RS-B-G16-Map6                 LINE/I            1541   1804    (20)    91  
   886   18.2  0.4  4.1  GG704911   307409  307660 (8174663) C PotentialHostGene_Blc15_Cimm_RS-B-R89-Map3          Satellite       (1061)  15612   15370    92  
  1733   20.9  0.0  0.0  GG704911   307662  307976 (8174347) + RLX-incomp_Blc48_Cimm_RS-L-B54-Map1_reversed        LTR/Gypsy         2082   2396  (4724)    93  
  1909   12.1  0.0  0.4  GG704911   307977  308241 (8174082) + RLX-incomp-chim_Blc36_Cimm_RS-L-B46-Map1_reversed   LTR/Gypsy         1573   1836  (8143)    94 *
  2023   11.7  0.0  0.4  GG704911   308229  308302 (8174021) + RLX-comp_Blc1_Cimm_RS-L-B63-Map1                    LTR/Copia          165    237  (5373)    95  
  1478   10.9  0.0  2.4  GG704911   308303  308518 (8173805) C RLX-incomp_Blc10_Cimm_RS-L-B57-Map1_reversed        LTR/Gypsy          (0)   6923    6713    96 *
  8164   17.2  7.7  0.9  GG704911   308494  310095 (8172228) C RLX-incomp_Blc14_Cimm_RS-B-R88-Map11                Satellite       (7015)  11993   10283    97 *
 19656   16.1  2.1  1.5  GG704911   309199  312553 (8169770) + RXX-LARD_Blc40_Cimm_RS-L-B50-Map1                   Unknown            660   4032  (4259)    98  
  1329    3.2  0.6  0.0  GG704911   312554  312710 (8169613) C RLX-incomp_Blc14_Cimm_RS-B-R88-Map11                Satellite      (16996)   2012    1855    99  
  3772   13.4  0.0  0.2  GG704911   312711  313242 (8169081) + RLX-comp_Blc10_Cimm_RS-B-R16-Map10                  LTR/Gypsy         6550   7080     (0)   100  
  3538   17.5  0.0  0.0  GG704911   313243  313784 (8168539) + noCat_Blc41_Cimm_RS-B-G84-Map17                     DNA/CMC-EnSpm     3188   3729  (3763)   101  
  3950   12.9  0.0  0.0  GG704911   313785  314319 (8168004) + noCat_Blc41_Cimm_RS-B-G84-Map17                     DNA/CMC-EnSpm     3804   4338  (3154)   102  
  4447   20.1  1.1  0.5  GG704911   314320  315070 (8167253) + RLX-incomp_Blc50_Cimm_RS-L-B55-Map1                 LTR/Gypsy         5100   5854  (1089)   103  
    13   23.2  2.1  2.1  GG704911   316360  316406 (8165917) + A-rich                                              Low_complexity       1     47     (0)   104  
 50049   13.5  0.3  0.2  GG704911   316452  323523 (8158800) + RLX-comp_Blc10_Cimm_RS-B-R16-Map10                  LTR/Gypsy            1   7080     (0)   105  
 13217   17.6  0.2  0.2  GG704911   323524  327221 (8155102) + RLX-incomp_Blc48_Cimm_RS-L-B54-Map1_reversed        LTR/Gypsy          408   4409  (2711)   106  
 49299   14.2  0.3  0.1  GG704911   327222  334246 (8148077) C RLX-comp_Blc10_Cimm_RS-B-R16-Map10                  LTR/Gypsy          (0)   7080      42   107  
 40675   17.0  0.6  0.9  GG704911   334247  341865 (8140458) + RLX-incomp_Blc39_Cimm_RS-L-B49-Map1_reversed        LTR/Gypsy            1   6958  (1421)   108  
   314   18.8  0.0  0.0  GG704911   341862  341909 (8140414) + RLX-incomp_Blc48_Cimm_RS-L-B54-Map1_reversed        LTR/Gypsy         2829   2876  (4244)   109 *
 14075   21.7  0.2  2.1  GG704911   341896  344764 (8137559) + RLX-incomp_Blc48_Cimm_RS-L-B54-Map1_reversed        LTR/Gypsy         4391   7120     (0)   109  
  2741    3.9  0.0  0.0  GG704911   344765  345098 (8137225) C RIX-comp_Blc9_Cimm_RS-B-G76-Map16                   LINE/Tad1        (714)   6292    5959   110 *
  3358    7.4  0.2  0.0  GG704911   345098  345529 (8136794) C RLX-incomp_Blc6_Cimm_RS-B-R13-Map20                 LTR/Gypsy      (10156)    435       3   111  
 15036    4.8  1.0  0.0  GG704911   345530  345861 (8136462) C RIX-comp_Blc9_Cimm_RS-B-G76-Map16                   LINE/Tad1       (1045)   5961    5630   110  
    26    0.0  0.0  0.0  GG704911   345862  345886 (8136437) + (TTCTTT)n                                           Simple_repeat        1     25     (0)   112  
 15036    4.8  1.0  0.0  GG704911   345887  347448 (8134875) C RIX-comp_Blc9_Cimm_RS-B-G76-Map16                   LINE/Tad1       (1377)   5629    4049   110  
   924   16.9  0.0  0.0  GG704911   347445  347592 (8134731) C RLX-incomp_Blc48_Cimm_RS-L-B54-Map1_reversed        LTR/Gypsy       (6856)    264     117   113 *
 26908    8.6  1.1  0.0  GG704911   347813  351338 (8130985) + RLX-incomp_Blc6_Cimm_RS-B-R13-Map20                 LTR/Gypsy            3   3565  (7026)   114  
  3137    8.3  0.0  0.0  GG704911   351338  351736 (8130587) + RLX-incomp_Blc75_Cimm_RS-B-G4-Map20                 LTR/Copia          394    792  (1243)   115 *
  6452   19.3  0.3  2.0  GG704911   351736  353049 (8129274) + RLX-incomp_Blc48_Cimm_RS-L-B54-Map1_reversed        LTR/Gypsy         5917   7120     (0)   116  
  2025   17.0  0.9  0.0  GG704911   353050  353372 (8128951) C RLX-incomp_Blc11_Cimm_RS-L-B68-Map1_reversed        LTR/Copia       (5141)    327       2   117  
 41363   10.8  0.0  0.0  GG704911   354341  359812 (8122511) + RLX-incomp_Blc11_Cimm_RS-B-G64-Map7                 LTR/Copia            7   5476     (3)   118  
 34689    9.7  0.0  0.0  GG704911   360221  364709 (8117614) C RLX-incomp_Blc11_Cimm_RS-B-G64-Map7                 LTR/Copia          (0)   5479     991   119  
  2394    7.7  0.0  0.0  GG704911   364709  365005 (8117318) + RLX-comp_Blc29_Cimm_RS-L-B13-Map1                   LTR/Gypsy         7614   7910  (3189)   120 *
  7176    9.9  0.0  0.2  GG704911   364997  365925 (8116398) C RLX-incomp_Blc11_Cimm_RS-B-G64-Map7                 LTR/Copia       (4475)   1004      78   119  
 47622    0.7  0.0  0.0  GG704911   365926  371204 (8111119) + RLX-comp_Blc1_Cimm_RS-L-B1-Map4                     LTR/Copia            1   5279     (0)   121  
   685    4.8  0.0  0.0  GG704911   371205  371286 (8111037) C RLX-incomp_Blc11_Cimm_RS-B-G64-Map7                 LTR/Copia       (5397)     82       1   119  
   314   17.9  0.0  0.0  GG704911   374687  374742 (8107581) C noCat_Blc41_Cimm_RS-B-G84-Map17                     DNA/CMC-EnSpm      (2)   7490    7435   122  
   254   31.5  0.0  0.0  GG704911   374743  374767 (8107556) C DTX-incomp-chim_Blc25_Cimm_RS-L-B10-Map1            LTR/Gypsy       (8321)   3156    3087   123  
    14   25.7  2.2  0.0  GG704911   375730  375775 (8106548) + (ATCA)n                                             Simple_repeat        1     47     (0)   124  
    15   17.5  0.0  0.0  GG704911   375812  375843 (8106480) + (GGTT)n                                             Simple_repeat        1     32     (0)   125  
   553   19.0  8.4  8.4  GG704911   375958  376112 (8106211) C noCat_Blc41_Cimm_RS-B-G84-Map17                     DNA/CMC-EnSpm   (7334)    158       4   126  
   838   10.1  0.0  0.0  GG704911   376458  376576 (8105747) + RLX-comp_Blc66_Cimm_RS-L-B86-Map1_reversed          LTR/Copia         2570   2688   (107)   127  
 13773   21.3  0.2  0.2  GG704911   376577  380127 (8102196) + RLX-incomp_Blc48_Cimm_RS-L-B54-Map1_reversed        LTR/Gypsy            2   3854  (3266)   128  
   388   18.8  0.0  2.5  GG704911   380116  380197 (8102126) + RLX-incomp_Blc48_Cimm_RS-L-B54-Map1_reversed        LTR/Gypsy         3770   3849  (3271)   129 *
 11495   20.5  2.6  1.5  GG704911   380198  383586 (8098737) + RLX-incomp_Blc48_Cimm_RS-L-B54-Map1_reversed        LTR/Gypsy         3775   7119     (1)   130  
  6815   18.2  0.8  1.8  GG704911   383587  384759 (8097564) C RLX-incomp_Blc50_Cimm_RS-L-B55-Map1                 LTR/Gypsy        (101)   6842    5681   131  
  2294   15.3  0.0  0.0  GG704911   385400  385766 (8096557) C RLX-incomp_Blc39_Cimm_RS-L-B49-Map1_reversed        LTR/Gypsy       (5364)   3015    2649   132  
   322   30.0  1.1  1.1  GG704911   386955  387136 (8095187) + RLX-incomp-chim_Blc27_Cimm_RS-L-B11-Map1            LTR/Gypsy         4613   4794  (6462)   133  
   226   31.9  4.0  4.0  GG704911   387564  387739 (8094584) + RLX-incomp_Blc39_Cimm_RS-L-B49-Map1_reversed        LTR/Gypsy         3837   4012  (4367)   134  
   225   21.1  0.0  0.0  GG704911   389109  389160 (8093163) + RLX-incomp_Blc42_Cimm_RS-L-B51-Map1_reversed        LTR/Gypsy         2173   2224  (5224)   135  
  1876   15.0  0.0  0.0  GG704911   390311  390583 (8091740) + RLX-incomp_Blc60_Cimm_RS-B-R76-Map3                 LTR/Gypsy           27    299  (3995)   136  
  3415   23.8  1.9  1.7  GG704911   390772  391250 (8091073) + DTX-incomp_Blc89_Cimm_RS-B-G139-Map5_reversed       DNA/TcMar-Tc1        1    512  (1309)   137  
  7672   12.2  0.0  0.4  GG704911   391251  392348 (8089975) + DTX-incomp_Blc87_Cimm_RS-B-R197-Map3                DNA                  1   1094   (144)   138  
  3480    9.4  0.2  0.0  GG704911   392345  392825 (8089498) + noCat_Blc83_Cimm_RS-B-G11-Map20                     Unknown            245    726   (888)   139 *
    15   27.1  0.0  0.0  GG704911   394240  394283 (8088040) + A-rich                                              Low_complexity       1     44     (0)   140  
 17671   13.4  0.1  0.4  GG704911   397420  400009 (8082314) C RXX-LARD-chim_Blc17_Cimm_RS-L-B3-Map1               DNA            (10420)   4850    2270   141  
 14519   12.7  0.2  0.0  GG704911   400006  402937 (8079386) C RXX-LARD-chim_Blc17_Cimm_RS-L-B3-Map1               DNA            (13172)   2098       1   141 *
 20133   12.1  0.2  0.0  GG704911   402938  406023 (8076300) C RXX-LARD-chim_Blc17_Cimm_RS-L-B3-Map1               DNA             (7347)   7923    4834   142  
    12   14.1  6.1  9.4  GG704911   406946  407011 (8075312) + (AGTAACT)n                                          Simple_repeat        1     64     (0)   143  
 47730    5.6  0.8  0.0  GG704911   409157  414951 (8067372) C DTX-incomp_Blc56_Cimm_RS-B-G67-Map17                DNA/hAT-Ac         (0)   5847       4   144  
  4127   19.2  5.7  0.0  GG704911   416898  417068 (8065255) C DTX-incomp_Blc56_Cimm_RS-B-G67-Map17                DNA/hAT-Ac      (5119)    728     549   145  
    28    3.3  0.0  0.0  GG704911   417069  417099 (8065224) + (AGA)n                                              Simple_repeat        1     31     (0)   146  
  4127   19.2  5.7  0.0  GG704911   417100  417613 (8064710) C DTX-incomp_Blc56_Cimm_RS-B-G67-Map17                DNA/hAT-Ac      (5299)    548       5   145  
  2654   28.0  0.6  5.5  GG704911   417613  418507 (8063816) + RLX-incomp_Blc48_Cimm_RS-L-B54-Map1_reversed        LTR/Gypsy         6351   7120     (0)   147 *
  9520   23.7  0.6  0.2  GG704911   421830  423802 (8058521) + RLX-incomp_Blc48_Cimm_RS-L-B54-Map1_reversed        LTR/Gypsy         3561   5540  (1580)   148  
  3740   26.0  0.1  0.7  GG704911   423803  424629 (8057694) + RLX-incomp_Blc48_Cimm_RS-L-B54-Map1_reversed        LTR/Gypsy            2    823  (6297)   149  
  1856   15.8  1.0  0.3  GG704911   424630  424927 (8057396) C RLX-incomp_Blc4_Cimm_RS-B-R25-Map20_reversed        LTR/Gypsy          (0)    724     425   150  
  3835   13.9  0.3  3.0  GG704911   424956  425545 (8056778) C RLX-incomp-chim_Blc36_Cimm_RS-L-B46-Map1_reversed   LTR/Gypsy       (1602)   8377    7799   151  
    27    0.0  0.0  3.5  GG704911   425547  425576 (8056747) + (ATT)n                                              Simple_repeat        1     29     (0)   152  
  3835   13.9  0.3  3.0  GG704911   425577  425593 (8056730) C RLX-incomp-chim_Blc36_Cimm_RS-L-B46-Map1_reversed   LTR/Gypsy       (2181)   7798    7786   151  
 14003    6.2  0.5  0.1  GG704911   425594  427345 (8054978) C RIX-incomp_Blc80_Cimm_RS-B-G16-Map6                 LINE/I            (47)   1777       3   153  
 24786   16.0  0.6  0.1  GG704911   427347  431262 (8051061) C RLX-incomp_Blc51_Cimm_RS-L-B56-Map1_reversed        LTR/Gypsy        (825)   6104    2173   154  
 18481   19.0  0.1  0.7  GG704911   431302  434680 (8047643) C RLX-incomp-chim_Blc27_Cimm_RS-L-B11-Map1            LTR/Gypsy       (2976)   8280    4925   155  
  2412   12.6  0.0  0.3  GG704911   434681  435015 (8047308) + RLX-comp_Blc10_Cimm_RS-B-R16-Map10                  LTR/Gypsy            2    335  (6745)   156  
 95338    0.0  0.0  0.0  GG704911   435016  445524 (8036799) C RLX-comp-chim_Blc3_Cimm_RS-L-B35-Map1_reversed      LTR/Gypsy          (0)  10509       1   157  
 47354   14.2  0.2  0.3  GG704911   445525  452278 (8030045) + RLX-comp_Blc10_Cimm_RS-B-R16-Map10                  LTR/Gypsy          332   7080     (0)   156  
  3477   14.6  0.0  0.0  GG704911   452281  452821 (8029502) C RLX-incomp_Blc39_Cimm_RS-L-B49-Map1_reversed        LTR/Gypsy       (4834)   3545    3005   158  
 57620    3.3  0.3  0.0  GG704911   452826  459771 (8022552) + RIX-comp_Blc9_Cimm_RS-B-G76-Map16                   LINE/Tad1            4   6967    (39)   159  
    38    0.0  0.0  2.6  GG704911   459772  459810 (8022513) + (ATA)n                                              Simple_repeat        1     38     (0)   160  
 13855   18.9  1.1  0.7  GG704911   459813  462653 (8019670) C RLX-incomp-chim_Blc27_Cimm_RS-L-B11-Map1            LTR/Gypsy       (7772)   3484     642   161  
    26    0.0  0.0  0.0  GG704911   464479  464503 (8017820) + (AATC)n                                             Simple_repeat        1     25     (0)   162  
    17    9.4  5.7  0.0  GG704911   464581  464615 (8017708) + (AACTACA)n                                          Simple_repeat        1     37     (0)   163  
   383   31.8 21.9  3.4  GG704911   467143  467516 (8014807) + DTX-incomp-chim_Blc25_Cimm_RS-L-B10-Map1            LTR/Gypsy         8070   8512  (2984)   164  
 29315   14.4  0.0  0.1  GG704911   468884  473198 (8009125) + RLX-comp_Blc1_Cimm_RS-L-B73-Map1                    LTR/Copia            1   4284  (1026)   165  
 26151   16.6  1.7  1.4  GG704911   473201  473772 (8008551) + DTX-incomp_Blc56_Cimm_RS-B-G67-Map17                DNA/hAT-Ac           4    562  (5285)   166  
    63    1.4  2.6  2.6  GG704911   473773  473848 (8008475) + (TTC)n                                              Simple_repeat        1     76     (0)   167  
 26151   16.6  1.7  1.4  GG704911   473849  477573 (8004750) + DTX-incomp_Blc56_Cimm_RS-B-G67-Map17                DNA/hAT-Ac         563   4318  (1529)   166  
    27    0.0  0.0  3.5  GG704911   477577  477606 (8004717) + (ATT)n                                              Simple_repeat        1     29     (0)   168  
 26151   16.6  1.7  1.4  GG704911   477607  477617 (8004706) + DTX-incomp_Blc56_Cimm_RS-B-G67-Map17                DNA/hAT-Ac        4319   4328  (1519)   166  
 13862    3.4  0.1  0.0  GG704911   477618  479291 (8003032) C RIX-comp_Blc9_Cimm_RS-B-G76-Map16                   LINE/Tad1         (38)   6968    5283   169  
 47277    6.1  0.8  0.0  GG704911   479292  485084 (7997239) + DTX-incomp_Blc56_Cimm_RS-B-G67-Map17                DNA/hAT-Ac           4   5845     (2)   170  
 11357    3.5  0.0  0.0  GG704911   485085  486456 (7995867) C RIX-comp_Blc9_Cimm_RS-B-G76-Map16                   LINE/Tad1       (1718)   5288    3917   171  
  6674    5.1  2.6  0.0  GG704911   486457  487273 (7995050) C RIX-incomp_Blc80_Cimm_RS-B-G16-Map6                 LINE/I           (985)    839       2   172 *
 10564   14.5  0.1  0.5  GG704911   487255  488819 (7993504) + DTX-incomp_Blc56_Cimm_RS-B-G67-Map17                DNA/hAT-Ac        4288   5846     (1)   173  
  7202   13.8  0.0  0.1  GG704911   488820  489850 (7992473) + RLX-comp_Blc13_Cimm_RS-L-B87-Map1_reversed          LTR/Copia         1335   2364     (0)   174  
124614    0.0  0.0  0.0  GG704911   490518  504290 (7978033) C RLX-comp-chim_Blc19_Cimm_RS-L-B5-Map1_reversed      Unknown            (0)  13773       1   175  
 15681   13.4  0.1  0.0  GG704911   506840  509067 (7973256) C RLX-incomp_Blc1_Cimm_RS-L-B71-Map1_reversed         LTR/Copia          (0)   5311    3083   176  
  2466   16.5  0.0  0.3  GG704911   509068  509436 (7972887) C DTX-incomp_Blc56_Cimm_RS-B-G67-Map17                DNA/hAT-Ac         (1)   5846    5479   177  
 38057   14.9  1.3  0.5  GG704911   509437  509959 (7972364) + DTX-incomp_Blc56_Cimm_RS-B-G67-Map17                DNA/hAT-Ac           4    550  (5297)   178  
    47    0.0  3.5  3.5  GG704911   509960  510017 (7972306) + (TTC)n                                              Simple_repeat        1     58     (0)   179  
 38057   14.9  1.3  0.5  GG704911   510018  515289 (7967034) + DTX-incomp_Blc56_Cimm_RS-B-G67-Map17                DNA/hAT-Ac         551   5845     (2)   178  
   226   20.2  8.6 14.9  GG704911   515290  515366 (7966957) + XXX-chim_Blc28_Cimm_RS-L-B12-Map1                   LTR/Copia         1785   1854  (9341)   180 *
 34550   16.1  0.5  0.3  GG704911   515290  520799 (7961524) C RXX-LARD-chim_Blc17_Cimm_RS-L-B3-Map1               DNA             (1816)  13454    7930   181  
 20418   14.6  1.1  0.0  GG704911   520801  523854 (7958469) C RLX-incomp_Blc1_Cimm_RS-L-B71-Map1_reversed         LTR/Copia       (2225)   3086       1   176  
    26    6.5  0.0  0.0  GG704911   531313  531345 (7950978) + (A)n                                                Simple_repeat        1     33     (0)   182  
    17   13.0  0.0  2.9  GG704911   531867  531902 (7950421) + A-rich                                              Low_complexity       1     35     (0)   183  
    29   10.1  4.2  5.6  GG704911   531955  532026 (7950297) + (ACAGAGT)n                                          Simple_repeat        1     71     (0)   184  
 15123   13.8  1.4  0.4  GG704911   534816  537066 (7945257) + RLX-comp_Blc1_Cimm_RS-L-B73-Map1                    LTR/Copia            1   2272  (3038)   185  
  3231   10.3  0.0  0.7  GG704911   537067  537505 (7944818) + RLX-incomp_Blc60_Cimm_RS-B-R76-Map3                 LTR/Gypsy            1    436  (3858)   186 *
 40618   13.9  0.8  0.4  GG704911   537499  543389 (7938934) + RLX-incomp_Blc50_Cimm_RS-L-B55-Map1                 LTR/Gypsy         1043   6943     (0)   187  
   849    8.5  0.0  0.8  GG704911   543390  543507 (7938816) + RLX-comp_Blc1_Cimm_RS-L-B81-Map1_reversed           LTR/Copia         2187   2303  (2923)   188 *
 46028   16.8  0.1  0.1  GG704911   543500  551169 (7931154) C RLX-incomp-chim_Blc27_Cimm_RS-L-B11-Map1            LTR/Gypsy       (2939)   8317     646   189  
 14558   13.6  0.0  0.0  GG704911   551170  553223 (7929100) + RLX-comp_Blc1_Cimm_RS-L-B77-Map1                    LTR/Copia         2630   4683   (590)   190  
 20397   14.7  0.1  0.3  GG704911   553224  556249 (7926074) + RLX-incomp_Blc60_Cimm_RS-B-R76-Map3                 LTR/Gypsy            1   3020  (1274)   191  
 33914   19.5  1.0  0.5  GG704911   556250  563770 (7918553) + RLX-incomp_Blc39_Cimm_RS-L-B49-Map1_reversed        LTR/Gypsy            1   6928  (1451)   192  
 17381   13.5  0.1  0.1  GG704911   563787  566385 (7915938) + RLX-incomp_Blc35_Cimm_RS-L-B45-Map1                 LTR               6239   8837  (1177)   193  
    12   21.8  2.7  0.0  GG704911   568378  568414 (7913909) + (CACAT)n                                            Simple_repeat        1     38     (0)   194  
  9527   12.6  0.0  0.0  GG704911   571438  572796 (7909527) + RXX-LARD-chim_Blc17_Cimm_RS-L-B3-Map1               DNA               4834   6192  (9078)   195  
 42817    9.9  0.0  0.4  GG704911   572801  576890 (7905433) + XXX-chim_Blc28_Cimm_RS-L-B12-Map1                   LTR/Copia         1483   7196  (3995)   196  
 12658    8.3  0.4  1.4  GG704911   576891  578535 (7903788) C DTX-incomp_Blc56_Cimm_RS-B-G67-Map17                DNA/hAT-Ac      (4215)   1632       5   197  
 12237   11.1  1.6  0.2  GG704911   578536  580258 (7902065) + RXX-LARD-chim_Blc17_Cimm_RS-L-B3-Map1               DNA               6186   7933  (7337)   198  
  8245   17.2  1.6  2.1  GG704911   580249  582022 (7900301) + RXX-LARD-chim_Blc17_Cimm_RS-L-B3-Map1               DNA              13817  15267     (3)   199 *
  2802   13.9  0.1  0.4  GG704911   581976  582420 (7899903) + RLX-incomp_Blc60_Cimm_RS-B-R76-Map3                 LTR/Gypsy            1    398  (3896)   200 *
  1879   14.9  0.0  0.0  GG704911   582413  582700 (7899623) + RLX-incomp_Blc50_Cimm_RS-L-B55-Map1                 LTR/Gypsy         1011   1298  (5645)   201 *
 35436   16.4  0.9  0.3  GG704911   582702  588213 (7894110) + RLX-incomp_Blc50_Cimm_RS-L-B55-Map1                 LTR/Gypsy            2   6943     (0)   201  
  7371   29.2  2.7  1.0  GG704911   588214  590466 (7891857) + RXX-LARD-chim_Blc17_Cimm_RS-L-B3-Map1               DNA               1164   3454 (11816)   202  
  2272    9.8  0.0  0.0  GG704911   590467  590762 (7891561) C RLX-incomp_Blc98_Cimm_RS-B-R189-Map9                LTR/Gypsy          (0)    296       1   203  
  2306   24.1  1.6  3.2  GG704911   590778  591346 (7890977) + RXX-LARD-chim_Blc17_Cimm_RS-L-B3-Map1               DNA               3465   4024 (11246)   204  
  2096   23.9  9.2  2.4  GG704911   591441  592093 (7890230) + RXX-LARD-chim_Blc17_Cimm_RS-L-B3-Map1               DNA               4140   4835 (10435)   205 *
  8587   17.7  1.1  1.1  GG704911   592092  593552 (7888771) + RLX-incomp_Blc50_Cimm_RS-L-B55-Map1                 LTR/Gypsy         5499   6943     (0)   206  
 11467   17.2  0.1  0.0  GG704911   593553  595525 (7886798) + RLX-incomp-chim_Blc27_Cimm_RS-L-B11-Map1            LTR/Gypsy         3153   5126  (6130)   207  
    27    0.0  0.0  3.5  GG704911   595527  595556 (7886767) + (ATT)n                                              Simple_repeat        1     29     (0)   208  
 22403    2.7  0.0  0.0  GG704911   595557  598239 (7884084) C RIX-comp_Blc9_Cimm_RS-B-G76-Map16                   LINE/Tad1         (38)   6968    4285   209  
 35363    9.9  0.1  0.0  GG704911   598240  602673 (7879650) + DYX-comp_Blc59_Cimm_RS-B-G69-Map3                   DNA/Crypton          1   4438     (1)   210  
 35860    2.5  0.2  0.0  GG704911   602674  606940 (7875383) C RIX-comp_Blc9_Cimm_RS-B-G76-Map16                   LINE/Tad1       (2728)   4278       4   209  
 20479   14.0  0.0  0.1  GG704911   606942  610150 (7872173) + RLX-incomp-chim_Blc27_Cimm_RS-L-B11-Map1            LTR/Gypsy         5114   8318  (2938)   207  
  4189    5.7  0.4  0.0  GG704911   610173  610680 (7871643) + RLX-incomp_Blc5_Cimm_RS-B-G85-Map20_reversed        LTR/Gypsy            4    513 (10219)   211 *
 11428   12.3  0.0  0.0  GG704911   610674  612199 (7870124) + RLX-comp_Blc1_Cimm_RS-L-B1-Map4                     LTR/Copia         1706   3231  (2048)   212  
 48036   14.1  0.6  0.3  GG704911   612200  619305 (7863018) C RLX-incomp_Blc50_Cimm_RS-L-B55-Map1                 LTR/Gypsy          (0)   6943       1   213  
 25427    0.0  0.0  0.0  GG704911   618997  621791 (7860532) + RLX-comp_Blc66_Cimm_RS-L-B86-Map1_reversed          LTR/Copia            1   2795     (0)   214 *
  2316   11.0  0.0  0.7  GG704911   621792  621875 (7860448) + RLX-comp_Blc29_Cimm_RS-L-B13-Map1                   LTR/Gypsy         7841   7922  (3177)   215  
  1370   16.6  0.9  0.0  GG704911   622102  622318 (7860005) + XXX-chim_Blc28_Cimm_RS-L-B12-Map1                   LTR/Copia        10972  11190     (5)   216  
 82800    0.0  0.0  0.0  GG704911   627399  638064 (7844259) + RLX-comp_Blc2_Cimm_RS-L-B25-Map1                    LTR/Gypsy            1  10627     (0)   217  
  4336   10.9  0.0  0.0  GG704911   639114  639734 (7842589) C RXX-LARD-chim_Blc17_Cimm_RS-L-B3-Map1               DNA             (1454)  13816   13196   218  
 44653   14.5  0.8  0.2  GG704911   639735  646802 (7835521) C RLX-incomp_Blc50_Cimm_RS-L-B55-Map1                 LTR/Gypsy          (0)   6943       1   219  
  9486   12.1  0.0  0.0  GG704911   646803  648189 (7834134) C DTX-incomp_Blc56_Cimm_RS-B-G67-Map17                DNA/hAT-Ac       (611)   5236    3850   220  
 34108   17.9  0.3  0.3  GG704911   648214  655848 (7826475) C RLX-incomp-chim_Blc27_Cimm_RS-L-B11-Map1            LTR/Gypsy          (0)   8379     863   221  
 24042   14.9  0.8  0.1  GG704911   655849  659706 (7822617) C RXX-LARD-chim_Blc17_Cimm_RS-L-B3-Map1               DNA             (3454)  11816    7932   222  
 39175   18.5  0.7  0.7  GG704911   660300  667974 (7814349) C RLX-incomp-chim_Blc27_Cimm_RS-L-B11-Map1            LTR/Gypsy       (2938)   8318     646   223  
  2190    6.0  0.3  0.0  GG704911   668514  668795 (7813528) + RLX-comp_Blc1_Cimm_RS-L-B81-Map1_reversed           LTR/Copia         4944   5226     (0)   224  
    18   20.4  8.6  0.0  GG704911   677046  677103 (7805220) + (CT)n                                               Simple_repeat        1     63     (0)   225  
    23    7.2  0.0  0.0  GG704911   677626  677655 (7804668) + (A)n                                                Simple_repeat        1     30     (0)   226  
    14    4.2  3.7  3.7  GG704911   678188  678214 (7804109) + (CCAT)n                                             Simple_repeat        1     27     (0)   227  
    17    0.0  4.8  0.0  GG704911   678450  678470 (7803853) + (CT)n                                               Simple_repeat        1     22     (0)   228  
 15896   11.7  0.0  0.3  GG704911   683894  686121 (7796202) C RLX-comp_Blc1_Cimm_RS-L-B1-Map4                     LTR/Copia          (0)   5279    3058   229  
  5719   11.5  0.0  0.1  GG704911   686118  686946 (7795377) C RLX-comp_Blc1_Cimm_RS-L-B75-Map1                    LTR/Copia       (4477)    828       1   230 *
    20   14.0  2.4  2.4  GG704911   692264  692304 (7790019) + GA-rich                                             Low_complexity       1     41     (0)   231  
    12   13.9  0.0  0.0  GG704911   694680  694703 (7787620) + (CAT)n                                              Simple_repeat        1     24     (0)   232  
    30   21.2  0.0  0.0  GG704911   695942  696006 (7786317) + (TCA)n                                              Simple_repeat        1     65     (0)   233  
    16    9.6  0.0  0.0  GG704911   696924  696946 (7785377) + (A)n                                                Simple_repeat        1     23     (0)   234  
    40    0.0  0.0  0.0  GG704911   697978  698011 (7784312) + (AG)n                                               Simple_repeat        1     34     (0)   235  
    18    0.0  0.0  0.0  GG704911   698012  698031 (7784292) + (TG)n                                               Simple_repeat        1     20     (0)   236  
    13   27.0  3.8  5.1  GG704911   698318  698396 (7783927) + GA-rich                                             Low_complexity       1     78     (0)   237  
    15   12.6  5.6  0.0  GG704911   701689  701724 (7780599) + (GTACTCC)n                                          Simple_repeat        1     38     (0)   238  
    16    0.0  0.0  0.0  GG704911   702164  702180 (7780143) + (T)n                                                Simple_repeat        1     17     (0)   239  
    18   13.0  4.5  2.2  GG704911   705771  705814 (7776509) + (GTTC)n                                             Simple_repeat        1     45     (0)   240  
    18   15.9  8.9  0.0  GG704911   706962  707024 (7775299) + (CATC)n                                             Simple_repeat        1     68     (0)   241  
    16    4.5  0.0  0.0  GG704911   709912  709934 (7772389) + (GGGA)n                                             Simple_repeat        1     23     (0)   242  
    40   23.3  0.0  0.0  GG704911   710974  711057 (7771266) + A-rich                                              Low_complexity       1     84     (0)   243  
   257    8.8  0.0  0.0  GG704911   712500  712533 (7769790) C RLX-incomp-chim_Blc18_Cimm_RS-L-B4-Map1_reversed    LTR/Gypsy         (75)  14241   14208   244  
  1417   31.5  2.3  4.1  GG704911   712663  713439 (7768884) + RLX-comp_Blc1_Cimm_RS-L-B1-Map4                     LTR/Copia          743   1504  (3801)   245  
  5635   23.4  6.7  1.5  GG704911   713473  714823 (7767500) + RLX-incomp_Blc13_Cimm_RS-B-G35-Map20                LTR/Copia          277   1697   (493)   246  
    17    0.0  0.0  0.0  GG704911   717022  717043 (7765280) + (TTGA)n                                             Simple_repeat        1     22     (0)   247  
   885   13.2  2.9  3.5  GG704911   717504  717676 (7764647) C RXX-LARD-chim_Blc17_Cimm_RS-L-B3-Map1               DNA             (6790)   8480    8309   248  
   718   14.5  0.0  1.1  GG704911   717643  717786 (7764537) C RIX-comp_Blc9_Cimm_RS-B-G76-Map16                   LINE/Tad1        (455)   6551    6431   249 *
    18   25.3  1.8  0.0  GG704911   721632  721687 (7760636) + GA-rich                                             Low_complexity       1     57     (0)   250  
    23    7.2  0.0  0.0  GG704911   722654  722683 (7759640) + (A)n                                                Simple_repeat        1     30     (0)   251  
    18   15.7  0.0  2.6  GG704911   724051  724089 (7758234) + (TGG)n                                              Simple_repeat        1     38     (0)   252  
    16   11.6  2.4  5.0  GG704911   728064  728104 (7754219) + (ATCCC)n                                            Simple_repeat        1     40     (0)   253  
    15    5.6  0.0  0.0  GG704911   728777  728795 (7753528) + (TG)n                                               Simple_repeat        1     19     (0)   254  
    31    0.0  0.0  0.0  GG704911   729777  729805 (7752518) + (T)n                                                Simple_repeat        1     29     (0)   255  
    21   24.4  0.0  0.0  GG704911   730162  730214 (7752109) + (TTT)n                                              Simple_repeat        1     53     (0)   256  
    16   32.9  0.0  0.0  GG704911   730732  730795 (7751528) + (CAGTAG)n                                           Simple_repeat        1     64     (0)   257  
    22   26.8  6.3  1.1  GG704911   731329  731433 (7750890) + GA-rich                                             Low_complexity       1    110     (0)   258  
  2749    3.9  0.0  0.0  GG704911   732604  732915 (7749408) + RLX-incomp_Blc1_Cimm_RS-L-B78-Map1_reversed         LTR/Copia            1    312  (4959)   259  
 88737    6.0  0.5  0.0  GG704911   732924  743509 (7738814) C RLX-incomp_Blc2_Cimm_RS-L-B18-Map1_reversed         LTR/Gypsy          (6)  10641       6   260  
 47622    6.5  0.8  0.0  GG704911   743507  749291 (7733032) + DTX-incomp_Blc56_Cimm_RS-B-G67-Map17                DNA/hAT-Ac          12   5845     (2)   261 *
 48711    6.0  0.6  0.0  GG704911   749292  754507 (7727816) + DTX-incomp_Blc46_Cimm_RS-B-R27-Map8                 Unknown            286   5537  (1648)   262  
    34    2.5  4.9  0.0  GG704911   754508  754548 (7727775) + (TC)n                                               Simple_repeat        1     43     (0)   263  
 48711    5.9  0.7  0.0  GG704911   754549  756193 (7726130) + DTX-incomp_Blc46_Cimm_RS-B-R27-Map8                 Unknown           5538   7184     (1)   262  
    17    0.0  0.0  0.0  GG704911   764260  764278 (7718045) + (TA)n                                               Simple_repeat        1     19     (0)   264  
    25    9.2  0.0  0.0  GG704911   764636  764670 (7717653) + (T)n                                                Simple_repeat        1     35     (0)   265  
    16   19.2  0.0  0.0  GG704911   767857  767892 (7714431) + (CTGTTG)n                                           Simple_repeat        1     36     (0)   266  
    19   11.8  0.0  5.1  GG704911   769479  769520 (7712803) + A-rich                                              Low_complexity       1     39     (0)   267  
    43    0.0  0.0  0.0  GG704911   774080  774126 (7708197) + (A)n                                                Simple_repeat        1     47     (0)   268  
    13    8.5  0.0  3.9  GG704911   774660  774686 (7707637) + (AAAGA)n                                            Simple_repeat        1     26     (0)   269  
    31   12.1  6.5  2.5  GG704911   777681  777689 (7704634) + (TCTTTT)n                                           Simple_repeat        1     80     (0)   270  
    28   29.1  0.0  0.0  GG704911   777690  777757 (7704566) + (TT)n                                               Simple_repeat        1     68     (0)   271  
    24    0.0  0.0  0.0  GG704911   778735  778760 (7703563) + (A)n                                                Simple_repeat        1     26     (0)   272  
    13   11.7  7.7  2.4  GG704911   778931  778969 (7703354) + A-rich                                              Low_complexity       1     41     (0)   273  
    14    7.8  3.5  3.5  GG704911   782986  783014 (7699309) + (GAA)n                                              Simple_repeat        1     29     (0)   274  
    39    2.4  0.0  2.3  GG704911   785392  785436 (7696887) + (AATGGAA)n                                          Simple_repeat        1     44     (0)   275  
    18   13.5  0.0  0.0  GG704911   785581  785624 (7696699) + (TTC)n                                              Simple_repeat        1     44     (0)   276  
    17   19.5  0.0  0.0  GG704911   785879  785909 (7696414) + (T)n                                                Simple_repeat        1     31     (0)   277  
    23    0.0  0.0  0.0  GG704911   787677  787701 (7694622) + (A)n                                                Simple_repeat        1     25     (0)   278  
    23   10.8  0.0  2.4  GG704911   793505  793547 (7688776) + (GAAAAT)n                                           Simple_repeat        1     42     (0)   279  
    13   27.3  0.0  0.0  GG704911   795403  795443 (7686880) + A-rich                                              Low_complexity       1     41     (0)   280  
    23   19.7  6.5  1.2  GG704911   795646  795722 (7686601) + (TCTC)n                                             Simple_repeat        1     81     (0)   281  
    31    4.7  0.0  2.2  GG704911   795933  795979 (7686344) + (AAAAAGG)n                                          Simple_repeat        1     46     (0)   282  
    45    0.0  0.0  0.0  GG704911   795983  796023 (7686300) + (AATGAC)n                                           Simple_repeat        1     41     (0)   283  
    17   18.9  2.8  0.0  GG704911   798277  798312 (7684011) + (TC)n                                               Simple_repeat        1     37     (0)   284  
    48   19.3  0.0  1.0  GG704911   799309  799410 (7682913) + (GGAACA)n                                           Simple_repeat        1    101     (0)   285  
    15   21.1  0.0  0.0  GG704911   806185  806213 (7676110) + A-rich                                              Low_complexity       1     29     (0)   286  
    13   21.2  2.6  0.0  GG704911   806533  806570 (7675753) + (GGCAGC)n                                           Simple_repeat        1     39     (0)   287  
    12    5.5  0.0  0.0  GG704911   806815  806833 (7675490) + (TGG)n                                              Simple_repeat        1     19     (0)   288  
    14   12.5  0.0  0.0  GG704911   807068  807093 (7675230) + (GCA)n                                              Simple_repeat        1     26     (0)   289  
    15   17.7  0.0  0.0  GG704911   807339  807379 (7674944) + (GAC)n                                              Simple_repeat        1     41     (0)   290  
    16    5.3  0.0  0.0  GG704911   807932  807951 (7674372) + (T)n                                                Simple_repeat        1     20     (0)   291  
    23   25.3  5.8  1.9  GG704911   809114  809216 (7673107) + A-rich                                              Low_complexity       1    107     (0)   292  
    20   19.2  3.5  3.5  GG704911   809159  809215 (7673108) + GA-rich                                             Low_complexity       1     57     (0)   293 *
    16    9.4  5.9  0.0  GG704911   809411  809444 (7672879) + A-rich                                              Low_complexity       1     36     (0)   294  
    18   15.9  0.0  0.0  GG704911   809559  809608 (7672715) + (TGC)n                                              Simple_repeat        1     50     (0)   295  
    32    4.6  2.1  2.1  GG704911   809613  809659 (7672664) + (TGCTGG)n                                           Simple_repeat        1     47     (0)   296  
    28   24.8  0.0  0.0  GG704911   809748  809818 (7672505) + (TGC)n                                              Simple_repeat        1     71     (0)   297  
    46    6.8  3.8  1.2  GG704911   810912  810990 (7671333) + (TTC)n                                              Simple_repeat        1     81     (0)   298  
    29   21.9  4.0  0.0  GG704911   811152  811225 (7671098) + GA-rich                                             Low_complexity       1     77     (0)   299  
    15   30.4  0.0  0.0  GG704911   811197  811249 (7671074) + (GAGAGT)n                                           Simple_repeat        1     53     (0)   300 *
    13   13.7  0.0  0.0  GG704911   811823  811847 (7670476) + (CCT)n                                              Simple_repeat        1     25     (0)   301  
    16    7.2  0.0  6.5  GG704911   815407  815439 (7666884) + (CTCCGT)n                                           Simple_repeat        1     31     (0)   302  
    16    0.0  0.0  0.0  GG704911   817249  817265 (7665058) + (A)n                                                Simple_repeat        1     17     (0)   303  
    34    3.0  0.0  0.0  GG704911   819663  819696 (7662627) + (AG)n                                               Simple_repeat        1     34     (0)   304  
    26    3.3  0.0  0.0  GG704911   826611  826641 (7655682) + (A)n                                                Simple_repeat        1     31     (0)   305  
    21   23.7  4.3  0.0  GG704911   831185  831253 (7651070) + (TCCTAC)n                                           Simple_repeat        1     72     (0)   306  
    26   20.1  1.4  2.8  GG704911   836576  836647 (7645676) + (ATTTT)n                                            Simple_repeat        1     71     (0)   307  
   269   13.6  1.8  2.1  GG704911   837517  837573 (7644750) C RLX-incomp_Blc11_Cimm_RS-L-B68-Map1_reversed        LTR/Copia        (153)   5315    5267   308  
   821   30.0  0.8  1.3  GG704911   840305  840540 (7641783) + DTX-incomp-chim_Blc16_Cimm_RS-L-B2-Map1             DNA/TcMar-Ant1    4961   5195 (10552)   309  
    15   22.4  1.2  9.5  GG704911   842967  843046 (7639277) + (TCTCCA)n                                           Simple_repeat        1     74     (0)   310  
    21   20.6  6.9  2.2  GG704911   843047  843052 (7639271) + (CTCTCAT)n                                          Simple_repeat        2     91     (0)   311  
    37    0.0  0.0  0.0  GG704911   846223  846256 (7636067) + (T)n                                                Simple_repeat        1     34     (0)   312  
    11   20.1  2.9  0.0  GG704911   847396  847429 (7634894) + (TGAACG)n                                           Simple_repeat        1     35     (0)   313  
    29   26.2  0.0  0.0  GG704911   850029  850105 (7632218) + (GTG)n                                              Simple_repeat        1     77     (0)   314  
    33    3.1  0.0  0.0  GG704911   850590  850622 (7631701) + (GA)n                                               Simple_repeat        1     33     (0)   315  
    40    0.0  0.0  0.0  GG704911   850804  850837 (7631486) + (GA)n                                               Simple_repeat        1     34     (0)   316  
    12   11.2  6.9  0.0  GG704911   858482  858510 (7623813) + GA-rich                                             Low_complexity       1     31     (0)   317  
    17   19.7  0.0  4.2  GG704911   858798  858815 (7623508) + (TTTTCT)n                                           Simple_repeat        1     46     (0)   318  
    16   19.6  0.0  0.0  GG704911   858816  858845 (7623478) + (T)n                                                Simple_repeat        1     30     (0)   319  
    30   19.3  1.6  0.8  GG704911   861140  861230 (7621093) + A-rich                                              Low_complexity       1     91     (0)   320  
    23   17.2  0.0  0.0  GG704911   861582  861627 (7620696) + (CACGGC)n                                           Simple_repeat        1     46     (0)   321  
    12   17.9  3.1  0.0  GG704911   862570  862601 (7619722) + (TCCACC)n                                           Simple_repeat        1     33     (0)   322  
    28   14.8  0.0  0.0  GG704911   862950  862995 (7619328) + (T)n                                                Simple_repeat        1     46     (0)   323  
    16   22.7  0.0  0.0  GG704911   863834  863865 (7618458) + A-rich                                              Low_complexity       1     32     (0)   324  
    38    6.9  0.0  0.0  GG704911   864297  864342 (7617981) + (TC)n                                               Simple_repeat        1     46     (0)   325  
    24   12.6  7.9  1.5  GG704911   864994  865056 (7617267) + (TCT)n                                              Simple_repeat        1     67     (0)   326  
    29    0.0  0.0  0.0  GG704911   865463  865489 (7616834) + (ATC)n                                              Simple_repeat        1     27     (0)   327  
    15   18.4  2.7  0.0  GG704911   866322  866358 (7615965) + (TTTG)n                                             Simple_repeat        1     38     (0)   328  
    46    1.9  3.7  0.0  GG704911   866468  866521 (7615802) + (AAAAT)n                                            Simple_repeat        1     56     (0)   329  
    19   21.6  0.0  5.4  GG704911   866676  866734 (7615589) + (TGC)n                                              Simple_repeat        1     56     (0)   330  
    31    0.0  0.0  0.0  GG704911   867008  867034 (7615289) + (CT)n                                               Simple_repeat        1     27     (0)   331  
    17   13.4  0.0  2.9  GG704911   867251  867285 (7615038) + (GTC)n                                              Simple_repeat        1     34     (0)   332  
    16    9.7  0.0  0.0  GG704911   869050  869071 (7613252) + (T)n                                                Simple_repeat        1     22     (0)   333  
    21   20.0  0.0  0.0  GG704911   869916  869955 (7612368) + (T)n                                                Simple_repeat        1     40     (0)   334  
    20   22.4  2.0  1.0  GG704911   871658  871719 (7610604) + A-rich                                              Low_complexity       1     62     (0)   335  
    22   10.1  0.0  0.0  GG704911   872605  872636 (7609687) + (CA)n                                               Simple_repeat        1     32     (0)   336  
    33    0.0  0.0  0.0  GG704911   872637  872664 (7609659) + (CT)n                                               Simple_repeat        1     28     (0)   337  
    22    4.0  0.0  0.0  GG704911   873067  873092 (7609231) + (A)n                                                Simple_repeat        1     26     (0)   338  
    22    7.4  0.0  0.0  GG704911   873177  873205 (7609118) + (A)n                                                Simple_repeat        1     29     (0)   339  
    25    0.0  0.0  0.0  GG704911   873932  873958 (7608365) + (A)n                                                Simple_repeat        1     27     (0)   340  
    16    0.0  0.0  0.0  GG704911   874387  874404 (7607919) + (AT)n                                               Simple_repeat        1     18     (0)   341  
    16   16.2  0.0  0.0  GG704911   874683  874710 (7607613) + A-rich                                              Low_complexity       1     28     (0)   342  
    22   21.2  0.0  0.0  GG704911   875184  875227 (7607096) + (T)n                                                Simple_repeat        1     44     (0)   343  
    31   20.9  0.0  0.0  GG704911   875402  875462 (7606861) + A-rich                                              Low_complexity       1     61     (0)   344  
    29    4.7  4.4  0.0  GG704911   875846  875890 (7606433) + (AAAAAG)n                                           Simple_repeat        1     47     (0)   345  
    31   10.2  5.6  0.0  GG704911   876098  876151 (7606172) + GA-rich                                             Low_complexity       1     57     (0)   346  
    14    5.0  0.0  0.0  GG704911   876360  876380 (7605943) + (TCA)n                                              Simple_repeat        1     21     (0)   347  
    57    3.4  0.0  0.0  GG704911   876381  876441 (7605882) + (TCATCCTCAT)n                                       Simple_repeat        1     61     (0)   348  
    15    0.0  0.0  0.0  GG704911   876442  876460 (7605863) + (GTC)n                                              Simple_repeat        1     19     (0)   349  
    31    0.0  0.0  0.0  GG704911   878670  878696 (7603627) + (AT)n                                               Simple_repeat        1     27     (0)   350  
    16    0.0  0.0  0.0  GG704911   879184  879201 (7603122) + (AT)n                                               Simple_repeat        1     18     (0)   351  
    18    4.8  0.0  0.0  GG704911   880557  880578 (7601745) + (A)n                                                Simple_repeat        1     22     (0)   352  
    18    8.5  0.0  0.0  GG704911   887418  887442 (7594881) + (A)n                                                Simple_repeat        1     25     (0)   353  
    23    0.0  0.0  0.0  GG704911   887738  887762 (7594561) + (A)n                                                Simple_repeat        1     25     (0)   354  
    11   24.9  0.0  0.0  GG704911   891116  891149 (7591174) + (GCCACC)n                                           Simple_repeat        1     34     (0)   355  
    26   15.1  0.0  1.9  GG704911   892693  892746 (7589577) + A-rich                                              Low_complexity       1     53     (0)   356  
    23   22.9  2.5  3.9  GG704911   893065  893143 (7589180) + A-rich                                              Low_complexity       1     78     (0)   357  
    23   32.0  0.0  0.0  GG704911   894114  894178 (7588145) + GA-rich                                             Low_complexity       1     65     (0)   358  
    19    8.2  0.0  0.0  GG704911   894215  894240 (7588083) + (A)n                                                Simple_repeat        1     26     (0)   359  
    17   20.0  0.0  1.5  GG704911   894582  894621 (7587702) + A-rich                                              Low_complexity       1     39     (0)   360  
    18   14.8  7.4  1.8  GG704911   897651  897704 (7584619) + A-rich                                              Low_complexity       1     57     (0)   361  
    21   16.7  0.0  0.0  GG704911   898222  898261 (7584062) + A-rich                                              Low_complexity       1     40     (0)   362  
    17   11.9  5.4  0.0  GG704911   898390  898395 (7583928) + (TTCTTT)n                                           Simple_repeat        1     38     (0)   363  
    23    7.2  0.0  0.0  GG704911   898396  898425 (7583898) + (T)n                                                Simple_repeat        1     30     (0)   364  
    16    0.0  0.0  0.0  GG704911   901478  901494 (7580829) + (A)n                                                Simple_repeat        1     17     (0)   365  
    15   12.1  7.3  4.8  GG704911   907426  907466 (7574857) + (CT)n                                               Simple_repeat        1     42     (0)   366  
    14   14.6  0.0  3.2  GG704911   908434  908465 (7573858) + (CAA)n                                              Simple_repeat        1     31     (0)   367  
    17   20.0  6.7  1.6  GG704911   909004  909063 (7573260) + (TAGT)n                                             Simple_repeat        1     63     (0)   368  
    11   24.2  6.1  0.0  GG704911   913927  913975 (7568348) + G-rich                                              Low_complexity       1     52     (0)   369  
    39    0.0  4.7  0.0  GG704911   915847  915889 (7566434) + (TTTTTCTT)n                                         Simple_repeat        1     45     (0)   370  
    16   25.0  2.0  0.0  GG704911   916596  916644 (7565679) + A-rich                                              Low_complexity       1     50     (0)   371  
  1064   12.0  0.0  0.0  GG704911   918953  919102 (7563221) + noCat_Blc41_Cimm_RS-B-G84-Map17                     DNA/CMC-EnSpm        4    153  (7339)   372  
  1919   17.4  1.8  1.2  GG704911   919103  919440 (7562883) + RXX-LARD_Blc65_Cimm_RS-L-B85-Map1                   LTR/Gypsy         2294   2633   (236)   373  
  7106   27.0  0.6  2.9  GG704911   919441  921849 (7560474) C RLX-incomp_Blc48_Cimm_RS-L-B54-Map1_reversed        LTR/Gypsy          (0)   7120    4852   374  
  4867   15.5  0.1  0.4  GG704911   921833  923054 (7559269) C RLX-incomp_Blc48_Cimm_RS-L-B54-Map1_reversed        LTR/Gypsy       (2264)   4856    2580   374 *
  2057   14.4  0.0  0.3  GG704911   923052  923351 (7558972) + RLX-comp_Blc29_Cimm_RS-L-B13-Map1                   LTR/Gypsy         8768   9066  (2033)   375 *
  4830   18.3  0.0  0.0  GG704911   923342  924159 (7558164) C RLX-incomp_Blc48_Cimm_RS-L-B54-Map1_reversed        LTR/Gypsy       (3158)   3962    3145   374  
 20680    7.2  0.3  0.0  GG704911   924160  926715 (7555608) + RLX-comp_Blc10_Cimm_RS-B-R16-Map10                  LTR/Gypsy            1   2563  (4517)   376  
 87745    5.3  0.1  0.1  GG704911   926717  937300 (7545023) C RLX-incomp_Blc6_Cimm_RS-B-R13-Map20                 LTR/Gypsy          (2)  10589       1   377  
 34181   10.7  0.2  0.0  GG704911   937301  941807 (7540516) + RLX-comp_Blc10_Cimm_RS-B-R16-Map10                  LTR/Gypsy         2563   7080     (0)   376  
  1775   21.4  2.1  1.9  GG704911   941808  941969 (7540354) C RLX-incomp_Blc48_Cimm_RS-L-B54-Map1_reversed        LTR/Gypsy       (4839)   2281     910   374  
   387   32.9  3.4  3.1  GG704911   941970  942355 (7539968) C RLX-incomp_Blc35_Cimm_RS-L-B45-Map1                 LTR             (4155)   5859    5473   378 *
 11543   20.2  0.1  0.1  GG704911   942354  944460 (7537863) C RLX-incomp_Blc48_Cimm_RS-L-B54-Map1_reversed        LTR/Gypsy       (5010)   2110       2   374  
   240    0.0  0.0  0.0  GG704911   944462  944492 (7537831) + RXX-LARD_Blc65_Cimm_RS-L-B85-Map1                   LTR/Gypsy          340    370  (2499)   379  
  2684   19.8  0.5  3.9  GG704911   944499  945132 (7537191) C RLX-incomp_Blc48_Cimm_RS-L-B54-Map1_reversed        LTR/Gypsy          (0)   7120    6601   380  
 15396   13.8  0.3  0.0  GG704911   945135  947437 (7534886) + RXX-LARD-chim_Blc17_Cimm_RS-L-B3-Map1               DNA                519   2826 (12444)   381  
 14815   19.8  0.0  0.0  GG704911   947438  950016 (7532307) + RLX-incomp_Blc48_Cimm_RS-L-B54-Map1_reversed        LTR/Gypsy            2   2579  (4541)   382  
   613   28.6  4.8  4.6  GG704911   949709  950122 (7532201) + RLX-incomp_Blc35_Cimm_RS-L-B45-Map1                 LTR               5445   5859  (4155)   383 *
   332   30.5  2.6  2.6  GG704911   949967  950195 (7532128) C RLX-comp-chim_Blc23_Cimm_RS-L-B9-Map1_reversed      LTR/Gypsy       (9439)   2790    2562   384 *
  7527   16.3  0.0  0.1  GG704911   950012  951215 (7531108) + RLX-incomp_Blc48_Cimm_RS-L-B54-Map1_reversed        LTR/Gypsy         2876   4078  (3042)   382  
  9833    5.8  0.0  0.2  GG704911   951216  952412 (7529911) + RLX-comp_Blc54_Cimm_RS-L-B60-Map1                   LTR/Gypsy         4090   5284   (810)   385  
 22800   19.7  0.3  1.1  GG704911   952413  956703 (7525620) C RLX-incomp_Blc48_Cimm_RS-L-B54-Map1_reversed        LTR/Gypsy          (0)   7120    2439   386  
   664   34.0  3.9  3.0  GG704911   956704  957140 (7525183) C RLX-comp-chim_Blc21_Cimm_RS-L-B7-Map1               Unknown         (6708)   5614    5174   387  
 22800   19.7  0.3  1.1  GG704911   957141  959372 (7522951) C RLX-incomp_Blc48_Cimm_RS-L-B54-Map1_reversed        LTR/Gypsy          (0)   2438       1   386 *
 85698    3.8  0.1  0.0  GG704911   959363  974024 (7508299) + RLX-incomp_Blc6_Cimm_RS-B-R13-Map20                 LTR/Gypsy            1  10589     (2)   388  
 42086    7.2  0.8  0.0  GG704911   974025  979292 (7503031) + RLX-incomp_Blc6_Cimm_RS-B-R13-Map20                 LTR/Gypsy         5279  10589     (2)   389  
 14723   23.2  0.2  1.5  GG704911   979293  982461 (7499862) + RLX-incomp_Blc48_Cimm_RS-L-B54-Map1_reversed        LTR/Gypsy         4075   7120     (0)   390  
 13132   14.2  0.5  0.2  GG704911   982462  984467 (7497856) + RXX-LARD-chim_Blc17_Cimm_RS-L-B3-Map1               DNA               2822   4832 (10438)   391  
 38095   14.8  1.5  0.8  GG704911   984534  985060 (7497263) + DTX-incomp_Blc56_Cimm_RS-B-G67-Map17                DNA/hAT-Ac           1    559  (5288)   392  
    40    6.7  1.5  3.0  GG704911   985061  985127 (7497196) + (TCT)n                                              Simple_repeat        1     66     (0)   393  
 38095   14.8  1.5  0.8  GG704911   985128  990404 (7491919) + DTX-incomp_Blc56_Cimm_RS-B-G67-Map17                DNA/hAT-Ac         560   5845     (2)   392  
 72289   13.8  1.1  0.2  GG704911   991400 1002026 (7480297) C RLX-incomp_Blc5_Cimm_RS-B-G85-Map20_reversed        LTR/Gypsy          (5)  10727       4   394  
 64276    0.0  0.0  0.0  GG704911  1002027 1008800 (7473523) C RLX-incomp-chim_Blc47_Cimm_RS-L-B53-Map1_reversed   Unknown          (387)   6774       1   395  
    11   14.8  4.9  4.9  GG704911  1011314 1011354 (7470969) + (CTTCAAG)n                                          Simple_repeat        1     41     (0)   396  
  2501    4.4  0.6  2.5  GG704911  1011948 1012263 (7470060) C RLX-comp_Blc1_Cimm_RS-L-B1-Map4                     LTR/Copia          (0)   5279    4970   397  
  1430   18.9  0.0  0.4  GG704911  1012264 1012528 (7469795) + RLX-incomp_Blc48_Cimm_RS-L-B54-Map1_reversed        LTR/Gypsy            1    264  (6856)   398  
 10315   16.2  0.0  0.0  GG704911  1012529 1014082 (7468241) C RLX-incomp_Blc1_Cimm_RS-L-B78-Map1_reversed         LTR/Copia        (330)   4941    3388   399  
   528   21.9  0.0  1.7  GG704911  1014083 1014203 (7468120) C RLX-comp_Blc2_Cimm_RS-L-B20-Map1                    LTR/Gypsy          (0)  10633   10515   400  
   797   25.2  0.5  0.5  GG704911  1014243 1014445 (7467878) + RIX-comp-chim_Blc26_Cimm_RS-B-G86-Map3_reversed     LINE/Tad1         9986  10188  (1175)   401  
  7400   14.8  0.5  0.1  GG704911  1015987 1017077 (7465246) + RLX-incomp-chim_Blc36_Cimm_RS-L-B46-Map1_reversed   LTR/Gypsy         3559   4653  (5326)   402  
  2775   17.6  0.1  0.1  GG704911  1017093 1017612 (7464711) C RLX-incomp-chim_Blc27_Cimm_RS-L-B11-Map1            LTR/Gypsy      (10078)   1178     719   403  
 19611   21.1  0.2  1.9  GG704911  1017613 1021554 (7460769) C RLX-incomp_Blc48_Cimm_RS-L-B54-Map1_reversed        LTR/Gypsy          (0)   7120       2   404  
   465    8.3  0.0  0.0  GG704911  1021555 1021602 (7460721) + XXX-chim_Blc28_Cimm_RS-L-B12-Map1                   LTR/Copia         1492   1539  (9656)   405  
 52295   12.0  0.2  0.1  GG704911  1021603 1028672 (7453651) + RLX-comp_Blc10_Cimm_RS-B-R16-Map10                  LTR/Gypsy            2   7080     (0)   406  
 43410   10.4  0.5  0.5  GG704911  1028673 1031521 (7450802) C DTX-incomp_Blc56_Cimm_RS-B-G67-Map17                DNA/hAT-Ac        (54)   5793    2920   407  
    36    0.0  2.4  2.4  GG704911  1031522 1031563 (7450760) + (TTTTTCTTTT)n                                       Simple_repeat        1     42     (0)   408  
 43410   10.4  0.5  0.5  GG704911  1031564 1034502 (7447821) C DTX-incomp_Blc56_Cimm_RS-B-G67-Map17                DNA/hAT-Ac      (2928)   2919       6   407  
  3097   15.2  0.0  0.0  GG704911  1034501 1034975 (7447348) C RLX-incomp_Blc48_Cimm_RS-L-B54-Map1_reversed        LTR/Gypsy       (3770)   3350    2876   404 *
   225   29.5  3.3  4.0  GG704911  1034882 1035033 (7447290) + RLX-comp-chim_Blc23_Cimm_RS-L-B9-Map1_reversed      LTR/Gypsy         2652   2802  (9427)   409 *
   458   17.8  0.0  0.0  GG704911  1034971 1035043 (7447280) C RLX-incomp_Blc48_Cimm_RS-L-B54-Map1_reversed        LTR/Gypsy       (4541)   2579    2507   404 *
  2904   11.3  0.2  0.7  GG704911  1035036 1035452 (7446871) C RLX-incomp_Blc75_Cimm_RS-B-G4-Map20                 LTR/Copia       (1239)    796     382   410 *
  7501   12.3  1.1  5.8  GG704911  1035413 1036628 (7445695) C DTX-incomp_Blc56_Cimm_RS-B-G67-Map17                DNA/hAT-Ac      (4680)   1167       5   411 *
 15841   16.8  0.0  0.0  GG704911  1036628 1039146 (7443177) C RLX-incomp_Blc48_Cimm_RS-L-B54-Map1_reversed        LTR/Gypsy       (4601)   2519       1   404  
  9874   17.0  0.0  0.1  GG704911  1039199 1040842 (7441481) + RLX-incomp_Blc48_Cimm_RS-L-B54-Map1_reversed        LTR/Gypsy          937   2579  (4541)   412  
   492   34.7  3.6  3.6  GG704911  1040516 1040987 (7441336) + RLX-comp-chim_Blc21_Cimm_RS-L-B7-Map1               Unknown           5199   5670  (6652)   413 *
  1908   17.1  0.0  0.0  GG704911  1040838 1041158 (7441165) + RLX-incomp_Blc48_Cimm_RS-L-B54-Map1_reversed        LTR/Gypsy         2876   3196  (3924)   414  
 55100    0.0  0.0  0.0  GG704911  1046224 1052367 (7429956) + RLX-incomp-chim_Blc53_Cimm_RS-L-B59-Map1            LTR/Copia            1   6144     (0)   415  
    12   14.6  0.0  6.2  GG704911  1053433 1053466 (7428857) + (TCTTCT)n                                           Simple_repeat        1     32     (0)   416  
    20   12.4  0.0  0.0  GG704911  1054426 1054460 (7427863) + (TTGA)n                                             Simple_repeat        1     35     (0)   417  
   380   13.9  5.7  2.2  GG704911  1054632 1054719 (7427604) C DTX-incomp-chim_Blc34_Cimm_RS-L-B44-Map1            LTR/Copia       (8676)   1504    1414   418  
   534   21.7  0.0  0.8  GG704911  1054830 1054950 (7427373) C DTX-incomp-chim_Blc34_Cimm_RS-L-B44-Map1            LTR/Copia       (8761)   1419    1300   418  
    27    0.0  0.0  0.0  GG704911  1063281 1063306 (7419017) + (CCCAGA)n                                           Simple_repeat        1     26     (0)   419  
   446   33.6  6.4  4.7  GG704911  1099822 1100242 (7382081) + DTX-incomp-chim_Blc25_Cimm_RS-L-B10-Map1            LTR/Gypsy         8073   8500  (2996)   420  
 16785   19.9  0.1  1.0  GG704911  1106255 1109285 (7373038) + RLX-incomp_Blc48_Cimm_RS-L-B54-Map1_reversed        LTR/Gypsy         3191   6193   (927)   421  
 65120    0.1  0.0  0.0  GG704911  1109286 1116487 (7365836) + RLX-incomp_Blc48_Cimm_RS-L-B54-Map1_reversed        LTR/Gypsy            1   7120     (0)   422  
  2495   18.1  0.0  0.0  GG704911  1116488 1116896 (7365427) + RLX-incomp_Blc52_Cimm_RS-L-B58-Map1                 LTR/Gypsy         4361   4769  (1581)   423  
   289   24.1  3.6  0.0  GG704911  1116882 1116964 (7365359) C RLX-incomp_Blc42_Cimm_RS-L-B51-Map1_reversed        LTR/Gypsy       (2850)   4598    4513   424 *
  2366    9.8  0.0  0.0  GG704911  1116897 1117192 (7365131) + RLX-incomp_Blc48_Cimm_RS-L-B54-Map1_reversed        LTR/Gypsy         2580   2875  (4245)   425  
  1941   14.3  0.0  0.7  GG704911  1117193 1117469 (7364854) + RLX-incomp_Blc52_Cimm_RS-L-B58-Map1                 LTR/Gypsy         4765   5039  (1311)   423  
 15899   11.4  0.1  0.0  GG704911  1117470 1119612 (7362711) C DTX-comp_Blc72_Cimm_RS-B-G29-Map18_reversed         DNA/TcMar-Fot1     (3)   2335     192   426  
 37980   16.3  0.8  0.7  GG704911  1119613 1126598 (7355725) + RLX-incomp_Blc39_Cimm_RS-L-B49-Map1_reversed        LTR/Gypsy            1   6348  (2031)   427  
  2506    6.1  0.0  0.0  GG704911  1126592 1126887 (7355436) C RLX-comp_Blc45_Cimm_RS-B-G68-Map12_reversed         LTR/Gypsy       (6896)    296       1   428 *
   551   26.4  0.0  0.7  GG704911  1126888 1127032 (7355291) + RIX-incomp-chim_Blc22_Cimm_RS-L-B8-Map1_reversed    LINE/Tad1         1590   1733 (10588)   429 *
  3419   14.1  2.3  4.1  GG704911  1126910 1127510 (7354813) + RLX-incomp_Blc39_Cimm_RS-L-B49-Map1_reversed        LTR/Gypsy         7324   7914   (465)   427  
  1440    8.8  0.0  0.0  GG704911  1127525 1127716 (7354607) C DTX-comp_Blc72_Cimm_RS-B-G29-Map18_reversed         DNA/TcMar-Fot1  (2144)    194       3   426 *
  1680   18.9  0.0  0.2  GG704911  1127716 1128078 (7354245) + RLX-incomp_Blc48_Cimm_RS-L-B54-Map1_reversed        LTR/Gypsy            2    266  (6854)   430 *
  3865    8.8  0.4  0.2  GG704911  1128076 1128564 (7353759) + RLX-comp_Blc1_Cimm_RS-L-B1-Map4                     LTR/Copia         4790   5279     (0)   431  
   380    4.0  6.0  0.0  GG704911  1128565 1128614 (7353709) + noCat_Blc41_Cimm_RS-B-G84-Map17                     DNA/CMC-EnSpm     7437   7489     (3)   432  
    17    0.0  0.0  0.0  GG704911  1141712 1141730 (7340593) + (A)n                                                Simple_repeat        1     19     (0)   433  
    21    3.7  0.0  0.0  GG704911  1142759 1142786 (7339537) + (CTT)n                                              Simple_repeat        1     28     (0)   434  
    12   37.0  0.0  0.0  GG704911  1157446 1157504 (7324819) + (TTTTT)n                                            Simple_repeat        1     59     (0)   435  
    12   16.8  0.0  5.7  GG704911  1163237 1163273 (7319050) + (TATATG)n                                           Simple_repeat        1     35     (0)   436  
    13   14.9  0.0  3.2  GG704911  1182944 1182975 (7299348) + (TTCTCT)n                                           Simple_repeat        1     31     (0)   437  
    14    9.6  0.0  0.0  GG704911  1185273 1185295 (7297028) + (AGC)n                                              Simple_repeat        1     23     (0)   438  
    15   25.0  0.0  4.0  GG704911  1186495 1186546 (7295777) + A-rich                                              Low_complexity       1     50     (0)   439  
    27   16.6  0.0  0.0  GG704911  1186556 1186602 (7295721) + (T)n                                                Simple_repeat        1     47     (0)   440  
    23   10.0  0.0  0.0  GG704911  1186652 1186684 (7295639) + (A)n                                                Simple_repeat        1     33     (0)   441  
    14   20.6  0.0  0.0  GG704911  1187253 1187286 (7295037) + A-rich                                              Low_complexity       1     34     (0)   442  
    30   24.0  7.4  0.0  GG704911  1189886 1189993 (7292330) + GA-rich                                             Low_complexity       1    116     (0)   443  
    24   11.5  0.0  6.0  GG704911  1189998 1190050 (7292273) + A-rich                                              Low_complexity       1     50     (0)   444  
    16    0.0  0.0  0.0  GG704911  1190188 1190205 (7292118) + (A)n                                                Simple_repeat        1     18     (0)   445  
    18    4.8  0.0  0.0  GG704911  1190653 1190674 (7291649) + (A)n                                                Simple_repeat        1     22     (0)   446  
    21   16.4  0.0  0.0  GG704911  1191036 1191076 (7291247) + (TTAT)n                                             Simple_repeat        1     41     (0)   447  
    16   29.4  3.5  2.3  GG704911  1191340 1191425 (7290898) + (TTTTTA)n                                           Simple_repeat        1     87     (0)   448  
    19   26.2  2.9  1.4  GG704911  1191700 1191769 (7290554) + (ACTC)n                                             Simple_repeat        1     71     (0)   449  
    26    6.5  0.0  0.0  GG704911  1191845 1191877 (7290446) + (A)n                                                Simple_repeat        1     33     (0)   450  
    33    2.0  1.7  7.3  GG704911  1192125 1192182 (7290141) + (AAGA)n                                             Simple_repeat        1     55     (0)   451  
    19   17.0  0.0  0.0  GG704911  1192964 1192996 (7289327) + (T)n                                                Simple_repeat        1     33     (0)   452  
    27    0.0  0.0  0.0  GG704911  1193437 1193462 (7288861) + (T)n                                                Simple_repeat        1     26     (0)   453  
    12   10.7  6.7  0.0  GG704911  1195653 1195682 (7286641) + (CCCGTT)n                                           Simple_repeat        1     32     (0)   454  
    28    5.8  0.0  0.0  GG704911  1195911 1195946 (7286377) + (A)n                                                Simple_repeat        1     36     (0)   455  
    11   24.6  0.0  2.6  GG704911  1201940 1201979 (7280344) + (TCATCA)n                                           Simple_repeat        1     39     (0)   456  
    46    5.4  0.0  0.0  GG704911  1202596 1202653 (7279670) + (GA)n                                               Simple_repeat        1     58     (0)   457  
    13   18.9  8.3  0.0  GG704911  1209031 1209078 (7273245) + (TCTTCC)n                                           Simple_repeat        1     52     (0)   458  
    21    0.0  0.0  0.0  GG704911  1215255 1215277 (7267046) + (C)n                                                Simple_repeat        1     23     (0)   459  
    13   15.7  2.6  5.3  GG704911  1215532 1215570 (7266753) + (CCA)n                                              Simple_repeat        1     38     (0)   460  
    18    0.0  0.0  0.0  GG704911  1229983 1230041 (7252282) + (A)n                                                Simple_repeat        1     59     (0)   461  
   887    2.6  2.5  3.4  GG704911  1232038 1232155 (7250168) C DTX-incomp-chim_Blc25_Cimm_RS-L-B10-Map1            LTR/Gypsy       (7645)   3851    3735   462  
   761    5.3  0.0  0.0  GG704911  1232324 1232417 (7249906) C DTX-incomp-chim_Blc25_Cimm_RS-L-B10-Map1            LTR/Gypsy       (7757)   3739    3646   462  
    71    1.6  0.0  0.0  GG704911  1232418 1232482 (7249841) + (AC)n                                               Simple_repeat        1     65     (0)   463  
    39    2.5  0.0  0.0  GG704911  1232914 1232954 (7249369) + (GTTTGTTTA)n                                        Simple_repeat        1     41     (0)   464  
   826    5.7  0.0  0.9  GG704911  1235066 1235172 (7247151) + RLX-incomp_Blc63_Cimm_RS-L-B83-Map1                 LTR/Copia         3071   3176     (0)   465  
   800   36.2  0.0  0.0  GG704911  1236659 1236992 (7245331) C DTX-incomp-chim_Blc16_Cimm_RS-L-B2-Map1             DNA/TcMar-Ant1 (13428)   2319    1986   466  
  2523   10.5  1.6  1.6  GG704911  1238112 1238498 (7243825) C RLX-incomp_Blc11_Cimm_RS-L-B68-Map1_reversed        LTR/Copia          (0)   5468    5082   467  
    21   19.9  0.0  0.0  GG704911  1239924 1239963 (7242360) + A-rich                                              Low_complexity       1     40     (0)   468  
    18   19.6  0.0  0.0  GG704911  1240477 1240511 (7241812) + A-rich                                              Low_complexity       1     35     (0)   469  
    20    3.9  0.0  0.0  GG704911  1240997 1241023 (7241300) + (GGA)n                                              Simple_repeat        1     27     (0)   470  
    32    0.0  0.0  0.0  GG704911  1242549 1242578 (7239745) + (T)n                                                Simple_repeat        1     30     (0)   471  
    16    0.0  0.0  0.0  GG704911  1243806 1243823 (7238500) + (A)n                                                Simple_repeat        1     18     (0)   472  
    20   14.4  0.0  0.0  GG704911  1245405 1245436 (7236887) + (A)n                                                Simple_repeat        1     32     (0)   473  
    12   21.5  4.4  2.2  GG704911  1247902 1247946 (7234377) + (TGCT)n                                             Simple_repeat        1     46     (0)   474  
   267   14.8  0.0  4.9  GG704911  1263370 1263433 (7218890) C DTX-incomp-chim_Blc34_Cimm_RS-L-B44-Map1            LTR/Copia       (8662)   1518    1458   475  
    13    8.2  3.9  0.0  GG704911  1274433 1274458 (7207865) + (AAAAG)n                                            Simple_repeat        1     27     (0)   476  
    16    0.0  0.0  0.0  GG704911  1278118 1278134 (7204189) + (T)n                                                Simple_repeat        1     17     (0)   477  
    31    0.0  0.0  0.0  GG704911  1279266 1279294 (7203029) + (T)n                                                Simple_repeat        1     29     (0)   478  
    19    4.5  0.0  0.0  GG704911  1281060 1281082 (7201241) + (A)n                                                Simple_repeat        1     23     (0)   479  
    12   14.7  3.3  0.0  GG704911  1288513 1288542 (7193781) + (CTGTTG)n                                           Simple_repeat        1     31     (0)   480  
    18    7.0  6.7  0.0  GG704911  1289341 1289370 (7192953) + (TC)n                                               Simple_repeat        1     32     (0)   481  
    39    0.0  0.0  0.0  GG704911  1290588 1290629 (7191694) + (A)n                                                Simple_repeat        1     42     (0)   482  
    25    3.5  0.0  0.0  GG704911  1290750 1290779 (7191544) + (A)n                                                Simple_repeat        1     30     (0)   483  
    13    7.6  7.1  0.0  GG704911  1292137 1292164 (7190159) + (ATCAG)n                                            Simple_repeat        1     30     (0)   484  
    23    3.7  0.0  0.0  GG704911  1299188 1299215 (7183108) + (A)n                                                Simple_repeat        1     28     (0)   485  
    16    5.2  0.0  0.0  GG704911  1299376 1299395 (7182928) + (A)n                                                Simple_repeat        1     20     (0)   486  
    18   12.2  0.0  0.0  GG704911  1304095 1304121 (7178202) + (A)n                                                Simple_repeat        1     27     (0)   487  
    18   24.9  4.5  0.0  GG704911  1310372 1310437 (7171886) + (CCTCCA)n                                           Simple_repeat        1     69     (0)   488  
    32   16.4  0.0  0.0  GG704911  1312952 1313006 (7169317) + (T)n                                                Simple_repeat        1     55     (0)   489  
    17    5.0  0.0  0.0  GG704911  1316746 1316766 (7165557) + (T)n                                                Simple_repeat        1     21     (0)   490  
    13   16.8  0.0  0.0  GG704911  1316954 1316981 (7165342) + (TCCGC)n                                            Simple_repeat        1     28     (0)   491  
    11   21.1  2.5  2.5  GG704911  1317901 1317940 (7164383) + (ATCTTC)n                                           Simple_repeat        1     40     (0)   492  
    12    0.0  3.9  8.0  GG704911  1321478 1321503 (7160820) + (AAGT)n                                             Simple_repeat        1     25     (0)   493  
   721   10.3  0.0  3.7  GG704911  1322199 1322309 (7160014) C RLX-comp_Blc1_Cimm_RS-L-B75-Map1                    LTR/Copia          (0)   5305    5199   494  
    13   26.1  0.0  0.0  GG704911  1323414 1323454 (7158869) + (TTCCTC)n                                           Simple_repeat        1     41     (0)   495  
    14   17.0  0.0  2.9  GG704911  1327067 1327101 (7155222) + (GTTGGC)n                                           Simple_repeat        1     34     (0)   496  
    19    0.0  0.0  0.0  GG704911  1328373 1328393 (7153930) + (T)n                                                Simple_repeat        1     21     (0)   497  
    20    4.3  0.0  0.0  GG704911  1328987 1329010 (7153313) + (A)n                                                Simple_repeat        1     24     (0)   498  
    36   12.1  0.0  0.0  GG704911  1332018 1332071 (7150252) + (A)n                                                Simple_repeat        1     54     (0)   499  
    17    4.3  0.0  0.0  GG704911  1332171 1332194 (7150129) + (TACA)n                                             Simple_repeat        1     24     (0)   500  
    13    0.0  5.0  0.0  GG704911  1337886 1337905 (7144418) + (ATCT)n                                             Simple_repeat        1     21     (0)   501  
    16    0.0  0.0  0.0  GG704911  1342826 1342845 (7139478) + (TTA)n                                              Simple_repeat        1     20     (0)   502  
    16    4.5  0.0  0.0  GG704911  1343650 1343672 (7138651) + (AAAT)n                                             Simple_repeat        1     23     (0)   503  
    12    5.6  0.0  0.0  GG704911  1343991 1344009 (7138314) + (CTC)n                                              Simple_repeat        1     19     (0)   504  
    13   20.8  0.0  0.0  GG704911  1346527 1346559 (7135764) + GA-rich                                             Low_complexity       1     33     (0)   505  
    14   22.1  0.0  0.0  GG704911  1349276 1349312 (7133011) + GA-rich                                             Low_complexity       1     37     (0)   506  
    19   20.8  1.7  3.5  GG704911  1349693 1349751 (7132572) + (GAGTACA)n                                          Simple_repeat        1     58     (0)   507  
    16    9.1  2.6  5.3  GG704911  1349810 1349848 (7132475) + (TTCCTTT)n                                          Simple_repeat        1     38     (0)   508  
    15   13.9  0.0  0.0  GG704911  1352711 1352734 (7129589) + (T)n                                                Simple_repeat        1     24     (0)   509  
    19    0.0  0.0  0.0  GG704911  1354325 1354345 (7127978) + (T)n                                                Simple_repeat        1     21     (0)   510  
    18   12.6  0.0  0.0  GG704911  1355708 1355734 (7126589) + (A)n                                                Simple_repeat        1     27     (0)   511  
    19    7.4  3.5  0.0  GG704911  1359206 1359234 (7123089) + (TA)n                                               Simple_repeat        1     30     (0)   512  
   234   34.5  7.0  5.9  GG704911  1365712 1366099 (7116224) C RLX-comp_Blc55_Cimm_RS-L-B61-Map1_reversed          LTR/Gypsy        (445)   5593    5202   513  
    16   13.0  0.0  5.6  GG704911  1369336 1369373 (7112950) + (TTTCT)n                                            Simple_repeat        1     36     (0)   514  
    14   22.6  0.0  2.4  GG704911  1375180 1375222 (7107101) + (TCACCA)n                                           Simple_repeat        1     42     (0)   515  
    12   22.0  4.8  0.0  GG704911  1381991 1382032 (7100291) + (ATCAC)n                                            Simple_repeat        1     44     (0)   516  
    23   17.8  0.0  0.0  GG704911  1384257 1384296 (7098027) + (T)n                                                Simple_repeat        1     40     (0)   517  
    16    9.7  0.0  0.0  GG704911  1392270 1392291 (7090032) + (T)n                                                Simple_repeat        1     22     (0)   518  
    12   29.6  0.0  2.0  GG704911  1392292 1392319 (7090004) + (CTGTTT)n                                           Simple_repeat        2     50     (0)   519  
    28    0.0  0.0  5.9  GG704911  1396163 1396198 (7086125) + (TTTTA)n                                            Simple_repeat        1     34     (0)   520  
   463   26.4  0.0  0.0  GG704911  1399571 1399676 (7082647) + RLX-incomp-chim_Blc2_Cimm_RS-L-B24-Map1_reversed    LTR/Gypsy         8986   9091  (1538)   521  
   269   25.0  1.8  0.0  GG704911  1400409 1400464 (7081859) C noCat_Blc41_Cimm_RS-B-G84-Map17                     DNA/CMC-EnSpm   (6665)    827     771   522  
    29   27.4  0.0  0.0  GG704911  1413574 1413650 (7068673) + A-rich                                              Low_complexity       1     77     (0)   523  
    31   19.6  0.0  0.0  GG704911  1416039 1416097 (7066226) + A-rich                                              Low_complexity       1     59     (0)   524  
    13   17.5  0.0  3.0  GG704911  1417559 1417592 (7064731) + A-rich                                              Low_complexity       1     33     (0)   525  
 10657    9.6  0.7  0.0  GG704911  1426961 1428347 (7053976) + RLX-comp_Blc1_Cimm_RS-L-B81-Map1_reversed           LTR/Copia            1   1396  (3830)   526  
 11739    7.6  0.3  0.0  GG704911  1428348 1429828 (7052495) + RLX-incomp_Blc12_Cimm_RS-B-G47-Map9_reversed        LTR/Gypsy            1   1485  (1828)   527  
 29311    7.9  0.0  0.1  GG704911  1429829 1433448 (7048875) C RLX-incomp_Blc7_Cimm_RS-L-B31-Map1                  LTR/Gypsy          (0)  10578    6961   528  
 55050   10.2  0.2  0.0  GG704911  1433449 1440514 (7041809) + RLX-comp_Blc10_Cimm_RS-B-R16-Map10                  LTR/Gypsy            2   7080     (0)   529  
 32343   11.1  0.1  0.0  GG704911  1440515 1446581 (7035742) + RLX-incomp-chim_Blc2_Cimm_RS-L-B21-Map1             LTR/Gypsy         1010   7067  (3562)   530  
 13154   11.8  0.4  0.7  GG704911  1446504 1448294 (7034029) + RLX-incomp-chim_Blc20_Cimm_RS-L-B6-Map1             LTR              11959  13744     (0)   531 *
 15375    7.2  0.1  0.0  GG704911  1448295 1449771 (7032552) C RLX-incomp_Blc5_Cimm_RS-B-G85-Map20_reversed        LTR/Gypsy        (382)  10350    8873   532 *
 48762    9.6  0.0  0.0  GG704911  1449769 1455989 (7026334) C RLX-incomp-chim_Blc2_Cimm_RS-L-B24-Map1_reversed    LTR/Gypsy       (2934)   7695    1475   533  
   343   15.8  0.0  3.5  GG704911  1455982 1456040 (7026283) C RLX-incomp-chim_Blc36_Cimm_RS-L-B46-Map1_reversed   LTR/Gypsy       (9921)     58       2   534 *
 58604    6.0  0.0  0.0  GG704911  1455990 1462954 (7019369) + RLX-incomp-chim_Blc5_Cimm_RS-L-B15-Map1             LTR/Gypsy            1   6964  (3740)   535  
 55114   10.4  0.2  0.0  GG704911  1462955 1470023 (7012300) C RLX-comp_Blc10_Cimm_RS-B-R16-Map10                  LTR/Gypsy          (0)   7080       1   536  
  8245    7.1  0.3  0.3  GG704911  1470024 1471030 (7011293) C RLX-incomp_Blc12_Cimm_RS-B-G47-Map9_reversed        LTR/Gypsy       (2306)   1007       1   537  
 18328   13.5  0.2  0.1  GG704911  1471031 1473642 (7008681) + RLX-incomp_Blc51_Cimm_RS-L-B56-Map1_reversed        LTR/Gypsy         4314   6929     (0)   538  
  1657   17.9 11.5  0.5  GG704911  1473643 1473685 (7008638) C RLX-comp_Blc45_Cimm_RS-B-G68-Map12_reversed         LTR/Gypsy       (4141)   3051    2965   539 *
  3066    5.0  0.0  0.3  GG704911  1473666 1474026 (7008297) + RLX-incomp_Blc1_Cimm_RS-L-B76-Map1_reversed         LTR/Copia         4923   5282     (3)   540  
    19    9.4  0.0  2.9  GG704911  1478945 1478980 (7003343) + (GAAGTG)n                                           Simple_repeat        1     35     (0)   541  
    12   18.9  2.6  2.6  GG704911  1483236 1483273 (6999050) + (TTTGCTA)n                                          Simple_repeat        1     38     (0)   542  
    16   14.8  2.5  2.5  GG704911  1486385 1486424 (6995899) + (CTTTCT)n                                           Simple_repeat        1     40     (0)   543  
    16    9.7  0.0  0.0  GG704911  1489712 1489733 (6992590) + (T)n                                                Simple_repeat        1     22     (0)   544  
    23   22.9  2.7  4.2  GG704911  1493323 1493395 (6988928) + GA-rich                                             Low_complexity       1     72     (0)   545  
  1773   24.5  0.3  0.3  GG704911  1494714 1495094 (6987229) + DTX-incomp_Blc90_Cimm_RS-B-R67-Map3                 DNA/TcMar-Fot1       1    381   (736)   546  
   948   18.3  0.5  5.5  GG704911  1495077 1495267 (6987056) + RLX-comp_Blc29_Cimm_RS-L-B13-Map1                   LTR/Gypsy         7614   7795  (3304)   547 *
   734   23.7  2.5  7.0  GG704911  1495078 1495317 (6987006) C RLX-incomp-chim_Blc36_Cimm_RS-L-B46-Map1_reversed   LTR/Gypsy       (8111)   1868    1639   548 *
   394    8.9  0.8  0.0  GG704911  1495290 1495345 (6986978) + RLX-incomp-chim_Blc36_Cimm_RS-L-B46-Map1_reversed   LTR/Gypsy         7534   7581  (2398)   549 *
   263    0.0  0.0  0.0  GG704911  1495338 1495366 (6986957) C RLX-comp_Blc29_Cimm_RS-L-B13-Map1                   LTR/Gypsy       (3189)   7910    7882   550 *
  1099   24.4  0.4  1.7  GG704911  1495367 1495608 (6986715) C RLX-incomp_Blc50_Cimm_RS-L-B55-Map1                 LTR/Gypsy       (1108)   5835    5597   551  
  1506   14.0  1.6  0.4  GG704911  1495911 1496154 (6986169) + RLX-incomp_Blc39_Cimm_RS-L-B49-Map1_reversed        LTR/Gypsy         6656   6902  (1477)   552  
  1702   12.1  0.0  4.7  GG704911  1496168 1496435 (6985888) + RLX-incomp_Blc92_Cimm_RS-B-R11-Map3                 LTR/Gypsy           26    281   (417)   553  
    11   19.2  5.9  3.9  GG704911  1497706 1497756 (6984567) + (TGTGGA)n                                           Simple_repeat        1     52     (0)   554  
  9485   14.8  1.1  1.9  GG704911  1498141 1499695 (6982628) + RLX-incomp_Blc5_Cimm_RS-B-G85-Map20_reversed        LTR/Gypsy         9257  10728     (4)   555  
  2299   15.1  2.1  3.3  GG704911  1499814 1500237 (6982086) + RLX-incomp_Blc4_Cimm_RS-B-R25-Map20_reversed        LTR/Gypsy          304    722     (2)   556  
  1845   23.6  0.0  0.0  GG704911  1500238 1500609 (6981714) C DTX-incomp_Blc90_Cimm_RS-B-R67-Map3                 DNA/TcMar-Fot1   (742)    375       4   557  
    16    0.0  0.0  0.0  GG704911  1515645 1515661 (6966662) + (T)n                                                Simple_repeat        1     17     (0)   558  
    41    5.8  1.9  0.0  GG704911  1519271 1519324 (6962999) + (TTC)n                                              Simple_repeat        1     55     (0)   559  
    33    0.0  0.0  0.0  GG704911  1520846 1520876 (6961447) + (T)n                                                Simple_repeat        1     31     (0)   560  
    54    0.0  0.0  0.0  GG704911  1521334 1521382 (6960941) + (TTTTC)n                                            Simple_repeat        1     49     (0)   561  
    17    0.0  0.0  0.0  GG704911  1521632 1521650 (6960673) + (T)n                                                Simple_repeat        1     19     (0)   562  
    20    9.4  0.0  2.9  GG704911  1525577 1525612 (6956711) + (AGAA)n                                             Simple_repeat        1     35     (0)   563  
 49422    0.0  0.0  0.0  GG704911  1530907 1536516 (6945807) C RLX-comp_Blc1_Cimm_RS-L-B63-Map1                    LTR/Copia          (0)   5610       1   564  
    14    9.3  0.0  0.0  GG704911  1540525 1540547 (6941776) + (TCC)n                                              Simple_repeat        1     23     (0)   565  
    16   20.4  4.5  4.5  GG704911  1549633 1549699 (6932624) + (TTCTCT)n                                           Simple_repeat        1     67     (0)   566  
    12   27.6  1.6  5.0  GG704911  1550321 1550382 (6931941) + (CTT)n                                              Simple_repeat        1     60     (0)   567  
    15   14.4  0.0  0.0  GG704911  1553997 1554020 (6928303) + (A)n                                                Simple_repeat        1     24     (0)   568  
    14   22.3  2.3  2.3  GG704911  1555598 1555641 (6926682) + (GCT)n                                              Simple_repeat        1     44     (0)   569  
    18   16.3  4.7  2.3  GG704911  1556020 1556062 (6926261) + (CT)n                                               Simple_repeat        1     44     (0)   570  
    14   25.3  0.0  7.7  GG704911  1564108 1564177 (6918146) + (GAGTACG)n                                          Simple_repeat        1     65     (0)   571  
 57555    5.7  0.0  0.0  GG704911  1566462 1573643 (6908680) C DTX-incomp_Blc46_Cimm_RS-B-R27-Map8                 Unknown            (0)   7185       1   572  
    13   11.5 10.5  0.0  GG704911  1579563 1579600 (6902723) + GA-rich                                             Low_complexity       1     42     (0)   573  
    30    5.5  0.0  0.0  GG704911  1583095 1583132 (6899191) + (A)n                                                Simple_repeat        1     38     (0)   574  
    19   21.6  0.0  3.6  GG704911  1583186 1583242 (6899081) + A-rich                                              Low_complexity       1     55     (0)   575  
    21    7.9  9.8  0.0  GG704911  1583696 1583736 (6898587) + GA-rich                                             Low_complexity       1     45     (0)   576  
    13   24.6  6.2  1.5  GG704911  1583884 1583947 (6898376) + (TTGCCT)n                                           Simple_repeat        1     67     (0)   577  
  2095   15.5  0.0  5.2  GG704911  1586857 1587243 (6895080) C noCat_Blc41_Cimm_RS-B-G84-Map17                     DNA/CMC-EnSpm   (4426)   3066    2699   578  
  3233   14.5  0.3  8.1  GG704911  1587245 1587843 (6894480) + noCat_Blc41_Cimm_RS-B-G84-Map17                     DNA/CMC-EnSpm     2786   3341  (4151)   579  
   829   14.4  1.5 12.8  GG704911  1587844 1588042 (6894281) C noCat_Blc77_Cimm_RS-B-G2-Map20                      LINE/I             (2)   2030    1852   580 *
   859    9.7  0.0  0.0  GG704911  1587945 1588058 (6894265) + RIX-incomp_Blc80_Cimm_RS-B-G16-Map6                 LINE/I             318    431  (1393)   581  
   259    5.7  0.0  0.0  GG704911  1588083 1588117 (6894206) + noCat_Blc41_Cimm_RS-B-G84-Map17                     DNA/CMC-EnSpm     7457   7491     (1)   582  
    11   27.6  5.6  0.0  GG704911  1597875 1597928 (6884395) + A-rich                                              Low_complexity       1     57     (0)   583  
    18   10.7  0.0  0.0  GG704911  1604082 1604111 (6878212) + (ATA)n                                              Simple_repeat        1     30     (0)   584  
    30    0.0  0.0  0.0  GG704911  1604112 1604140 (6878183) + (AAAAG)n                                            Simple_repeat        1     29     (0)   585  
    30    0.0  0.0  0.0  GG704911  1605292 1605319 (6877004) + (T)n                                                Simple_repeat        1     28     (0)   586  
    13   24.9  6.7  2.6  GG704911  1619572 1619646 (6862677) + (CTCTCCC)n                                          Simple_repeat        1     78     (0)   587  
   316   10.4 19.2  1.1  GG704911  1624076 1624153 (6858170) C RLX-incomp_Blc39_Cimm_RS-L-B49-Map1_reversed        LTR/Gypsy       (1710)   6669    6578   588  
    26    3.3  0.0  0.0  GG704911  1629322 1629352 (6852971) + (A)n                                                Simple_repeat        1     31     (0)   589  
    23   13.0  0.0  0.0  GG704911  1636493 1636534 (6845789) + (AGATGG)n                                           Simple_repeat        1     42     (0)   590  
    18    8.5  0.0  0.0  GG704911  1638482 1638506 (6843817) + (T)n                                                Simple_repeat        1     25     (0)   591  
    16   13.0  2.9  0.0  GG704911  1641730 1641763 (6840560) + (TGGAGA)n                                           Simple_repeat        1     35     (0)   592  
    21    0.0  0.0  0.0  GG704911  1653008 1653030 (6829293) + (A)n                                                Simple_repeat        1     23     (0)   593  
   960    0.9  0.0  0.0  GG704911  1654912 1655021 (6827302) C RLX-incomp-chim_Blc18_Cimm_RS-L-B4-Map1_reversed    LTR/Gypsy      (14200)    116       7   594  
    26    0.0  0.0  0.0  GG704911  1658799 1658823 (6823500) + (T)n                                                Simple_repeat        1     25     (0)   595  
    20   10.0  0.0  0.0  GG704911  1659071 1659103 (6823220) + (TACA)n                                             Simple_repeat        1     33     (0)   596  
    19   29.7  0.0  0.0  GG704911  1667266 1667319 (6815004) + GA-rich                                             Low_complexity       1     54     (0)   597  
    21   17.8  0.0  0.0  GG704911  1672441 1672478 (6809845) + (T)n                                                Simple_repeat        1     38     (0)   598  
    18   21.0  3.4  3.4  GG704911  1674294 1674352 (6807971) + (TCG)n                                              Simple_repeat        1     59     (0)   599  
  1577   24.2  0.0  1.0  GG704911  1677305 1677786 (6804537) C RXX-LARD-chim_Blc17_Cimm_RS-L-B3-Map1               DNA              (810)  14460   13908   600  
    17   21.8  0.0  0.0  GG704911  1685673 1685706 (6796617) + A-rich                                              Low_complexity       1     34     (0)   601  
    24    0.0  0.0  0.0  GG704911  1705754 1705779 (6776544) + (A)n                                                Simple_repeat        1     26     (0)   602  
    14   12.7  0.0  0.0  GG704911  1710871 1710896 (6771427) + (TAA)n                                              Simple_repeat        1     26     (0)   603  
    15    3.9  7.4  0.0  GG704911  1715577 1715603 (6766720) + (ATAC)n                                             Simple_repeat        1     29     (0)   604  
    13    0.0  0.0  0.0  GG704911  1720001 1720017 (6762306) + (CAC)n                                              Simple_repeat        1     17     (0)   605  
    32   12.0  0.0  0.0  GG704911  1725646 1725692 (6756631) + (A)n                                                Simple_repeat        1     47     (0)   606  
    31    0.0  0.0  0.0  GG704911  1725693 1725719 (6756604) + (AG)n                                               Simple_repeat        1     27     (0)   607  
    28    3.3  0.0  0.0  GG704911  1726125 1726155 (6756168) + (GAT)n                                              Simple_repeat        1     31     (0)   608  
    13    0.0  0.0  0.0  GG704911  1726156 1726172 (6756151) + (GTT)n                                              Simple_repeat        1     17     (0)   609  
    28    0.0  0.0  0.0  GG704911  1727772 1727798 (6754525) + (C)n                                                Simple_repeat        1     27     (0)   610  
    12   29.8  3.5  0.0  GG704911  1736038 1736094 (6746229) + (CATCC)n                                            Simple_repeat        1     59     (0)   611  
    18   13.0  5.4  5.4  GG704911  1739050 1739105 (6743218) + (TTAGA)n                                            Simple_repeat        1     56     (0)   612  
    38   13.1  0.0  0.0  GG704911  1744143 1744201 (6738122) + (A)n                                                Simple_repeat        1     59     (0)   613  
    15   22.4  2.4  0.0  GG704911  1746799 1746840 (6735483) + (GTG)n                                              Simple_repeat        1     43     (0)   614  
    13   18.1  0.0  5.1  GG704911  1747714 1747754 (6734569) + (CGCCGCC)n                                          Simple_repeat        1     39     (0)   615  
    11   16.7  5.9  0.0  GG704911  1748914 1748947 (6733376) + (ACTCCC)n                                           Simple_repeat        1     36     (0)   616  
    16    4.5  0.0  0.0  GG704911  1751099 1751121 (6731202) + (TACA)n                                             Simple_repeat        1     23     (0)   617  
    19   19.1  3.1  4.7  GG704911  1754828 1754892 (6727431) + (CCTGA)n                                            Simple_repeat        1     64     (0)   618  
    29    0.0  0.0  0.0  GG704911  1757759 1757783 (6724540) + (AG)n                                               Simple_repeat        1     25     (0)   619  
    25    9.2  4.3  0.0  GG704911  1757784 1757830 (6724493) + (AAAAGGA)n                                          Simple_repeat        1     49     (0)   620  
    18   14.9  0.0  0.0  GG704911  1758238 1758267 (6724056) + (T)n                                                Simple_repeat        1     30     (0)   621  
    16    0.0  0.0  0.0  GG704911  1758268 1758285 (6724038) + (A)n                                                Simple_repeat        1     18     (0)   622  
    19    7.0  0.0  0.0  GG704911  1766009 1766040 (6716283) + (ATTTT)n                                            Simple_repeat        1     32     (0)   623  
    27    3.2  0.0  0.0  GG704911  1766358 1766389 (6715934) + (A)n                                                Simple_repeat        1     32     (0)   624  
    12   26.0  0.0  8.5  GG704911  1766918 1766981 (6715342) + (GGT)n                                              Simple_repeat        1     59     (0)   625  
    14   26.7  0.0  0.0  GG704911  1768465 1768505 (6713818) + (TTTT)n                                             Simple_repeat        1     41     (0)   626  
    15   14.4  0.0  0.0  GG704911  1768758 1768781 (6713542) + (A)n                                                Simple_repeat        1     24     (0)   627  
    35    2.5  0.0  0.0  GG704911  1768966 1769006 (6713317) + (A)n                                                Simple_repeat        1     41     (0)   628  
    12   20.0  0.0  0.0  GG704911  1769783 1769811 (6712512) + (GGT)n                                              Simple_repeat        1     29     (0)   629  
    15   26.8  4.3  5.4  GG704911  1769997 1770016 (6712307) + (GCG)n                                              Simple_repeat        1     91     (0)   630  
    25   22.3  1.4  2.8  GG704911  1770017 1770088 (6712235) + GA-rich                                             Low_complexity       1     71     (0)   631  
    16    0.0  0.0  0.0  GG704911  1770487 1770504 (6711819) + (T)n                                                Simple_repeat        1     18     (0)   632  
    16    0.0  0.0  0.0  GG704911  1770648 1770664 (6711659) + (A)n                                                Simple_repeat        1     17     (0)   633  
    29    7.5  2.4  0.0  GG704911  1770881 1770922 (6711401) + (CA)n                                               Simple_repeat        1     43     (0)   634  
    20    7.0  0.0  0.0  GG704911  1771766 1771795 (6710528) + (CCT)n                                              Simple_repeat        1     30     (0)   635  
    18    0.0  0.0  0.0  GG704911  1777848 1777867 (6704456) + (A)n                                                Simple_repeat        1     20     (0)   636  
    13   29.6  0.0  0.0  GG704911  1777868 1777890 (6704433) + A-rich                                              Low_complexity       1     43     (0)   637  
    17   14.5  2.6  0.0  GG704911  1781160 1781204 (6701119) + (TTTTTTA)n                                          Simple_repeat        1     46     (0)   638  
    30    0.0  0.0  0.0  GG704911  1781626 1781651 (6700672) + (AT)n                                               Simple_repeat        1     26     (0)   639  
    19   14.4  0.0  0.0  GG704911  1783839 1783869 (6698454) + (A)n                                                Simple_repeat        1     31     (0)   640  
    13   19.9  2.9  0.0  GG704911  1786006 1786040 (6696283) + (TAAC)n                                             Simple_repeat        1     36     (0)   641  
    22    7.4  0.0  0.0  GG704911  1788822 1788850 (6693473) + (T)n                                                Simple_repeat        1     29     (0)   642  
    13    7.7  7.1  0.0  GG704911  1797603 1797630 (6684693) + (AAGAA)n                                            Simple_repeat        1     30     (0)   643  
    30    0.0  0.0  0.0  GG704911  1797996 1798021 (6684302) + (TG)n                                               Simple_repeat        1     26     (0)   644  
    14   33.6  1.4  1.4  GG704911  1798115 1798186 (6684137) + (CCG)n                                              Simple_repeat        1     72     (0)   645  
    16    0.0  0.0  0.0  GG704911  1798537 1798553 (6683770) + (T)n                                                Simple_repeat        1     17     (0)   646  
    23    7.2  0.0  0.0  GG704911  1799288 1799317 (6683006) + (A)n                                                Simple_repeat        1     30     (0)   647  
    44    5.8  0.0  0.0  GG704911  1801476 1801530 (6680793) + (A)n                                                Simple_repeat        1     55     (0)   648  
    17    0.0  4.8  0.0  GG704911  1802586 1802606 (6679717) + (AG)n                                               Simple_repeat        1     22     (0)   649  
    30   25.7  2.5  0.0  GG704911  1802911 1802991 (6679332) + GA-rich                                             Low_complexity       1     83     (0)   650  
    16    0.0  0.0  0.0  GG704911  1803067 1803084 (6679239) + (AC)n                                               Simple_repeat        1     18     (0)   651  
    60    1.8  0.0  0.0  GG704911  1803085 1803140 (6679183) + (AG)n                                               Simple_repeat        1     56     (0)   652  
    45    2.4  0.0  0.0  GG704911  1803323 1803365 (6678958) + (GA)n                                               Simple_repeat        1     43     (0)   653  
    12    5.6  0.0  0.0  GG704911  1803671 1803689 (6678634) + (TGA)n                                              Simple_repeat        1     19     (0)   654  
    21   10.7  0.0  7.0  GG704911  1803713 1803758 (6678565) + (AGC)n                                              Simple_repeat        1     43     (0)   655  
    26    0.0  0.0  0.0  GG704911  1803979 1804003 (6678320) + (G)n                                                Simple_repeat        1     25     (0)   656  
    24   12.3  2.3  0.0  GG704911  1804079 1804122 (6678201) + (TCT)n                                              Simple_repeat        1     45     (0)   657  
    22    3.6  0.0  0.0  GG704911  1804304 1804332 (6677991) + (AGA)n                                              Simple_repeat        1     29     (0)   658  
    17   10.9  2.2  7.0  GG704911  1804633 1804677 (6677646) + (TTTTTC)n                                           Simple_repeat        1     43     (0)   659  
    44    3.9  1.9  0.0  GG704911  1805029 1805081 (6677242) + (CCATGTCTG)n                                        Simple_repeat        1     54     (0)   660  
    16    0.0  0.0  0.0  GG704911  1805453 1805470 (6676853) + (T)n                                                Simple_repeat        1     18     (0)   661  
    18   12.2  0.0  0.0  GG704911  1806076 1806102 (6676221) + (A)n                                                Simple_repeat        1     27     (0)   662  
    28    0.0  0.0  3.3  GG704911  1806268 1806298 (6676025) + (ATA)n                                              Simple_repeat        1     30     (0)   663  
    22   12.8  0.0  0.0  GG704911  1807362 1807395 (6674928) + (T)n                                                Simple_repeat        1     34     (0)   664  
    38    8.3  0.0  0.0  GG704911  1808866 1808916 (6673407) + (A)n                                                Simple_repeat        1     51     (0)   665  
    13   12.2  3.7  0.0  GG704911  1820947 1820973 (6661350) + (TTA)n                                              Simple_repeat        1     28     (0)   666  
    21    4.1  0.0  0.0  GG704911  1821400 1821424 (6660899) + (A)n                                                Simple_repeat        1     25     (0)   667  
    16    0.0  0.0  0.0  GG704911  1821674 1821691 (6660632) + (T)n                                                Simple_repeat        1     18     (0)   668  
    29    0.0  0.0  0.0  GG704911  1823968 1823992 (6658331) + (AT)n                                               Simple_repeat        1     25     (0)   669  
    31    0.0  7.5  0.0  GG704911  1824211 1824250 (6658073) + (TTTCT)n                                            Simple_repeat        1     43     (0)   670  
    16    9.8  0.0  0.0  GG704911  1824251 1824272 (6658051) + (T)n                                                Simple_repeat        1     22     (0)   671  
    15    4.8  0.0  0.0  GG704911  1825564 1825585 (6656738) + (TGGC)n                                             Simple_repeat        1     22     (0)   672  
    22   12.8  0.0  0.0  GG704911  1825718 1825751 (6656572) + (T)n                                                Simple_repeat        1     34     (0)   673  
    28   10.8  0.0  0.0  GG704911  1833981 1834021 (6648302) + (A)n                                                Simple_repeat        1     41     (0)   674  
    13   22.1  4.8  4.8  GG704911  1855341 1855403 (6626920) + GA-rich                                             Low_complexity       1     63     (0)   675  
    20   18.6  0.0  0.0  GG704911  1859558 1859594 (6622729) + (T)n                                                Simple_repeat        1     37     (0)   676  
    20   21.1  3.5  1.7  GG704911  1863750 1863807 (6618516) + (CTT)n                                              Simple_repeat        1     59     (0)   677  
    18   10.5  0.0  0.0  GG704911  1865445 1865475 (6616848) + (TTTA)n                                             Simple_repeat        1     31     (0)   678  
    22   13.0  0.0  0.0  GG704911  1866412 1866445 (6615878) + (A)n                                                Simple_repeat        1     34     (0)   679  
    17    0.0  0.0  0.0  GG704911  1879845 1879863 (6602460) + (AT)n                                               Simple_repeat        1     19     (0)   680  
    14    0.0  0.0  4.8  GG704911  1880628 1880649 (6601674) + (GAG)n                                              Simple_repeat        1     21     (0)   681  
    31    0.0  0.0  0.0  GG704911  1895114 1895142 (6587181) + (T)n                                                Simple_repeat        1     29     (0)   682  
    20    0.0  0.0  0.0  GG704911  1896276 1896297 (6586026) + (T)n                                                Simple_repeat        1     22     (0)   683  
    25   16.8  0.0  0.0  GG704911  1896383 1896424 (6585899) + (T)n                                                Simple_repeat        1     42     (0)   684  
    20   23.3  0.0  0.0  GG704911  1896903 1896944 (6585379) + A-rich                                              Low_complexity       1     42     (0)   685  
    31   23.7  3.7  1.8  GG704911  1898654 1898713 (6583610) + A-rich                                              Low_complexity       1     91    (18)   686  
    25   11.8  0.0  0.0  GG704911  1898714 1898750 (6583573) + (A)n                                                Simple_repeat        1     37     (0)   687  
    21    4.2  0.0  0.0  GG704911  1932483 1932507 (6549816) + (A)n                                                Simple_repeat        1     25     (0)   688  
    22   18.9  2.0  0.0  GG704911  1935700 1935749 (6546574) + A-rich                                              Low_complexity       1     51     (0)   689  
    26    3.2  0.0  3.0  GG704911  1939020 1939053 (6543270) + (TGTA)n                                             Simple_repeat        1     33     (0)   690  
    31    3.0  0.0  0.0  GG704911  1940117 1940150 (6542173) + (T)n                                                Simple_repeat        1     34     (0)   691  
    17    0.0  0.0  0.0  GG704911  1940254 1940272 (6542051) + (GA)n                                               Simple_repeat        1     19     (0)   692  
    34    5.5  0.0  0.0  GG704911  1940356 1940393 (6541930) + (GT)n                                               Simple_repeat        1     38     (0)   693  
    29    3.2  0.0  0.0  GG704911  1940595 1940626 (6541697) + (GTACTCC)n                                          Simple_repeat        1     32     (0)   694  
    16    9.8  0.0  0.0  GG704911  1941420 1941441 (6540882) + (A)n                                                Simple_repeat        1     22     (0)   695  
    17   18.4  0.0  4.4  GG704911  1942902 1942948 (6539375) + (CATA)n                                             Simple_repeat        1     45     (0)   696  
    20   20.6  0.0  0.0  GG704911  1955647 1955685 (6526638) + (T)n                                                Simple_repeat        1     39     (0)   697  
    18   17.1  4.3  0.0  GG704911  1955686 1955692 (6526631) + (TTTTCTT)n                                          Simple_repeat        1     48     (0)   698  
    28    0.0  0.0  0.0  GG704911  1966102 1966132 (6516191) + (A)n                                                Simple_repeat        1     31     (0)   699  
    17    5.0  0.0  0.0  GG704911  1966421 1966441 (6515882) + (CA)n                                               Simple_repeat        1     21     (0)   700  
   369   14.7  0.0  4.4  GG704911  1967675 1967745 (6514578) C DTX-incomp-chim_Blc25_Cimm_RS-L-B10-Map1            LTR/Gypsy       (2061)   9435    9368   701  
   333   20.0  5.3  1.3  GG704911  1967681 1967756 (6514567) + RLX-incomp-chim_Blc2_Cimm_RS-L-B14-Map1_reversed    LTR/Gypsy         1140   1218  (9577)   702 *
    17    0.0  0.0  0.0  GG704911  1968540 1968558 (6513765) + (A)n                                                Simple_repeat        1     19     (0)   703  
    15   21.4  2.1  3.1  GG704911  1968696 1968755 (6513568) + A-rich                                              Low_complexity       1     59     (0)   704  
    16   12.9  2.7  2.7  GG704911  1971035 1971071 (6511252) + A-rich                                              Low_complexity       1     37     (0)   705  
    30   10.1  0.0  0.0  GG704911  1971868 1971910 (6510413) + (A)n                                                Simple_repeat        1     43     (0)   706  
    22   10.0  0.0  0.0  GG704911  1972582 1972613 (6509710) + (T)n                                                Simple_repeat        1     32     (0)   707  
    16    0.0  0.0  0.0  GG704911  1973113 1973129 (6509194) + (A)n                                                Simple_repeat        1     17     (0)   708  
    15    9.7  0.0  0.0  GG704911  1973784 1973805 (6508518) + (CT)n                                               Simple_repeat        1     22     (0)   709  
    34    0.0  2.9  0.0  GG704911  1974841 1974875 (6507448) + (TTTCTTT)n                                          Simple_repeat        1     36     (0)   710  
    26    0.0  0.0  0.0  GG704911  1975083 1975107 (6507216) + (T)n                                                Simple_repeat        1     25     (0)   711  
    13   28.2  1.9  1.9  GG704911  1982310 1982362 (6499961) + GA-rich                                             Low_complexity       1     53     (0)   712  
    20   19.4  3.8  0.0  GG704911  1985778 1985830 (6496493) + A-rich                                              Low_complexity       1     55     (0)   713  
  2059   17.5  0.0  0.0  GG704911  1994949 1995303 (6487020) C DTX-incomp_Blc90_Cimm_RS-B-R67-Map3                 DNA/TcMar-Fot1   (762)    355       1   714  
    16    9.8  0.0  0.0  GG704911  1998508 1998529 (6483794) + (T)n                                                Simple_repeat        1     22     (0)   715  
    13   10.8  6.7  0.0  GG704911  2000456 2000485 (6481838) + (TCATT)n                                            Simple_repeat        1     32     (0)   716  
    12   16.9  2.9  2.9  GG704911  2000505 2000539 (6481784) + A-rich                                              Low_complexity       1     35     (0)   717  
    17   29.4  3.6  2.4  GG704911  2000866 2000949 (6481374) + GA-rich                                             Low_complexity       1     85     (0)   718  
   261   10.5  0.0  2.6  GG704911  2009505 2009543 (6472780) C RLX-comp_Blc29_Cimm_RS-L-B13-Map1                   LTR/Gypsy       (3187)   7912    7875   719  
  2678   15.7  0.0  3.9  GG704911  2009571 2010020 (6472303) + RLX-incomp-chim_Blc36_Cimm_RS-L-B46-Map1_reversed   LTR/Gypsy         1575   2007  (7972)   720  
   666   31.4  0.5  0.5  GG704911  2010049 2010256 (6472067) + RIX-comp-chim_Blc26_Cimm_RS-B-G86-Map3_reversed     LINE/Tad1         9986  10193  (1170)   721 *
  1264   14.1  0.0  3.6  GG704911  2010252 2010480 (6471843) + RLX-incomp_Blc35_Cimm_RS-L-B45-Map1                 LTR               3642   3862  (6152)   722  
  1740   14.8  0.4  0.0  GG704911  2013147 2013402 (6468921) + DTX-incomp_Blc56_Cimm_RS-B-G67-Map17                DNA/hAT-Ac        5589   5845     (2)   723  
    12   15.4  5.3  2.6  GG704911  2014009 2014046 (6468277) + (GTGGTGC)n                                          Simple_repeat        1     39     (0)   724  
    20   19.7  1.6  4.8  GG704911  2014159 2014222 (6468101) + A-rich                                              Low_complexity       1     62     (0)   725  
    12   28.8  0.0  0.0  GG704911  2023458 2023499 (6458824) + (TCGACC)n                                           Simple_repeat        1     42     (0)   726  
    26   22.7  2.4  4.8  GG704911  2032794 2032878 (6449445) + GA-rich                                             Low_complexity       1     83     (0)   727  
    39   22.0  0.0  0.0  GG704911  2033323 2033384 (6448939) + (T)n                                                Simple_repeat        1     62     (0)   728  
    80    2.5  1.2  0.0  GG704911  2033385 2033467 (6448856) + (ATTTTTA)n                                          Simple_repeat        1     84     (0)   729  
    39   22.0  0.0  0.0  GG704911  2033468 2033489 (6448834) + (T)n                                                Simple_repeat        1     22     (0)   730  
    18    0.0  0.0  0.0  GG704911  2033728 2033749 (6448574) + (CTT)n                                              Simple_repeat        1     22     (0)   731  
    13   14.7  0.0  3.2  GG704911  2037062 2037093 (6445230) + GA-rich                                             Low_complexity       1     31     (0)   732  
    18    0.0  0.0  0.0  GG704911  2039085 2039104 (6443219) + (A)n                                                Simple_repeat        1     20     (0)   733  
    14    9.3  0.0  0.0  GG704911  2040720 2040742 (6441581) + (TCA)n                                              Simple_repeat        1     23     (0)   734  
    18   21.8  0.0  0.0  GG704911  2046008 2046044 (6436279) + (C)n                                                Simple_repeat        1     37     (0)   735  
    13   21.0  0.0  5.0  GG704911  2046052 2046093 (6436230) + (CGCT)n                                             Simple_repeat        1     40     (0)   736  
    21    3.2  3.1  0.0  GG704911  2054481 2054512 (6427811) + (AAATAA)n                                           Simple_repeat        1     33     (0)   737  
    21   23.6  0.0  0.0  GG704911  2069855 2069899 (6412424) + A-rich                                              Low_complexity       1     45     (0)   738  
    13   11.9  0.0 12.2  GG704911  2079818 2079863 (6402460) + GA-rich                                             Low_complexity       1     41     (0)   739  
    18    0.0  0.0  0.0  GG704911  2080588 2080607 (6401716) + (C)n                                                Simple_repeat        1     20     (0)   740  
    16    0.0  0.0  0.0  GG704911  2087825 2087841 (6394482) + (A)n                                                Simple_repeat        1     17     (0)   741  
    12    9.3  0.0  4.2  GG704911  2091829 2091853 (6390470) + (ATAA)n                                             Simple_repeat        1     24     (0)   742  
    22   24.4  0.0  0.0  GG704911  2101025 2101082 (6381241) + (CTCAGA)n                                           Simple_repeat        1     58     (0)   743  
    20   10.0  0.0  0.0  GG704911  2101145 2101177 (6381146) + (TTCGCT)n                                           Simple_repeat        1     33     (0)   744  
    23   18.7  0.0  0.0  GG704911  2101242 2101290 (6381033) + (GATTCA)n                                           Simple_repeat        1     49     (0)   745  
    15    5.6  0.0  0.0  GG704911  2102029 2102047 (6380276) + (T)n                                                Simple_repeat        1     19     (0)   746  
    17    0.0  0.0  0.0  GG704911  2105194 2105214 (6377109) + (GCG)n                                              Simple_repeat        1     21     (0)   747  
    36    2.7  0.0  0.0  GG704911  2111169 2111206 (6371117) + (TCCTCT)n                                           Simple_repeat        1     38     (0)   748  
    18    4.1  4.0  0.0  GG704911  2114544 2114568 (6367755) + (CA)n                                               Simple_repeat        1     26     (0)   749  
    19   16.4  3.9  1.9  GG704911  2131111 2131161 (6351162) + (TTTTC)n                                            Simple_repeat        1     52     (0)   750  
    28    0.0  0.0  0.0  GG704911  2135475 2135501 (6346822) + (G)n                                                Simple_repeat        1     27     (0)   751  
    13   18.2  0.0  5.1  GG704911  2136653 2136693 (6345630) + (GGAGTAC)n                                          Simple_repeat        1     39     (0)   752  
    20   16.3  0.0  0.0  GG704911  2153169 2153209 (6329114) + (CCAGCG)n                                           Simple_repeat        1     41     (0)   753  
    17   11.1  0.0  0.0  GG704911  2153208 2153236 (6329087) + (GCT)n                                              Simple_repeat        1     29     (0)   754 *
    18   26.4  0.0  0.0  GG704911  2153210 2153221 (6329102) + (ACCAGC)n                                           Simple_repeat        2     54     (0)   755  
    13    8.4 13.2  0.0  GG704911  2153426 2153463 (6328860) + GA-rich                                             Low_complexity       1     43     (0)   756  
    11   32.2  3.7  2.4  GG704911  2153604 2153684 (6328639) + A-rich                                              Low_complexity       1     82     (0)   757  
    21   10.2  4.8  0.0  GG704911  2159965 2160015 (6322308) + (TTTCATC)n                                          Simple_repeat        1     53     (0)   758  
    19   13.1  4.8  0.0  GG704911  2162324 2162365 (6319958) + (TCCCAC)n                                           Simple_repeat        1     44     (0)   759  
    16   13.7  0.0  0.0  GG704911  2163007 2163035 (6319288) + (T)n                                                Simple_repeat        1     29     (0)   760  
    31    3.1  0.0  0.0  GG704911  2165027 2165059 (6317264) + (TCT)n                                              Simple_repeat        1     33     (0)   761  
    31   17.6  0.0  0.0  GG704911  2165072 2165125 (6317198) + (T)n                                                Simple_repeat        1     54     (0)   762  
    21   11.2  0.0  0.0  GG704911  2165302 2165331 (6316992) + (T)n                                                Simple_repeat        1     30     (0)   763  
    14   17.2  4.7  2.3  GG704911  2169541 2169583 (6312740) + (TGGCCG)n                                           Simple_repeat        1     44     (0)   764  
    18   11.7  0.0  0.0  GG704911  2170173 2170200 (6312123) + (TC)n                                               Simple_repeat        1     28     (0)   765  
  1924   21.4  0.5  0.8  GG704911  2174012 2174393 (6307930) + RLX-incomp_Blc48_Cimm_RS-L-B54-Map1_reversed        LTR/Gypsy            1    381  (6739)   766  
    12   21.4  2.4  2.4  GG704911  2174484 2174524 (6307799) + (AGCCATG)n                                          Simple_repeat        1     41     (0)   767  
    18   20.7  0.0  8.3  GG704911  2176755 2176819 (6305504) + GA-rich                                             Low_complexity       1     60     (0)   768  
    16   21.6  0.0  0.0  GG704911  2186847 2186878 (6295445) + A-rich                                              Low_complexity       1     32     (0)   769  
    25   20.6  0.0  0.0  GG704911  2191330 2191379 (6290944) + A-rich                                              Low_complexity       1     50     (0)   770  
    19    0.0  0.0  0.0  GG704911  2201632 2201652 (6280671) + (T)n                                                Simple_repeat        1     21     (0)   771  
    17   16.9  0.0  0.0  GG704911  2202220 2202253 (6280070) + (TAT)n                                              Simple_repeat        1     34     (0)   772  
    22    7.3  0.0  0.0  GG704911  2206736 2206768 (6275555) + (T)n                                                Simple_repeat        1     33     (0)   773  
    11   10.6  0.0 11.8  GG704911  2207548 2207585 (6274738) + (TTTGC)n                                            Simple_repeat        1     34     (0)   774  
    23    3.7  0.0  0.0  GG704911  2209835 2209862 (6272461) + (T)n                                                Simple_repeat        1     28     (0)   775  
    24   16.8  0.0  2.0  GG704911  2210455 2210504 (6271819) + (ATT)n                                              Simple_repeat        1     49     (0)   776  
   228   35.0  5.7  4.3  GG704911  2211068 2211363 (6270960) + DTX-incomp-chim_Blc16_Cimm_RS-L-B2-Map1             DNA/TcMar-Ant1    4538   4837 (10910)   777  
    37    0.0  0.0  0.0  GG704911  2212795 2212828 (6269495) + (T)n                                                Simple_repeat        1     34     (0)   778  
    15    4.8  0.0  0.0  GG704911  2225436 2225457 (6256866) + (CAG)n                                              Simple_repeat        1     22     (0)   779  
    22   14.1  0.0  0.0  GG704911  2232861 2232899 (6249424) + (ACC)n                                              Simple_repeat        1     39     (0)   780  
    19    0.0  0.0  0.0  GG704911  2234394 2234414 (6247909) + (A)n                                                Simple_repeat        1     21     (0)   781  
    38    4.3  2.1  0.0  GG704911  2238210 2238257 (6244066) + (TTTTC)n                                            Simple_repeat        1     49     (0)   782  
    14   30.7  1.4  2.9  GG704911  2242331 2242399 (6239924) + (TGCTTTT)n                                          Simple_repeat        1     68     (0)   783  
    20   21.6  0.0  0.0  GG704911  2254672 2254719 (6227604) + (GGACGA)n                                           Simple_repeat        1     48     (0)   784  
    16    0.0  0.0  0.0  GG704911  2260878 2260895 (6221428) + (A)n                                                Simple_repeat        1     18     (0)   785  
    32    2.8  0.0  0.0  GG704911  2267621 2267657 (6214666) + (A)n                                                Simple_repeat        1     37     (0)   786  
    17    3.8  0.0  6.9  GG704911  2276660 2276690 (6205633) + (TCCC)n                                             Simple_repeat        1     29     (0)   787  
   241   30.6  0.0  0.0  GG704911  2282535 2282606 (6199717) + DTX-incomp-chim_Blc25_Cimm_RS-L-B10-Map1            LTR/Gypsy         8281   8352  (3144)   788  
    16   23.9  3.7  0.0  GG704911  2286023 2286088 (6196235) + G-rich                                              Low_complexity       1     68     (0)   789  
    13   10.8  6.7  0.0  GG704911  2286124 2286153 (6196170) + (GGCCTG)n                                           Simple_repeat        1     32     (0)   790  
    18   10.8  0.0  6.2  GG704911  2286376 2286409 (6195914) + (CA)n                                               Simple_repeat        1     32     (0)   791  
    16    5.3  0.0  0.0  GG704911  2288706 2288725 (6193598) + (A)n                                                Simple_repeat        1     20     (0)   792  
    17    4.3  0.0  0.0  GG704911  2292414 2292437 (6189886) + (TGA)n                                              Simple_repeat        1     24     (0)   793  
    13   16.9  0.0  0.0  GG704911  2302842 2302868 (6179455) + GA-rich                                             Low_complexity       1     27     (0)   794  
    12    3.6 10.0  3.1  GG704911  2309253 2309282 (6173041) + A-rich                                              Low_complexity       1     32     (0)   795  
    12   24.6  0.0  2.6  GG704911  2322365 2322404 (6159919) + (TAAC)n                                             Simple_repeat        1     39     (0)   796  
    30    0.0  0.0  0.0  GG704911  2322405 2322432 (6159891) + (GATT)n                                             Simple_repeat        1     28     (0)   797  
   248   20.0  0.0  0.0  GG704911  2323293 2323342 (6158981) C RLX-comp_Blc55_Cimm_RS-L-B61-Map1_reversed          LTR/Gypsy       (2553)   3485    3436   798  
    26    3.3  0.0  0.0  GG704911  2328765 2328795 (6153528) + (AG)n                                               Simple_repeat        1     31     (0)   799  
    33    0.0  0.0  0.0  GG704911  2328796 2328823 (6153500) + (GT)n                                               Simple_repeat        1     28     (0)   800  
   491   25.2  1.0  0.0  GG704911  2330209 2330307 (6152016) + DYX-comp_Blc59_Cimm_RS-B-G69-Map3                   DNA/Crypton       2663   2762  (1677)   801  
   367    4.8  0.0  0.0  GG704911  2330502 2330543 (6151780) + noCat_Blc41_Cimm_RS-B-G84-Map17                     DNA/CMC-EnSpm     6621   6662   (830)   802  
  1110   20.7  0.5  0.9  GG704911  2330544 2330759 (6151564) C RLX-incomp_Blc48_Cimm_RS-L-B54-Map1_reversed        LTR/Gypsy       (6856)    264      50   803  
   975   10.3  0.0  0.0  GG704911  2330760 2330880 (6151443) + noCat_Blc41_Cimm_RS-B-G84-Map17                     DNA/CMC-EnSpm        3    123  (7369)   804  
 17812   10.2  0.0  0.0  GG704911  2330881 2333212 (6149111) C DTX-comp_Blc72_Cimm_RS-B-G29-Map18_reversed         DNA/TcMar-Fot1     (3)   2335       3   805  
 17203   17.1  0.4  0.0  GG704911  2333213 2335825 (6146498) + noCat_Blc41_Cimm_RS-B-G84-Map17                     DNA/CMC-EnSpm      126   2749  (4743)   806  
 50227   13.2  0.5  0.1  GG704911  2335826 2342934 (6139389) C RLX-incomp_Blc50_Cimm_RS-L-B55-Map1                 LTR/Gypsy          (0)   6943       1   807  
 30891   16.5  1.5  0.0  GG704911  2342935 2347587 (6134736) + noCat_Blc41_Cimm_RS-B-G84-Map17                     DNA/CMC-EnSpm     2769   7489     (3)   808  
   242   14.6 12.2  1.9  GG704911  2347588 2347636 (6134687) C RLX-incomp_Blc48_Cimm_RS-L-B54-Map1_reversed        LTR/Gypsy        (133)   6987    6934   809 *
  5165   12.7  7.1  1.4  GG704911  2347631 2348419 (6133904) + noCat_Blc41_Cimm_RS-B-G84-Map17                     DNA/CMC-EnSpm     6658   7490     (2)   810  
    29    0.0  3.2  0.0  GG704911  2348468 2348498 (6133825) + (GTTA)n                                             Simple_repeat        1     32     (0)   811  
  4860    7.3  0.0  0.0  GG704911  2352941 2353538 (6128785) + DTX-comp_Blc72_Cimm_RS-B-G29-Map18_reversed         DNA/TcMar-Fot1       1    598  (1740)   812  
 55127   10.3  0.2  0.0  GG704911  2353539 2360604 (6121719) C RLX-comp_Blc10_Cimm_RS-B-R16-Map10                  LTR/Gypsy          (0)   7080       2   813  
 13053   11.0  0.1  0.0  GG704911  2360605 2362345 (6119978) + DTX-comp_Blc72_Cimm_RS-B-G29-Map18_reversed         DNA/TcMar-Fot1     594   2335     (3)   814  
    16   19.6  0.0  0.0  GG704911  2365573 2365602 (6116721) + A-rich                                              Low_complexity       1     30     (0)   815  
    13   28.9  0.0  0.0  GG704911  2380030 2380050 (6102273) + (TTTTT)n                                            Simple_repeat        1     40     (0)   816  
    15    5.6  0.0  0.0  GG704911  2380051 2380069 (6102254) + (T)n                                                Simple_repeat        1     19     (0)   817  
    17   22.7  0.0  0.0  GG704911  2386316 2386356 (6095967) + (TCC)n                                              Simple_repeat        1     41     (0)   818 *
    29   21.6  0.0  0.0  GG704911  2386356 2386419 (6095904) + (CAG)n                                              Simple_repeat        1     64     (0)   819  
    12    4.5  4.0  4.0  GG704911  2388909 2388933 (6093390) + (CATC)n                                             Simple_repeat        1     25     (0)   820  
    28   22.3  0.0  0.0  GG704911  2389963 2390020 (6092303) + A-rich                                              Low_complexity       1     58     (0)   821  
    47   18.5  0.0  0.0  GG704911  2394580 2394679 (6087644) + A-rich                                              Low_complexity       1    100     (0)   822  
    20    3.1  6.1  0.0  GG704911  2395066 2395098 (6087225) + (AGAAA)n                                            Simple_repeat        1     35     (0)   823  
    33    0.0  0.0  0.0  GG704911  2395455 2395482 (6086841) + (GA)n                                               Simple_repeat        1     28     (0)   824  
    16    8.9  5.3  2.6  GG704911  2395492 2395529 (6086794) + (GAGAGAT)n                                          Simple_repeat        1     39     (0)   825  
    22   17.9  0.0  0.0  GG704911  2399316 2399359 (6082964) + (TCG)n                                              Simple_repeat        1     44     (0)   826  
    16   14.9  0.0  0.0  GG704911  2400074 2400113 (6082210) + (ATG)n                                              Simple_repeat        1     40     (0)   827  
    29    3.2  0.0  0.0  GG704911  2400315 2400346 (6081977) + (TGCGTA)n                                           Simple_repeat        1     32     (0)   828  
    16   21.0  0.0  5.0  GG704911  2400366 2400407 (6081916) + (GT)n                                               Simple_repeat        1     40     (0)   829  
    32    3.2  0.0  0.0  GG704911  2400577 2400608 (6081715) + (GA)n                                               Simple_repeat        1     32     (0)   830  
    13    0.0  0.0  0.0  GG704911  2400796 2400812 (6081511) + (GGT)n                                              Simple_repeat        1     17     (0)   831  
    19   15.9  3.9  1.9  GG704911  2400924 2400974 (6081349) + GA-rich                                             Low_complexity       1     52     (0)   832  
    18    0.0  0.0  0.0  GG704911  2401175 2401194 (6081129) + (TA)n                                               Simple_repeat        1     20     (0)   833 *
    21    0.0  0.0  0.0  GG704911  2401194 2401216 (6081107) + (AG)n                                               Simple_repeat        1     23     (0)   834  
    19   24.2  0.0  0.0  GG704911  2401486 2401529 (6080794) + (TC)n                                               Simple_repeat        1     44     (0)   835  
    28    0.0  0.0  0.0  GG704911  2401637 2401663 (6080660) + (T)n                                                Simple_repeat        1     27     (0)   836  
    15   25.7  0.0  0.0  GG704911  2402717 2402759 (6079564) + (ATAACA)n                                           Simple_repeat        1     43     (0)   837  
    13   32.0  1.6  1.6  GG704911  2402760 2402777 (6079546) + (ATA)n                                              Simple_repeat        1     61     (0)   838  
    26   27.0  0.0  0.0  GG704911  2403186 2403260 (6079063) + A-rich                                              Low_complexity       1     75     (0)   839  
    12   23.4  1.4  9.1  GG704911  2403234 2403304 (6079019) + GA-rich                                             Low_complexity       1     66     (0)   840 *
    22    3.8  0.0  0.0  GG704911  2404490 2404516 (6077807) + (T)n                                                Simple_repeat        1     27     (0)   841  
    13   15.5  0.0  3.3  GG704911  2405297 2405327 (6076996) + (GCTTC)n                                            Simple_repeat        1     30     (0)   842  
    14   32.6  0.0  0.0  GG704911  2407428 2407480 (6074843) + (TTG)n                                              Simple_repeat        1     53     (0)   843  
    12   25.9  2.4  0.0  GG704911  2407509 2407550 (6074773) + (TTCCTT)n                                           Simple_repeat        1     43     (0)   844  
    16   10.0  0.0  0.0  GG704911  2408677 2408698 (6073625) + (T)n                                                Simple_repeat        1     22     (0)   845  
    14    4.9  0.0  0.0  GG704911  2410385 2410405 (6071918) + (TACA)n                                             Simple_repeat        1     21     (0)   846  
    36    2.3  4.4  0.0  GG704911  2416105 2416149 (6066174) + (AAAAT)n                                            Simple_repeat        1     47     (0)   847  
    22   17.3  0.0  0.0  GG704911  2416590 2416628 (6065695) + (T)n                                                Simple_repeat        1     39     (0)   848  
    41   16.9  3.7  0.0  GG704911  2416956 2417037 (6065286) + GA-rich                                             Low_complexity       1     85     (0)   849  
    12   13.9  0.0  0.0  GG704911  2417199 2417222 (6065101) + (TCC)n                                              Simple_repeat        1     24     (0)   850  
    64   12.7  3.3  0.8  GG704911  2419165 2419286 (6063037) + (TTTTTA)n                                           Simple_repeat        1    125     (0)   851  
    53   13.0  0.0  2.1  GG704911  2419918 2420013 (6062310) + (AATAA)n                                            Simple_repeat        1     94     (0)   852  
    33    2.9  2.8  0.0  GG704911  2420362 2420397 (6061926) + (TC)n                                               Simple_repeat        1     37     (0)   853  
    16   12.1  0.0  0.0  GG704911  2420458 2420485 (6061838) + (CTT)n                                              Simple_repeat        1     28     (0)   854  
    27    3.5  0.0  0.0  GG704911  2420994 2421023 (6061300) + (T)n                                                Simple_repeat        1     30     (0)   855  
    14    0.0  0.0  0.0  GG704911  2421058 2421075 (6061248) + (TGG)n                                              Simple_repeat        1     18     (0)   856  
    26    0.0  0.0  0.0  GG704911  2423420 2423444 (6058879) + (CTT)n                                              Simple_repeat        1     25     (0)   857  
    12    5.5  0.0  0.0  GG704911  2423445 2423463 (6058860) + (GTC)n                                              Simple_repeat        1     19     (0)   858  
    27    0.0  0.0  0.0  GG704911  2424059 2424087 (6058236) + (A)n                                                Simple_repeat        1     29     (0)   859  
    25   14.4  0.0  0.0  GG704911  2426645 2426684 (6055639) + (T)n                                                Simple_repeat        1     40     (0)   860  
    18    4.8  0.0  0.0  GG704911  2428387 2428408 (6053915) + (T)n                                                Simple_repeat        1     22     (0)   861  
    17   15.6  0.0  0.0  GG704911  2435149 2435177 (6047146) + A-rich                                              Low_complexity       1     29     (0)   862  
    28    5.8  0.0  0.0  GG704911  2443774 2443809 (6038514) + (A)n                                                Simple_repeat        1     36     (0)   863  
    16    0.0  0.0  0.0  GG704911  2444007 2444024 (6038299) + (G)n                                                Simple_repeat        1     18     (0)   864  
    27    6.0  0.0  0.0  GG704911  2444859 2444893 (6037430) + (GGCGAC)n                                           Simple_repeat        1     35     (0)   865  
    20   13.7  0.0  0.0  GG704911  2445546 2445577 (6036746) + (T)n                                                Simple_repeat        1     32     (0)   866  
    16   11.6  0.0  0.0  GG704911  2445944 2445971 (6036352) + (TTC)n                                              Simple_repeat        1     28     (0)   867  
    22    3.8  0.0  0.0  GG704911  2448821 2448847 (6033476) + (TC)n                                               Simple_repeat        1     27     (0)   868  
    31    0.0  0.0  0.0  GG704911  2449623 2449651 (6032672) + (TGGTGA)n                                           Simple_repeat        1     29     (0)   869  
    12    5.5  0.0  0.0  GG704911  2451807 2451825 (6030498) + (GCC)n                                              Simple_repeat        1     19     (0)   870  
    14   28.1  0.0  0.0  GG704911  2451853 2451899 (6030424) + GA-rich                                             Low_complexity       1     47     (0)   871  
    16   24.5  2.3  0.0  GG704911  2458128 2458170 (6024153) + (TC)n                                               Simple_repeat        1     44     (0)   872  
    40    7.8  2.8  2.8  GG704911  2462547 2462618 (6019705) + (TTCTT)n                                            Simple_repeat        1     72     (0)   873  
    31    6.6  2.1  0.0  GG704911  2463272 2463321 (6019002) + (AGAAAA)n                                           Simple_repeat        1     51     (0)   874  
    43    4.3  0.0  0.0  GG704911  2468504 2468552 (6013771) + (TTTTCCTGC)n                                        Simple_repeat        1     49     (0)   875  
    31    2.9  0.0  0.0  GG704911  2482561 2482596 (5999727) + (A)n                                                Simple_repeat        1     36     (0)   876  
    18   29.8  0.0  0.0  GG704911  2482588 2482640 (5999683) + GA-rich                                             Low_complexity       1     53     (0)   877 *
    63    6.1  0.0  3.4  GG704911  2483359 2483450 (5998873) + (TCT)n                                              Simple_repeat        1     89     (0)   878  
    19   15.6  4.8  4.8  GG704911  2483454 2483516 (5998807) + (TCTTT)n                                            Simple_repeat        1     63     (0)   879  
    26    0.0  6.2  0.0  GG704911  2485995 2486026 (5996297) + (TTTTA)n                                            Simple_repeat        1     34     (0)   880  
    34    0.0  0.0  0.0  GG704911  2489820 2489851 (5992472) + (T)n                                                Simple_repeat        1     32     (0)   881  
  2595   10.0  0.2  4.2  GG704911  2513512 2513906 (5968417) + DTX-comp_Blc72_Cimm_RS-B-G29-Map18_reversed         DNA/TcMar-Fot1       3    382  (1956)   882  
    15   10.4  9.4  0.0  GG704911  2518185 2518216 (5964107) + (CT)n                                               Simple_repeat        1     35     (0)   883  
    12   31.3  1.4  4.3  GG704911  2518229 2518300 (5964023) + (CCGCC)n                                            Simple_repeat        1     70     (0)   884  
    15   28.2  4.0  2.6  GG704911  2520382 2520458 (5961865) + (AAT)n                                              Simple_repeat        1     78     (0)   885  
   811    2.4  0.0  0.4  GG704911  2522095 2522203 (5960120) C RLX-comp_Blc13_Cimm_RS-L-B87-Map1_reversed          LTR/Copia       (5158)    106       1   886  
   244   29.4  0.0  0.0  GG704911  2525295 2525362 (5956961) C DTX-incomp-chim_Blc16_Cimm_RS-L-B2-Map1             DNA/TcMar-Ant1  (4052)  11695   11628   887  
    17   17.7  0.0  0.0  GG704911  2527481 2527518 (5954805) + (TACTGTG)n                                          Simple_repeat        1     38     (0)   888  
    11   30.7  0.0  0.0  GG704911  2527519 2527524 (5954799) + (TACTTAG)n                                          Simple_repeat        1     44     (0)   889  
    28    8.6  0.0  0.0  GG704911  2531738 2531775 (5950548) + (A)n                                                Simple_repeat        1     38     (0)   890  
    28    3.3  0.0  0.0  GG704911  2533049 2533079 (5949244) + (TCTTTT)n                                           Simple_repeat        1     31     (0)   891  
    13   15.6  5.6  0.0  GG704911  2533166 2533201 (5949122) + (GGAGCGG)n                                          Simple_repeat        1     38     (0)   892  
    22    6.1  0.0  2.8  GG704911  2534434 2534470 (5947853) + (TCTTTTC)n                                          Simple_repeat        1     36     (0)   893  
    30    7.0  2.2  0.0  GG704911  2534471 2534477 (5947846) + (TTTCT)n                                            Simple_repeat        3     47     (0)   894  
    47    0.0  0.0  0.0  GG704911  2534484 2534526 (5947797) + (T)n                                                Simple_repeat        1     43     (0)   895  
    22   19.0  0.0  0.0  GG704911  2534833 2534874 (5947449) + (T)n                                                Simple_repeat        1     42     (0)   896  
    14    7.7  3.3  3.3  GG704911  2534858 2534887 (5947436) + (TTCCT)n                                            Simple_repeat        1     30     (0)   897 *
    15   12.6  0.0  0.0  GG704911  2539477 2539503 (5942820) + (GAGA)n                                             Simple_repeat        1     27     (0)   898  
 15426   18.0  1.6  0.4  GG704911  2549834 2552317 (5930006) C noCat_Blc41_Cimm_RS-B-G84-Map17                     DNA/CMC-EnSpm      (0)   7492    4978   899  
  7606   15.0  0.2  0.5  GG704911  2552318 2553461 (5928862) + RLX-incomp_Blc60_Cimm_RS-B-R76-Map3                 LTR/Gypsy            1   1140  (3154)   900 *
 26402   14.2  0.0  0.1  GG704911  2553461 2557670 (5924653) C RLX-incomp-chim_Blc27_Cimm_RS-L-B11-Map1            LTR/Gypsy       (2939)   8317    4114   901  
 24507   15.7  0.1  0.0  GG704911  2557669 2561699 (5920624) + RLX-incomp-chim_Blc27_Cimm_RS-L-B11-Map1            LTR/Gypsy          644   4676  (6580)   902 *
 68544   10.2  0.1  0.0  GG704911  2561697 2570733 (5911590) C RLX-incomp_Blc5_Cimm_RS-B-G85-Map20_reversed        LTR/Gypsy          (5)  10727    1678   903  
   574    4.2  0.0  0.0  GG704911  2570735 2570806 (5911517) C RLX-incomp-chim_Blc2_Cimm_RS-L-B14-Map1_reversed    LTR/Gypsy       (9813)    982     911   904 *
  6398   14.7  0.0  0.1  GG704911  2570806 2571829 (5910494) C RLX-incomp_Blc39_Cimm_RS-L-B49-Map1_reversed        LTR/Gypsy       (4226)   4153    3131   905 *
 13584   15.0  0.0  0.0  GG704911  2571806 2573918 (5908405) + RLX-comp-chim_Blc23_Cimm_RS-L-B9-Map1_reversed      LTR/Gypsy          402   2514  (9715)   906  
  7033   15.8  0.0  0.0  GG704911  2573918 2574986 (5907337) + RLX-incomp_Blc60_Cimm_RS-B-R76-Map3                 LTR/Gypsy         2575   3643   (651)   907 *
  1628   17.9  1.8  0.0  GG704911  2574954 2575233 (5907090) + RLX-incomp_Blc4_Cimm_RS-B-G99-Map5_reversed         LTR/Gypsy          378    662     (0)   908 *
  2191   13.8  0.0  0.0  GG704911  2575234 2575282 (5907041) C RLX-comp_Blc29_Cimm_RS-L-B13-Map1                   LTR/Gypsy       (3437)   7662    7614   909 *
 21208   16.3  0.6  0.7  GG704911  2575281 2578715 (5903608) + RLX-incomp_Blc42_Cimm_RS-L-B51-Map1_reversed        LTR/Gypsy         1086   4516  (2932)   910  
 30812   18.7  0.5  0.2  GG704911  2578719 2583685 (5898638) C noCat_Blc41_Cimm_RS-B-G84-Map17                     DNA/CMC-EnSpm   (2509)   4983       4   911  
    19   14.2  6.4  0.0  GG704911  2589955 2590001 (5892322) + (CCGTACT)n                                          Simple_repeat        1     50     (0)   912  
    16   10.8  3.2  0.0  GG704911  2590189 2590219 (5892104) + (CTAG)n                                             Simple_repeat        1     32     (0)   913  
   734    1.2  0.0  0.0  GG704911  2595521 2595602 (5886721) + RLX-incomp-chim_Blc18_Cimm_RS-L-B4-Map1_reversed    LTR/Gypsy        14215  14296    (20)   914 *
  3805    5.0  0.0  0.0  GG704911  2595594 2596048 (5886275) C RLX-comp_Blc1_Cimm_RS-L-B1-Map4                     LTR/Copia        (129)   5150    4696   915 *
 34716   11.4  0.0  0.0  GG704911  2596039 2600711 (5881612) C RLX-comp_Blc1_Cimm_RS-L-B75-Map1                    LTR/Copia        (632)   4673       1   916  
   523   34.5  0.4  0.4  GG704911  2603001 2603239 (5879084) + RIX-comp-chim_Blc49_Cimm_RS-B-G81-Map5_reversed     Unknown           5702   5940  (1089)   917  
  8734   26.4  1.1  3.2  GG704911  2603385 2605889 (5876434) C RLX-incomp_Blc48_Cimm_RS-L-B54-Map1_reversed        LTR/Gypsy          (0)   7120    4752   918  
  1148   20.3  0.5  0.0  GG704911  2606315 2606536 (5875787) + RLX-comp_Blc66_Cimm_RS-L-B86-Map1_reversed          LTR/Copia         2351   2573   (222)   919  
    13   18.7  6.9  3.3  GG704911  2607094 2607151 (5875172) + (AATACTA)n                                          Simple_repeat        1     60     (0)   920  
    17   11.6  0.0  0.0  GG704911  2607598 2607626 (5874697) + (AAG)n                                              Simple_repeat        1     29     (0)   921  
    18    8.9  0.0  7.7  GG704911  2608310 2608351 (5873972) + A-rich                                              Low_complexity       1     39     (0)   922  
    18   20.7  1.9  1.9  GG704911  2611393 2611444 (5870879) + (ATAAGA)n                                           Simple_repeat        1     52     (0)   923  
  3053   16.6  0.4  0.0  GG704911  2613201 2613707 (5868616) C RLX-incomp_Blc48_Cimm_RS-L-B54-Map1_reversed        LTR/Gypsy       (3747)   3373    2865   924  
   531   32.8  3.5  3.5  GG704911  2613515 2614001 (5868322) C RLX-incomp_Blc35_Cimm_RS-L-B45-Map1                 LTR             (4083)   5931    5445   925 *
 14276   19.8  0.9  0.1  GG704911  2613694 2616218 (5866105) C RLX-incomp_Blc48_Cimm_RS-L-B54-Map1_reversed        LTR/Gypsy       (4541)   2579      33   924  
  1953   17.1  0.9  0.0  GG704911  2616192 2616232 (5866091) + RIX-comp-chim_Blc49_Cimm_RS-B-G81-Map5_reversed     Unknown           6013   6056   (973)   926 *
 38570   15.1  0.8  0.4  GG704911  2616233 2621947 (5860376) C RLX-incomp_Blc50_Cimm_RS-L-B55-Map1                 LTR/Gypsy          (0)   6943    1208   927  
  3423   14.7  0.2  0.6  GG704911  2621939 2622438 (5859885) C RLX-incomp_Blc60_Cimm_RS-B-R76-Map3                 LTR/Gypsy       (3796)    498       1   928 *
   279   12.8  0.0  0.0  GG704911  2622439 2622475 (5859848) C RLX-incomp_Blc48_Cimm_RS-L-B54-Map1_reversed        LTR/Gypsy       (7082)     38       2   924  
    28   18.8  0.0  0.0  GG704911  2623218 2623268 (5859055) + A-rich                                              Low_complexity       1     51     (0)   929  
   451   36.9  2.3  1.0  GG704911  2623894 2624202 (5858121) C DTX-comp_Blc79_Cimm_RS-B-G19-Map5                   Unknown          (659)   1228     916   930  
    35    4.9  0.0  0.0  GG704911  2630102 2630143 (5852180) + (TTCGCGCT)n                                         Simple_repeat        1     42     (0)   931  
  7969   25.5  0.7  1.0  GG704911  2630210 2632034 (5850289) + DTX-comp_Blc79_Cimm_RS-B-G19-Map5                   Unknown              3   1821    (66)   932  
  2150   17.8  0.0  0.3  GG704911  2632183 2632554 (5849769) + RLX-incomp-chim_Blc2_Cimm_RS-L-B14-Map1_reversed    LTR/Gypsy         4407   4777  (6018)   933  
 11520   25.2  0.3  0.2  GG704911  2633511 2636068 (5846255) + RLX-incomp_Blc48_Cimm_RS-L-B54-Map1_reversed        LTR/Gypsy           19   2579  (4541)   934  
  1123   14.6  0.6  0.0  GG704911  2636649 2636818 (5845505) + RLX-incomp-chim_Blc2_Cimm_RS-L-B14-Map1_reversed    LTR/Gypsy          908   1078  (9717)   935  
 13726   20.2  1.9  0.1  GG704911  2636819 2637075 (5845248) + noCat_Blc41_Cimm_RS-B-G84-Map17                     DNA/CMC-EnSpm        3    261  (7231)   936  
    26    0.0  0.0  0.0  GG704911  2637076 2637100 (5845223) + (T)n                                                Simple_repeat        1     25     (0)   937  
 13726   20.2  1.9  0.1  GG704911  2637101 2639160 (5843163) + noCat_Blc41_Cimm_RS-B-G84-Map17                     DNA/CMC-EnSpm      262   2360  (5132)   936  
 29667   17.9  1.1  0.2  GG704911  2639161 2643882 (5838441) C RLX-comp_Blc10_Cimm_RS-B-R16-Map10                  LTR/Gypsy          (0)   7080    2367   938  
    20   27.4  1.8  6.5  GG704911  2644444 2644556 (5837767) + (AATATA)n                                           Simple_repeat        1    108     (0)   939  
 15590   16.8  0.3  0.1  GG704911  2644605 2646963 (5835360) C RLX-comp_Blc10_Cimm_RS-B-R16-Map10                  LTR/Gypsy       (4715)   2365       2   940  
 16879   20.2  0.8  0.6  GG704911  2646964 2649792 (5832531) + noCat_Blc41_Cimm_RS-B-G84-Map17                     DNA/CMC-EnSpm     2357   5191  (2301)   941  
  1228   17.8  0.5  0.0  GG704911  2650212 2650430 (5831893) + RLX-comp_Blc66_Cimm_RS-L-B86-Map1_reversed          LTR/Copia         2351   2570   (225)   942  
   237   13.5  3.6  7.4  GG704911  2650505 2650560 (5831763) + RLX-incomp_Blc39_Cimm_RS-L-B49-Map1_reversed        LTR/Gypsy         3663   3716  (4663)   943  
  1530    3.6  0.0  0.0  GG704911  2650751 2650942 (5831381) C RIX-comp_Blc62_Cimm_RS-B-R146-Map4                  LINE/Tad1          (2)   3415    3224   944  
    29    0.0  0.0  3.2  GG704911  2651084 2651115 (5831208) + (TTA)n                                              Simple_repeat        1     31     (0)   945  
 11280    2.0  0.0  0.0  GG704911  2651116 2652446 (5829877) C RIX-comp_Blc9_Cimm_RS-B-G76-Map16                   LINE/Tad1         (39)   6967    5637   946  
  7152    4.4  0.1  0.0  GG704911  2652446 2653284 (5829039) C RIX-incomp_Blc80_Cimm_RS-B-G16-Map6                 LINE/I           (984)    840       1   947 *
    17    3.4  6.2  3.0  GG704911  2653911 2653942 (5828381) + (GAA)n                                              Simple_repeat        1     33     (0)   948  
    21   16.0  0.0  0.0  GG704911  2654606 2654640 (5827683) + A-rich                                              Low_complexity       1     35     (0)   949  
  8098    9.3  0.0  0.0  GG704911  2655228 2656331 (5825992) + RIX-comp_Blc70_Cimm_RS-B-R10-Map3_reversed          LINE/Tad1            1   1104  (1477)   950  
    36    0.0  0.0  2.7  GG704911  2656332 2656369 (5825954) + (TTA)n                                              Simple_repeat        1     37     (0)   951  
  5560    5.1  0.7  0.7  GG704911  2656370 2657101 (5825222) C RIX-incomp_Blc82_Cimm_RS-B-G3-Map18                 LINE/I            (38)   1732    1001   952  
  1374   28.5  5.3  3.2  GG704911  2657199 2657804 (5824519) + RLX-incomp_Blc52_Cimm_RS-L-B58-Map1                 LTR/Gypsy         4399   5016  (1334)   953  
  6824   22.4  0.1  1.9  GG704911  2657805 2659243 (5823080) C RLX-incomp_Blc48_Cimm_RS-L-B54-Map1_reversed        LTR/Gypsy          (0)   7120    5793   954  
  5088   11.7  0.0  0.1  GG704911  2659242 2659934 (5822389) + RLX-incomp-chim_Blc36_Cimm_RS-L-B46-Map1_reversed   LTR/Gypsy         2126   2817  (7162)   955 *
 37676   16.5  0.8  0.0  GG704911  2659928 2665599 (5816724) + RLX-comp_Blc10_Cimm_RS-B-R16-Map10                  LTR/Gypsy         1363   7080     (0)   956  
 15568   18.3  0.3  0.3  GG704911  2665600 2667813 (5814510) C RLX-incomp_Blc48_Cimm_RS-L-B54-Map1_reversed        LTR/Gypsy       (1923)   5197    2625   954  
   503   36.7  4.0  3.7  GG704911  2667814 2668243 (5814080) C RLX-comp-chim_Blc21_Cimm_RS-L-B7-Map1               Unknown         (6690)   5632    5202   957  
 15568   18.3  0.3  0.3  GG704911  2668244 2670499 (5811824) C RLX-incomp_Blc48_Cimm_RS-L-B54-Map1_reversed        LTR/Gypsy       (1923)   2624       1   954  
  1451   23.3  0.4  1.2  GG704911  2670500 2670877 (5811446) + RLX-incomp_Blc48_Cimm_RS-L-B54-Map1_reversed        LTR/Gypsy         6814   7120     (0)   958  
   789   22.4  0.6  1.2  GG704911  2670892 2671054 (5811269) C RLX-incomp_Blc48_Cimm_RS-L-B54-Map1_reversed        LTR/Gypsy       (6957)    163       2   959  
  1960   12.1  0.6  0.9  GG704911  2671417 2671733 (5810590) + RIX-incomp-chim_Blc22_Cimm_RS-L-B8-Map1_reversed    LINE/Tad1         6940   7255  (5066)   960  
  1046    9.1  0.0  3.6  GG704911  2673636 2673807 (5808516) + RIX-comp_Blc62_Cimm_RS-B-R146-Map4                  LINE/Tad1         2004   2169  (1248)   961  
   661   31.0  0.0  0.0  GG704911  2673808 2674010 (5808313) C RIX-comp-chim_Blc49_Cimm_RS-B-G81-Map5_reversed     Unknown         (1089)   5940    5738   962  
 18706    6.8  0.3  0.0  GG704911  2674054 2676380 (5805943) + DTX-comp_Blc72_Cimm_RS-B-G29-Map18_reversed         DNA/TcMar-Fot1       3   2335     (3)   963  
 39462   20.5  0.5  0.8  GG704911  2677429 2685155 (5797168) + RLX-incomp-chim_Blc27_Cimm_RS-L-B11-Map1            LTR/Gypsy            1   8281  (2975)   964  
  9990   16.5  0.3  0.0  GG704911  2685701 2687119 (5795204) + DYX-comp_Blc59_Cimm_RS-B-G69-Map3                   DNA/Crypton          1   1423  (3016)   965  
 35442   14.2  0.7  0.0  GG704911  2687120 2692347 (5789976) + RLX-incomp_Blc50_Cimm_RS-L-B55-Map1                 LTR/Gypsy            2   5846     (0)   966  
  4983    5.5  0.0  0.0  GG704911  2692348 2692927 (5789396) + RLX-incomp_Blc4_Cimm_RS-B-G97-Map6_reversed         LTR/Gypsy           48    627     (0)   967  
 19310   20.1  1.2  0.0  GG704911  2692928 2695912 (5786411) + DYX-comp_Blc59_Cimm_RS-B-G69-Map3                   DNA/Crypton       1420   4439     (0)   968  
   397   33.8  4.0  2.8  GG704911  2709702 2710051 (5772272) + RLX-incomp-chim_Blc2_Cimm_RS-L-B23-Map1             LTR/Gypsy         3038   3391  (7238)   969 *
   666   27.1  3.8  3.3  GG704911  2710046 2710255 (5772068) + RXX-LARD-chim_Blc17_Cimm_RS-L-B3-Map1               DNA               7929   8139  (7131)   970  
 15567   17.1  0.5  0.4  GG704911  2710855 2713383 (5768940) + RLX-incomp-chim_Blc20_Cimm_RS-L-B6-Map1             LTR               4796   7327  (6417)   971 *
 18992   17.1  0.2  0.0  GG704911  2711387 2714412 (5767911) + RLX-incomp-chim_Blc2_Cimm_RS-L-B24-Map1_reversed    LTR/Gypsy          522   3552  (7077)   972  
  1497   15.8  2.1  2.5  GG704911  2714413 2714652 (5767671) C RLX-comp_Blc29_Cimm_RS-L-B13-Map1                   LTR/Gypsy       (2034)   9065    8827   973 *
 22123    5.2  0.9  0.4  GG704911  2714639 2717437 (5764886) + RIX-comp_Blc9_Cimm_RS-B-G76-Map16                   LINE/Tad1            6   2818  (4188)   974  
  1860   14.6  1.9  1.6  GG704911  2717426 2717788 (5764535) + RIX-incomp_Blc82_Cimm_RS-B-G3-Map18                 LINE/I            1315   1678    (92)   975 *
 11723   14.8  2.1  0.1  GG704911  2718801 2720580 (5761743) C DTX-incomp_Blc81_Cimm_RS-B-G14-Map6                 DNA/TcMar-Tc1      (0)   1821       7   976  
    18   15.6  4.1  3.0  GG704911  2720724 2720774 (5761549) + A-rich                                              Low_complexity       1     51     (0)   977  
   427   29.5  0.0  0.8  GG704911  2720995 2721127 (5761196) + DTX-incomp-chim_Blc34_Cimm_RS-L-B44-Map1            LTR/Copia         9842   9973   (207)   978  
   792   18.8  1.6  7.8  GG704911  2721135 2721324 (5760999) C XXX-chim_Blc28_Cimm_RS-L-B12-Map1                   LTR/Copia       (8478)   2717    2539   979 *
  1561   25.8  1.4  1.9  GG704911  2721321 2721671 (5760652) C RLX-comp_Blc1_Cimm_RS-L-B63-Map1                    LTR/Copia        (624)   4986    4638   980  
 12409   13.6  1.1  0.0  GG704911  2721672 2723470 (5758853) + DTX-incomp_Blc81_Cimm_RS-B-G14-Map6                 DNA/TcMar-Tc1        3   1821     (0)   981  
   500   24.8  0.0  6.5  GG704911  2723496 2723676 (5758647) C DTX-incomp-chim_Blc34_Cimm_RS-L-B44-Map1            LTR/Copia       (2015)   8165    7996   982  
 13257   25.6  1.7  3.2  GG704911  2723680 2728113 (5754210) C RLX-incomp_Blc48_Cimm_RS-L-B54-Map1_reversed        LTR/Gypsy          (0)   7120    2876   983  
   457   31.5  5.1  4.8  GG704911  2728004 2728416 (5753907) C RLX-incomp_Blc35_Cimm_RS-L-B45-Map1                 LTR             (4156)   5858    5445   984 *
  9125   23.4  0.8  0.4  GG704911  2728109 2730031 (5752292) C RLX-incomp_Blc48_Cimm_RS-L-B54-Map1_reversed        LTR/Gypsy       (4541)   2579     650   983  
  5993   30.8  1.1  1.1  GG704911  2730078 2731865 (5750458) + DTX-comp_Blc79_Cimm_RS-B-G19-Map5                   Unknown             43   1830    (57)   985  
  2549   27.6  3.1  0.1  GG704911  2731923 2732556 (5749767) C RLX-incomp_Blc48_Cimm_RS-L-B54-Map1_reversed        LTR/Gypsy       (6466)    654       2   983  
    12   15.4  8.9  2.1  GG704911  2732623 2732667 (5749656) + (GAACA)n                                            Simple_repeat        1     48     (0)   986  
  2472   25.4  1.4  1.0  GG704911  2733670 2734249 (5748074) C DTX-comp_Blc79_Cimm_RS-B-G19-Map5                   Unknown            (1)   1886    1305   987  
   447   13.1  4.2 10.6  GG704911  2734224 2734247 (5748076) + DTX-incomp-chim_Blc25_Cimm_RS-L-B10-Map1            LTR/Gypsy         3972   3988  (7508)   988 *
 17178   11.1  0.0  0.1  GG704911  2734248 2736582 (5745741) C DTX-comp_Blc72_Cimm_RS-B-G29-Map18_reversed         DNA/TcMar-Fot1     (2)   2336       3   989  
  4999   24.9  4.6  1.0  GG704911  2736583 2737838 (5744485) C DTX-comp_Blc79_Cimm_RS-B-G19-Map5                   Unknown          (584)   1303       3   987  
    13   26.6  0.0  3.9  GG704911  2738246 2738298 (5744025) + A-rich                                              Low_complexity       1     51     (0)   990  
    14   23.8  4.9  1.6  GG704911  2739007 2739067 (5743256) + A-rich                                              Low_complexity       1     63     (0)   991  
    16    9.3  0.0  0.0  GG704911  2739343 2739384 (5742939) + (AT)n                                               Simple_repeat        1     42     (0)   992  
  4641   19.4  0.1  0.7  GG704911  2739466 2740234 (5742089) C DTX-comp_Blc79_Cimm_RS-B-G19-Map5                   Unknown            (1)   1886    1122   993  
  3477   21.7  0.3  0.5  GG704911  2740262 2740891 (5741432) C DTX-comp_Blc79_Cimm_RS-B-G19-Map5                   Unknown          (735)   1152     524   993  
  2287   14.0  8.1  1.9  GG704911  2740891 2741297 (5741026) + DTX-comp_Blc79_Cimm_RS-B-G19-Map5                   Unknown             95    526  (1361)   994 *
   483   16.8  0.0  8.3  GG704911  2741286 2741389 (5740934) C DTX-incomp_Blc94_Cimm_RS-B-R109-Map3                DNA/TcMar-Fot1   (427)     97       2   995 *
   494   18.8  0.0  7.7  GG704911  2741297 2741394 (5740929) C DTX-comp_Blc79_Cimm_RS-B-G19-Map5                   Unknown         (1794)     93       3   993  
  6693   24.2  2.7  2.5  GG704911  2741412 2743096 (5739227) + XXX-chim_Blc28_Cimm_RS-L-B12-Map1                   LTR/Copia         4601   6288  (4907)   996  
 15228    3.6  1.1  0.0  GG704911  2743097 2744896 (5737427) + DTX-incomp_Blc81_Cimm_RS-B-G14-Map6                 DNA/TcMar-Tc1        2   1821     (0)   997  
   674   20.0  0.8  0.0  GG704911  2744898 2745027 (5737296) C DTX-incomp-chim_Blc34_Cimm_RS-L-B44-Map1            LTR/Copia       (3836)   6344    6214   998  
   588   25.3  1.2  2.4  GG704911  2745028 2745063 (5737260) C RLX-comp_Blc43_Cimm_RS-L-B52-Map1                   LTR/Gypsy       (2211)   5194    5031   999  
    13   21.9  2.3  2.3  GG704911  2746304 2746347 (5735976) + (ATCTTAC)n                                          Simple_repeat        1     44     (0)  1000  
    13   21.3  0.0  0.0  GG704911  2746367 2746399 (5735924) + (TTTAAT)n                                           Simple_repeat        1     33     (0)  1001  
  2051   11.0  2.8  1.9  GG704911  2746932 2747291 (5735032) C RIX-comp_Blc9_Cimm_RS-B-G76-Map16                   LINE/Tad1          (8)   6998    6636  1002 *
  3287   11.5  1.9  0.9  GG704911  2747290 2747814 (5734509) C RIX-comp_Blc9_Cimm_RS-B-G76-Map16                   LINE/Tad1       (4626)   2380    1851  1003  
 12717   12.0  1.1  1.0  GG704911  2747825 2749805 (5732518) + RIX-comp_Blc9_Cimm_RS-B-G76-Map16                   LINE/Tad1            3   1985  (5021)  1004  
 20840   11.5  1.0  0.2  GG704911  2749814 2753611 (5728712) C RIX-comp_Blc9_Cimm_RS-B-G76-Map16                   LINE/Tad1       (1649)   5357    1484  1002  
  1025   23.0  0.0  0.5  GG704911  2753610 2753814 (5728509) C RLX-incomp_Blc48_Cimm_RS-L-B54-Map1_reversed        LTR/Gypsy       (6906)    214      11  1005 *
  1360   24.8  0.7  0.3  GG704911  2753823 2754113 (5728210) C RLX-incomp_Blc11_Cimm_RS-B-G64-Map7                 LTR/Copia       (5186)    293       2  1006  
  5342   32.7  1.2  0.8  GG704911  2755197 2757000 (5725323) C DTX-comp_Blc79_Cimm_RS-B-G19-Map5                   Unknown           (35)   1852      43  1007  
   239   36.0  0.6  0.6  GG704911  2758174 2758349 (5723974) C RLX-incomp_Blc39_Cimm_RS-L-B49-Map1_reversed        LTR/Gypsy       (4367)   4012    3837  1008  
   241   24.6  1.0  7.4  GG704911  2758431 2758531 (5723792) C RLX-incomp_Blc39_Cimm_RS-L-B49-Map1_reversed        LTR/Gypsy       (4625)   3754    3660  1008  
   248   18.5  0.0  0.0  GG704911  2758894 2758947 (5723376) C RLX-incomp-chim_Blc27_Cimm_RS-L-B11-Map1            LTR/Gypsy       (6573)   4683    4630  1009  
    12   21.5  4.4  2.2  GG704911  2760012 2760056 (5722267) + (TTTCT)n                                            Simple_repeat        1     46     (0)  1010  
   643   14.0  0.9  0.0  GG704911  2766284 2766389 (5715934) + DTX-incomp_Blc94_Cimm_RS-B-R109-Map3                DNA/TcMar-Fot1       3    109   (415)  1011  
  4734   28.2  0.4  2.5  GG704911  2766390 2767832 (5714491) C RLX-incomp_Blc48_Cimm_RS-L-B54-Map1_reversed        LTR/Gypsy          (0)   7120    5793  1012  
  4860   22.8  1.7  1.7  GG704911  2768027 2769104 (5713219) C RLX-incomp_Blc48_Cimm_RS-L-B54-Map1_reversed        LTR/Gypsy       (1449)   5671    4594  1012  
  4601   10.8  0.6  0.4  GG704911  2769106 2769793 (5712530) + RLX-incomp_Blc88_Cimm_RS-B-G137-Map4_reversed       LTR/Gypsy          201    889   (282)  1013 *
 48563    8.1  0.5  0.8  GG704911  2769109 2776077 (5706246) + RIX-comp_Blc9_Cimm_RS-B-G76-Map16                   LINE/Tad1            1   6967    (39)  1014  
    31    0.0  0.0  3.1  GG704911  2776079 2776111 (5706212) + (TAA)n                                              Simple_repeat        1     32     (0)  1015  
 11539   23.3  1.3  0.9  GG704911  2776115 2777724 (5704599) C RLX-incomp_Blc48_Cimm_RS-L-B54-Map1_reversed        LTR/Gypsy       (2523)   4597    2674  1012  
   421   30.3  4.8  4.8  GG704911  2777725 2778158 (5704165) C RLX-incomp_Blc35_Cimm_RS-L-B45-Map1                 LTR             (4156)   5858    5425  1016  
 11539   23.3  1.3  0.9  GG704911  2778159 2780393 (5701930) C RLX-incomp_Blc48_Cimm_RS-L-B54-Map1_reversed        LTR/Gypsy       (2523)   2673       1  1012  
  4649   25.7  1.3  0.6  GG704911  2780669 2781718 (5700605) C DTX-incomp_Blc90_Cimm_RS-B-R67-Map3                 DNA/TcMar-Fot1    (45)   1072      15  1017  
   390    2.2  0.0  0.0  GG704911  2781722 2781767 (5700556) + DTX-comp_Blc79_Cimm_RS-B-G19-Map5                   Unknown           1842   1887     (0)  1018  
    13    5.2  0.0  0.0  GG704911  2783496 2783515 (5698808) + (GAT)n                                              Simple_repeat        1     20     (0)  1019  
  3337   27.1  1.0  0.4  GG704911  2783742 2784562 (5697761) C RLX-incomp_Blc48_Cimm_RS-L-B54-Map1_reversed        LTR/Gypsy       (6198)    922      97  1020  
   737   28.7  0.0  0.0  GG704911  2784562 2784763 (5697560) C RIX-comp-chim_Blc26_Cimm_RS-B-G86-Map3_reversed     LINE/Tad1       (1176)  10187    9986  1021 *
  1705   20.9  0.0  1.7  GG704911  2785315 2785615 (5696708) C RLX-comp-chim_Blc21_Cimm_RS-L-B7-Map1               Unknown         (2476)   9846    9551  1022  
 19727   20.3  0.7  0.4  GG704911  2785644 2789035 (5693288) C RLX-incomp-chim_Blc36_Cimm_RS-L-B46-Map1_reversed   LTR/Gypsy       (1602)   8377    4976  1023  
   454    7.6  0.0  0.0  GG704911  2789018 2789083 (5693240) C RIX-incomp-chim_Blc22_Cimm_RS-L-B8-Map1_reversed    LINE/Tad1       (3651)   8670    8605  1024 *
  7237    3.4  0.0  0.1  GG704911  2789085 2789976 (5692347) C RIX-comp_Blc9_Cimm_RS-B-G76-Map16                   LINE/Tad1         (13)   6993    6103  1025  
  5330   18.2  6.9  2.4  GG704911  2789218 2790565 (5691758) + noCat_Blc77_Cimm_RS-B-G2-Map20                      LINE/I             498   1904   (128)  1026 *
  6962    6.3  0.1  0.0  GG704911  2789965 2790807 (5691516) C RIX-incomp_Blc80_Cimm_RS-B-G16-Map6                 LINE/I           (979)    845       2  1027 *
 13353    9.2  1.7  0.0  GG704911  2790806 2792705 (5689618) C RIX-comp_Blc9_Cimm_RS-B-G76-Map16                   LINE/Tad1         (50)   6956    5024  1028 *
 21092   18.9  0.7  0.3  GG704911  2792705 2796112 (5686211) C RLX-incomp-chim_Blc36_Cimm_RS-L-B46-Map1_reversed   LTR/Gypsy       (4981)   4998    1575  1023  
  1710   22.1  1.0  0.3  GG704911  2796408 2796442 (5685881) + RLX-incomp-chim_Blc2_Cimm_RS-L-B14-Map1_reversed    LTR/Gypsy          900    936  (9859)  1029  
 17956   19.0  0.5  0.8  GG704911  2796443 2799635 (5682688) C RLX-incomp_Blc51_Cimm_RS-L-B56-Map1_reversed        LTR/Gypsy          (0)   6929    3746  1030  
   260   26.8  2.0  3.0  GG704911  2799610 2799709 (5682614) + PotentialHostGene_Blc15_Cimm_RS-B-R89-Map3          Satellite        15660  15758   (915)  1031 *
   451   11.1  0.3  0.0  GG704911  2799646 2799717 (5682606) + RIX-comp_Blc9_Cimm_RS-B-G76-Map16                   LINE/Tad1            8     71  (6935)  1032  
 12679   18.3  0.1  0.2  GG704911  2799731 2801855 (5680468) C RLX-incomp_Blc39_Cimm_RS-L-B49-Map1_reversed        LTR/Gypsy       (1446)   6933    4811  1033 *
 20631   19.9  0.8  0.8  GG704911  2801842 2805921 (5676402) C RLX-incomp-chim_Blc27_Cimm_RS-L-B11-Map1            LTR/Gypsy       (6538)   4718     640  1034 *
 21126    3.8  0.0  0.0  GG704911  2805916 2808496 (5673827) + RIX-comp_Blc70_Cimm_RS-B-R10-Map3_reversed          LINE/Tad1            1   2581     (0)  1035 *
 29771   14.7  0.4  0.5  GG704911  2808494 2812883 (5669440) C RLX-incomp_Blc50_Cimm_RS-L-B55-Map1                 LTR/Gypsy          (0)   6943       3  1036  
 18040   14.8  0.0  0.3  GG704911  2812884 2815529 (5666794) C RLX-incomp_Blc60_Cimm_RS-B-R76-Map3                 LTR/Gypsy       (1655)   2639       1  1037  
 30118   10.0  0.3  0.0  GG704911  2815530 2819819 (5662504) + RIX-comp_Blc9_Cimm_RS-B-G76-Map16                   LINE/Tad1         2664   6967    (39)  1032  
    27    0.0  0.0  3.5  GG704911  2819820 2819849 (5662474) + (ATA)n                                              Simple_repeat        1     29     (0)  1038  
  3441   16.6  0.3  0.0  GG704911  2819856 2820414 (5661909) + RLX-incomp_Blc51_Cimm_RS-L-B56-Map1_reversed        LTR/Gypsy         2040   2606  (4323)  1039 *
 32360   19.9  0.2  0.5  GG704911  2820391 2826591 (5655732) + RLX-incomp-chim_Blc27_Cimm_RS-L-B11-Map1            LTR/Gypsy         2104   8286  (2970)  1040  
 12148   18.6  0.0  0.2  GG704911  2826625 2828840 (5653483) C RLX-incomp_Blc39_Cimm_RS-L-B49-Map1_reversed        LTR/Gypsy       (5883)   2496     285  1041  
  1759   20.4  1.2  0.3  GG704911  2828814 2828856 (5653467) + RIX-comp-chim_Blc49_Cimm_RS-B-G81-Map5_reversed     Unknown           6011   6056   (973)  1042 *
 38385   15.2  0.8  0.5  GG704911  2828857 2834579 (5647744) C RLX-incomp_Blc50_Cimm_RS-L-B55-Map1                 LTR/Gypsy          (0)   6943    1208  1043  
  3355   15.4  0.2  0.0  GG704911  2834571 2835070 (5647253) C RLX-incomp_Blc57_Cimm_RS-L-B62-Map1_reversed        LTR/Gypsy         (36)   5810    5310  1044 *
  4714   18.7  2.6  2.4  GG704911  2835072 2835987 (5646336) C RLX-incomp_Blc39_Cimm_RS-L-B49-Map1_reversed        LTR/Gypsy        (136)   8243    7326  1045 *
 16260   20.4  1.1  0.5  GG704911  2835973 2838808 (5643515) + RLX-comp_Blc10_Cimm_RS-B-R16-Map10                  LTR/Gypsy         3982   6832   (248)  1046  
  1847   17.0  0.7  0.7  GG704911  2838822 2839117 (5643206) + RLX-comp_Blc45_Cimm_RS-B-G68-Map12_reversed         LTR/Gypsy         6897   7192     (0)  1047  
 13641   10.2  0.5  0.0  GG704911  2839118 2841092 (5641231) + RIX-comp_Blc9_Cimm_RS-B-G76-Map16                   LINE/Tad1         5023   7006     (0)  1048  
  3882   11.8  0.2  0.0  GG704911  2841091 2841682 (5640641) + RIX-comp-chim_Blc9_Cimm_RS-B-G82-Map6               LINE/Tad1         7051   7643    (12)  1049 *
  5988   21.9  5.0  0.6  GG704911  2841689 2842900 (5639423) C RLX-incomp_Blc60_Cimm_RS-B-R76-Map3                 LTR/Gypsy       (3028)   1266       1  1050  
  1625   23.9  1.2  0.9  GG704911  2842901 2842940 (5639383) + RLX-incomp-chim_Blc2_Cimm_RS-L-B14-Map1_reversed    LTR/Gypsy         1210   1250  (9545)  1051  
 19612    4.5  0.5  0.0  GG704911  2845672 2848003 (5634320) C DTX-comp_Blc71_Cimm_RS-B-G44-Map15                  DNA/TcMar-Fot1     (2)   2347       4  1052  
 12530   17.2  0.0  0.0  GG704911  2849591 2851476 (5630847) C DTX-comp_Blc79_Cimm_RS-B-G19-Map5                   Unknown            (0)   1887       2  1053  
   704   28.4  2.1  5.3  GG704911  2851497 2851820 (5630503) + DTX-comp_Blc79_Cimm_RS-B-G19-Map5                   Unknown              1    314  (1573)  1054  
    46    0.0  0.0  2.2  GG704911  2851821 2851866 (5630457) + (TAT)n                                              Simple_repeat        1     45     (0)  1055  
 11694    8.3  0.8  0.0  GG704911  2851870 2853483 (5628840) C RIX-comp_Blc9_Cimm_RS-B-G76-Map16                   LINE/Tad1         (39)   6967    5338  1056  
  3829    9.5  6.3  0.9  GG704911  2853482 2854015 (5628308) C RIX-incomp_Blc80_Cimm_RS-B-G16-Map6                 LINE/I           (983)    841     279  1057 *
  1155   16.3  0.0  0.0  GG704911  2854016 2854181 (5628142) C DYX-comp_Blc59_Cimm_RS-B-G69-Map3                   DNA/Crypton        (0)   4439    4274  1058  
 16262   17.3  0.4  1.2  GG704911  2854182 2856965 (5625358) C RLX-incomp_Blc48_Cimm_RS-L-B54-Map1_reversed        LTR/Gypsy          (0)   7120    4438  1059  
  2257   10.1  0.0  0.3  GG704911  2856963 2857261 (5625062) + RLX-comp-chim_Blc21_Cimm_RS-L-B7-Map1               Unknown           2995   3292  (9030)  1060 *
  3650   18.6  2.1  0.6  GG704911  2857262 2857920 (5624403) C RLX-incomp_Blc48_Cimm_RS-L-B54-Map1_reversed        LTR/Gypsy       (2677)   4443    3775  1059  
  8302   21.1  0.4  0.5  GG704911  2857921 2860347 (5621976) C RLX-incomp_Blc48_Cimm_RS-L-B54-Map1_reversed        LTR/Gypsy       (5732)   4247    1123  1061  
  7337   22.5  0.6  3.2  GG704911  2860348 2862119 (5620204) C RLX-incomp_Blc48_Cimm_RS-L-B54-Map1_reversed        LTR/Gypsy          (0)   7120    5481  1061  
   283   21.8  0.0  0.0  GG704911  2862107 2862161 (5620162) C RLX-incomp_Blc48_Cimm_RS-L-B54-Map1_reversed        LTR/Gypsy       (3087)   4033    3979  1061 *
  5289   19.4  0.9  1.0  GG704911  2862159 2862910 (5619413) C RLX-incomp_Blc48_Cimm_RS-L-B54-Map1_reversed        LTR/Gypsy       (3348)   3772    2150  1061  
   532   31.7  3.8  3.8  GG704911  2862911 2863202 (5619121) C RLX-comp-chim_Blc21_Cimm_RS-L-B7-Map1               Unknown         (6658)   5664    5373  1062  
  5289   19.4  0.9  1.0  GG704911  2863203 2863273 (5619050) C RLX-incomp_Blc48_Cimm_RS-L-B54-Map1_reversed        LTR/Gypsy       (3348)   2149    1978  1061  
 17726    9.5  0.0  0.0  GG704911  2863274 2865608 (5616715) + DTX-comp_Blc72_Cimm_RS-B-G29-Map18_reversed         DNA/TcMar-Fot1       1   2336     (2)  1063  
 14905   16.7  0.0  0.0  GG704911  2865609 2867958 (5614365) C RLX-incomp_Blc48_Cimm_RS-L-B54-Map1_reversed        LTR/Gypsy       (4770)   2350       2  1061  
  6072   22.3  0.0  0.0  GG704911  2867960 2869083 (5613240) C RLX-incomp_Blc48_Cimm_RS-L-B54-Map1_reversed        LTR/Gypsy       (5996)   1124       1  1064  
 25462   23.0  0.1  0.0  GG704911  2869084 2873267 (5609056) C DYX-comp_Blc59_Cimm_RS-B-G69-Map3                   DNA/Crypton      (162)   4277      90  1065  
  2515    5.1  1.3  0.0  GG704911  2873264 2873579 (5608744) + RLX-comp_Blc29_Cimm_RS-L-B13-Map1                   LTR/Gypsy         8765   9084  (2015)  1066 *
   764    5.5  0.0  0.0  GG704911  2873564 2873654 (5608669) C DYX-comp_Blc59_Cimm_RS-B-G69-Map3                   DNA/Crypton     (4345)     94       4  1065 *
  2249    6.2  0.4  0.0  GG704911  2873655 2873925 (5608398) C RIX-incomp_Blc80_Cimm_RS-B-G16-Map6                 LINE/I          (1549)    275       4  1067  
  4841   31.6  1.1  2.2  GG704911  2873927 2875526 (5606797) + DTX-comp_Blc79_Cimm_RS-B-G19-Map5                   Unknown            301   1882     (5)  1068  
    17    0.0  0.0  0.0  GG704911  2883212 2883230 (5599093) + (T)n                                                Simple_repeat        1     19     (0)  1069  
    24    6.8  0.0  0.0  GG704911  2885919 2885949 (5596374) + (A)n                                                Simple_repeat        1     31     (0)  1070  
    15   13.8  0.0  3.0  GG704911  2886009 2886042 (5596281) + A-rich                                              Low_complexity       1     33     (0)  1071  
    20   12.2  0.0  0.0  GG704911  2888115 2888150 (5594173) + (CTCCGTA)n                                          Simple_repeat        1     36     (0)  1072  
    20    7.9  0.0  0.0  GG704911  2888449 2888475 (5593848) + (T)n                                                Simple_repeat        1     27     (0)  1073  
    15   23.2  4.8  1.6  GG704911  2892073 2892134 (5590189) + A-rich                                              Low_complexity       1     64     (0)  1074  
  1875   12.2  1.3  0.9  GG704911  2892140 2892454 (5589869) C RIX-comp_Blc9_Cimm_RS-B-G76-Map16                   LINE/Tad1       (6506)    500     185  1075  
  3208    3.3  0.0  0.0  GG704911  2892515 2892912 (5589411) C DXX-MITE_Blc97_Cimm_RS-B-G94-Map3                   Unknown            (0)    435      38  1076  
    28   18.2  1.8  1.8  GG704911  2898274 2898333 (5583990) + A-rich                                              Low_complexity       1     60     (0)  1077  
    14   18.9  0.0  2.7  GG704911  2901561 2901598 (5580725) + A-rich                                              Low_complexity       1     37     (0)  1078  
    21    0.0  0.0  0.0  GG704911  2901601 2901623 (5580700) + (T)n                                                Simple_repeat        1     23     (0)  1079  
    15    0.0  0.0  4.5  GG704911  2905191 2905213 (5577110) + (TTGA)n                                             Simple_repeat        1     22     (0)  1080  
  1570   18.0  0.0  0.4  GG704911  2906579 2906846 (5575477) + RLX-incomp_Blc48_Cimm_RS-L-B54-Map1_reversed        LTR/Gypsy            2    268  (6852)  1081  
    12   12.2  3.7  0.0  GG704911  2906857 2906883 (5575440) + (TATTG)n                                            Simple_repeat        1     28     (0)  1082  
   290   18.6  3.4  0.0  GG704911  2907818 2907876 (5574447) C RLX-incomp-chim_Blc36_Cimm_RS-L-B46-Map1_reversed   LTR/Gypsy       (3626)   6353    6293  1083 *
 41274   14.5  0.2  0.4  GG704911  2907874 2914198 (5568125) + RLX-incomp_Blc35_Cimm_RS-L-B45-Map1                 LTR               3232   9544   (470)  1084  
  5341    5.7  0.0  0.0  GG704911  2914199 2914860 (5567463) C RLX-incomp_Blc4_Cimm_RS-B-G99-Map5_reversed         LTR/Gypsy          (0)    662       1  1085  
   307   16.1  4.8  0.0  GG704911  2914881 2914942 (5567381) + RLX-incomp_Blc4_Cimm_RS-B-R25-Map20_reversed        LTR/Gypsy          660    724     (0)  1086 *
   333    6.0  8.0  0.0  GG704911  2914896 2914945 (5567378) C RLX-incomp-chim_Blc2_Cimm_RS-L-B14-Map1_reversed    LTR/Gypsy       (9840)    955     902  1087  
   279   34.0  0.6  0.6  GG704911  2916315 2916471 (5565852) C RLX-incomp_Blc39_Cimm_RS-L-B49-Map1_reversed        LTR/Gypsy       (4368)   4011    3855  1088  
   324   32.3  1.9  2.8  GG704911  2916860 2917191 (5565132) C RLX-incomp-chim_Blc27_Cimm_RS-L-B11-Map1            LTR/Gypsy       (6492)   4764    4520  1089  
  2193   13.0  0.0  0.6  GG704911  2917235 2917552 (5564771) + RLX-incomp-chim_Blc27_Cimm_RS-L-B11-Map1            LTR/Gypsy          644    959 (10297)  1090  
 58481    6.0  0.2  0.0  GG704911  2917553 2924616 (5557707) C RLX-comp_Blc10_Cimm_RS-B-R16-Map10                  LTR/Gypsy          (0)   7080       2  1091  
 11705   16.0  0.0  0.0  GG704911  2924617 2924925 (5557398) C RLX-comp-chim_Blc23_Cimm_RS-L-B9-Map1_reversed      LTR/Gypsy      (10027)   2202    1894  1092  
 32886   21.6  0.7  0.8  GG704911  2924926 2931831 (5550492) + RLX-incomp_Blc39_Cimm_RS-L-B49-Map1_reversed        LTR/Gypsy            1   6896  (1483)  1093  
 32485   18.8  0.3  0.4  GG704911  2933703 2941239 (5541084) C RLX-incomp_Blc39_Cimm_RS-L-B49-Map1_reversed        LTR/Gypsy       (1466)   6913       1  1094  
  6375   11.0  0.1  0.0  GG704911  2941874 2942734 (5539589) C DTX-incomp_Blc81_Cimm_RS-B-G14-Map6                 DNA/TcMar-Tc1      (0)   1821     960  1095  
   853    6.7  0.0  0.0  GG704911  2942729 2942832 (5539491) C DTX-incomp_Blc81_Cimm_RS-B-G14-Map6                 DNA/TcMar-Tc1   (1717)    104       1  1096 *
    21   21.4  0.9  5.5  GG704911  2942833 2942909 (5539414) + A-rich                                              Low_complexity       1     73     (0)  1097  
  1138   25.8  2.7  0.4  GG704911  2943064 2943320 (5539003) + RLX-incomp_Blc48_Cimm_RS-L-B54-Map1_reversed        LTR/Gypsy            2    264  (6856)  1098  
  1430   14.1  0.9  1.4  GG704911  2943447 2943669 (5538654) C RLX-incomp_Blc4_Cimm_RS-B-G99-Map5_reversed         LTR/Gypsy         (27)    635     414  1099  
    16    0.0  0.0  0.0  GG704911  2946854 2946870 (5535453) + (T)n                                                Simple_repeat        1     17     (0)  1100  
    13    5.3  0.0  0.0  GG704911  2949979 2949998 (5532325) + (TCA)n                                              Simple_repeat        1     20     (0)  1101  
  9260   13.1  4.1  0.0  GG704911  2950325 2951633 (5530690) C noCat_Blc41_Cimm_RS-B-G84-Map17                     DNA/CMC-EnSpm      (3)   7489    6127  1102  
 47027   14.7  0.4  0.1  GG704911  2951634 2958676 (5523647) + RLX-incomp_Blc51_Cimm_RS-L-B56-Map1_reversed        LTR/Gypsy            2   6929     (0)  1103  
  1464   25.1  1.3  1.6  GG704911  2958677 2958710 (5523613) C RLX-comp_Blc1_Cimm_RS-L-B63-Map1                    LTR/Copia       (5422)    188     156  1104 *
 36777   18.4  0.2  0.1  GG704911  2958698 2964378 (5517945) C noCat_Blc41_Cimm_RS-B-G84-Map17                     DNA/CMC-EnSpm   (1805)   5687       3  1102  
 25618   12.5  6.8  0.0  GG704911  2965001 2965574 (5516749) C DYX-comp_Blc59_Cimm_RS-B-G69-Map3                   DNA/Crypton        (0)   4439    3827  1105  
    31    2.5  4.9  0.0  GG704911  2965575 2965615 (5516708) + (TCTTC)n                                            Simple_repeat        1     43     (0)  1106  
 25618   19.5  0.1  0.0  GG704911  2965616 2969435 (5512888) C DYX-comp_Blc59_Cimm_RS-B-G69-Map3                   DNA/Crypton      (613)   3826       2  1105  
 40275   10.8  0.2  0.1  GG704911  2969736 2975043 (5507280) C RLX-comp_Blc1_Cimm_RS-L-B73-Map1                    LTR/Copia          (0)   5310       1  1107  
    21   24.4  0.0  0.0  GG704911  2991712 2991764 (5490559) + GA-rich                                             Low_complexity       1     53     (0)  1108  
    18   16.2  6.2  0.0  GG704911  2994852 2994899 (5487424) + GA-rich                                             Low_complexity       1     51     (0)  1109  
    27    0.0  0.0  0.0  GG704911  2996213 2996238 (5486085) + (GAGGTT)n                                           Simple_repeat        1     26     (0)  1110  
    14    5.0  0.0  0.0  GG704911  2996298 2996318 (5486005) + (CTG)n                                              Simple_repeat        1     21     (0)  1111  
    12   21.2  0.0  2.9  GG704911  3003969 3004003 (5478320) + (TTAG)n                                             Simple_repeat        1     34     (0)  1112  
    15   12.0  2.5  5.1  GG704911  3005043 3005082 (5477241) + A-rich                                              Low_complexity       1     39     (0)  1113  
    16   21.9  2.3  2.3  GG704911  3033185 3033228 (5449095) + (AC)n                                               Simple_repeat        1     44     (0)  1114  
    32    0.0  0.0  0.0  GG704911  3033949 3033978 (5448345) + (C)n                                                Simple_repeat        1     30     (0)  1115  
    20    4.3  0.0  0.0  GG704911  3034151 3034174 (5448149) + (T)n                                                Simple_repeat        1     24     (0)  1116  
    30    2.9  0.0  0.0  GG704911  3034845 3034879 (5447444) + (A)n                                                Simple_repeat        1     35     (0)  1117  
    16    0.0  0.0  0.0  GG704911  3035100 3035117 (5447206) + (A)n                                                Simple_repeat        1     18     (0)  1118  
   321   13.2  0.0  6.6  GG704911  3057479 3057543 (5424780) + RLX-incomp_Blc75_Cimm_RS-B-G4-Map20                 LTR/Copia         1835   1895   (140)  1119  
    21    4.2  0.0  0.0  GG704911  3058035 3058059 (5424264) + (A)n                                                Simple_repeat        1     25     (0)  1120  
    39    0.0  0.0  0.0  GG704911  3058956 3058997 (5423326) + (A)n                                                Simple_repeat        1     42     (0)  1121  
    19   13.7  2.5  0.0  GG704911  3063277 3063316 (5419007) + A-rich                                              Low_complexity       1     41     (0)  1122  
    12   21.5  1.8  7.5  GG704911  3068516 3068571 (5413752) + (CCTCAA)n                                           Simple_repeat        1     53     (0)  1123  
   506   28.9  2.2 15.2  GG704911  3073991 3074361 (5407962) C DTX-incomp-chim_Blc16_Cimm_RS-L-B2-Map1             DNA/TcMar-Ant1 (10351)   5396    5068  1124  
    20    4.3  0.0  0.0  GG704911  3080323 3080346 (5401977) + (A)n                                                Simple_repeat        1     24     (0)  1125  
    23    7.0  0.0  0.0  GG704911  3082018 3082047 (5400276) + (T)n                                                Simple_repeat        1     30     (0)  1126  
    14   21.8  0.0  0.0  GG704911  3089179 3089215 (5393108) + (CTTTTTT)n                                          Simple_repeat        1     37     (0)  1127  
    23   14.0  3.2  4.9  GG704911  3092315 3092376 (5389947) + (TTCT)n                                             Simple_repeat        1     61     (0)  1128  
    20    8.4  5.3  0.0  GG704911  3096072 3096110 (5386213) + (ATTT)n                                             Simple_repeat        1     41     (0)  1129  
    17    0.0  0.0  0.0  GG704911  3100601 3100619 (5381704) + (T)n                                                Simple_repeat        1     19     (0)  1130  
    21    7.7  0.0  0.0  GG704911  3101941 3101968 (5380355) + (A)n                                                Simple_repeat        1     28     (0)  1131  
    20    7.2  3.3  0.0  GG704911  3102004 3102033 (5380290) + (AG)n                                               Simple_repeat        1     31     (0)  1132  
    21   25.4  1.2  3.9  GG704911  3109376 3109455 (5372868) + A-rich                                              Low_complexity       1     78     (0)  1133  
    34    5.7  5.4  0.0  GG704911  3116998 3117053 (5365270) + (TTTCTC)n                                           Simple_repeat        1     59     (0)  1134  
    32    0.0  3.0  0.0  GG704911  3117056 3117088 (5365235) + (TTTTTA)n                                           Simple_repeat        1     34     (0)  1135  
    13   22.8  0.0  0.0  GG704911  3130463 3130498 (5351825) + A-rich                                              Low_complexity       1     36     (0)  1136  
    14   24.6  2.3  0.0  GG704911  3137834 3137876 (5344447) + (TTC)n                                              Simple_repeat        1     44     (0)  1137  
    15   13.0  5.7  0.0  GG704911  3138628 3138662 (5343661) + (TTTCC)n                                            Simple_repeat        1     37     (0)  1138  
    16   16.5  2.6  1.3  GG704911  3139395 3139441 (5342882) + A-rich                                              Low_complexity       1     47     (0)  1139  
    20   22.5  0.0  1.9  GG704911  3142114 3142167 (5340156) + (TAAC)n                                             Simple_repeat        1     53     (0)  1140  
    18   18.7  0.0  0.0  GG704911  3142649 3142680 (5339643) + A-rich                                              Low_complexity       1     32     (0)  1141  
 48662    0.0  0.0  0.0  GG704911  3145962 3151187 (5331136) C RLX-comp_Blc1_Cimm_RS-L-B81-Map1_reversed           LTR/Copia          (0)   5226       1  1142  
    12   24.9  2.6  0.0  GG704911  3151779 3151817 (5330506) + (ACC)n                                              Simple_repeat        1     40     (0)  1143  
  1612    3.3  0.0  0.0  GG704911  3154125 3154305 (5328018) C RLX-comp_Blc1_Cimm_RS-L-B81-Map1_reversed           LTR/Copia          (0)   5226    5046  1144  
    27    0.0  0.0  0.0  GG704911  3155046 3155071 (5327252) + (CTGG)n                                             Simple_repeat        1     26     (0)  1145  
    24   20.0  1.7  0.0  GG704911  3160630 3160687 (5321636) + GA-rich                                             Low_complexity       1     59     (0)  1146  
  2026   32.2  2.9  0.3  GG704911  3161170 3161857 (5320466) + RLX-comp_Blc55_Cimm_RS-L-B61-Map1_reversed          LTR/Gypsy         2467   3172  (2866)  1147  
 50072   15.9  0.8  0.0  GG704911  3163778 3171203 (5311120) C noCat_Blc41_Cimm_RS-B-G84-Map17                     DNA/CMC-EnSpm      (3)   7489       3  1148  
  1478   31.5  2.5  0.9  GG704911  3172593 3173140 (5309183) + RLX-comp_Blc55_Cimm_RS-L-B61-Map1_reversed          LTR/Gypsy         5054   5610   (428)  1147  
 57086   11.2  0.1  0.5  GG704911  3174189 3181698 (5300625) C noCat_Blc41_Cimm_RS-B-G84-Map17                     DNA/CMC-EnSpm      (3)   7489       4  1149  
 49280    0.0  0.0  0.0  GG704911  3187710 3193019 (5289304) + RLX-comp_Blc1_Cimm_RS-L-B73-Map1                    LTR/Copia            1   5310     (0)  1150  
    18    0.0  0.0  0.0  GG704911  3204999 3205021 (5277302) + (AGA)n                                              Simple_repeat        1     23     (0)  1151  
    45    0.0  0.0  0.0  GG704911  3205894 3205934 (5276389) + (AGCCAGAA)n                                         Simple_repeat        1     41     (0)  1152  
   284    5.9  0.0  0.0  GG704911  3206661 3206694 (5275629) + RLX-incomp_Blc14_Cimm_RS-B-R88-Map11                Satellite         8963   8996 (10012)  1153  
    19    0.0  0.0  0.0  GG704911  3208084 3208107 (5274216) + (GGTT)n                                             Simple_repeat        1     24     (0)  1154  
    12   29.1  2.1  0.0  GG704911  3211887 3211933 (5270390) + (TCCTCA)n                                           Simple_repeat        1     48     (0)  1155  
    12   29.1  2.1  0.0  GG704911  3212100 3212146 (5270177) + (TCCTCA)n                                           Simple_repeat        1     48     (0)  1156  
    27   12.1  7.9  0.0  GG704911  3218567 3218629 (5263694) + G-rich                                              Low_complexity       1     68     (0)  1157  
  8089   12.9  0.0  0.0  GG704911  3218799 3219919 (5262404) C RLX-comp_Blc1_Cimm_RS-L-B79-Map1                    LTR/Copia        (175)   5089    3969  1158  
 59736    6.1  0.2  0.0  GG704911  3219920 3226986 (5255337) + RLX-comp_Blc10_Cimm_RS-B-R16-Map10                  LTR/Gypsy            2   7080     (0)  1159  
 27820   13.4  0.6  0.2  GG704911  3226988 3230955 (5251368) C RLX-incomp_Blc1_Cimm_RS-L-B76-Map1_reversed         LTR/Copia       (1294)   3991       7  1160  
    13   18.9  2.8  0.0  GG704911  3234068 3234103 (5248220) + (GAGATG)n                                           Simple_repeat        1     37     (0)  1161  
    21   16.0  0.0  0.0  GG704911  3235380 3235414 (5246909) + A-rich                                              Low_complexity       1     35     (0)  1162  
    28    0.0  0.0  0.0  GG704911  3238310 3238339 (5243984) + (A)n                                                Simple_repeat        1     30     (0)  1163  
    32   19.0  0.0  0.0  GG704911  3241846 3241902 (5240421) + A-rich                                              Low_complexity       1     57     (0)  1164  
    29    3.2  0.0  0.0  GG704911  3247874 3247905 (5234418) + (CGTCGTC)n                                          Simple_repeat        1     32     (0)  1165  
    16    0.0  0.0  0.0  GG704911  3251402 3251418 (5230905) + (A)n                                                Simple_repeat        1     17     (0)  1166  
    17    0.0  0.0  0.0  GG704911  3254440 3254458 (5227865) + (A)n                                                Simple_repeat        1     19     (0)  1167  
    22   22.8  0.0  1.8  GG704911  3254757 3254814 (5227509) + (TGG)n                                              Simple_repeat        1     57     (0)  1168  
    18   24.3  0.0  5.3  GG704911  3255067 3255104 (5227219) + (CAG)n                                              Simple_repeat        1     38     (0)  1169  
    31    3.1  0.0  0.0  GG704911  3255105 3255137 (5227186) + (AGG)n                                              Simple_repeat        1     33     (0)  1170  
    18   24.3  0.0  5.3  GG704911  3255138 3255158 (5227165) + (CAG)n                                              Simple_repeat        3     21     (0)  1171  
    14   17.6  3.9  6.0  GG704911  3255230 3255280 (5227043) + (GCA)n                                              Simple_repeat        1     50     (0)  1172  
    13   14.6  8.5  4.9  GG704911  3255281 3255288 (5227035) + (GCAGCG)n                                           Simple_repeat        1     61     (0)  1173  
    87    3.5  0.0  0.0  GG704911  3256612 3256701 (5225622) + (CTCACCA)n                                          Simple_repeat        1     90     (0)  1174  
    18   10.0  0.0  3.0  GG704911  3257155 3257188 (5225135) + (TCTG)n                                             Simple_repeat        1     33     (0)  1175  
    18    4.7  0.0  0.0  GG704911  3258094 3258115 (5224208) + (T)n                                                Simple_repeat        1     22     (0)  1176  
    12    0.0  5.3  0.0  GG704911  3259180 3259198 (5223125) + (AGA)n                                              Simple_repeat        1     20     (0)  1177  
    12   16.5  5.9  0.0  GG704911  3260967 3261000 (5221323) + (CATG)n                                             Simple_repeat        1     36     (0)  1178  
    15    4.8  0.0  0.0  GG704911  3263900 3263921 (5218402) + (CCT)n                                              Simple_repeat        1     22     (0)  1179  
    26    3.3  0.0  0.0  GG704911  3268213 3268243 (5214080) + (A)n                                                Simple_repeat        1     31     (0)  1180  
    16   28.8  0.0  0.0  GG704911  3276041 3276091 (5206232) + (CCGTCA)n                                           Simple_repeat        1     51     (0)  1181  
    13   12.7  0.0 10.5  GG704911  3276892 3276933 (5205390) + A-rich                                              Low_complexity       1     38     (0)  1182  
    31   25.7  4.8  3.4  GG704911  3277295 3277441 (5204882) + (TTC)n                                              Simple_repeat        1    149     (0)  1183  
    17   12.5  0.0  0.0  GG704911  3278268 3278293 (5204030) + (T)n                                                Simple_repeat        1     26     (0)  1184  
    24    0.0  0.0  0.0  GG704911  3278523 3278548 (5203775) + (A)n                                                Simple_repeat        1     26     (0)  1185  
    26   17.7  0.0  0.0  GG704911  3278721 3278766 (5203557) + A-rich                                              Low_complexity       1     46     (0)  1186  
    16    0.0  0.0  0.0  GG704911  3278916 3278933 (5203390) + (A)n                                                Simple_repeat        1     18     (0)  1187  
    37   21.5  0.0  0.0  GG704911  3279097 3279171 (5203152) + A-rich                                              Low_complexity       1     75     (0)  1188  
    16   13.7  0.0  0.0  GG704911  3280213 3280237 (5202086) + (GA)n                                               Simple_repeat        1     25     (0)  1189  
    16   13.1  0.0  0.0  GG704911  3280303 3280327 (5201996) + (T)n                                                Simple_repeat        1     25     (0)  1190  
    27   24.2  0.0  0.0  GG704911  3280570 3280651 (5201672) + (TGTTGG)n                                           Simple_repeat        1     82     (0)  1191  
    17   17.4  0.0  0.0  GG704911  3281086 3281119 (5201204) + G-rich                                              Low_complexity       1     34     (0)  1192  
    24   21.9  4.1  4.1  GG704911  3281176 3281184 (5201139) + (GTGAGA)n                                           Simple_repeat        1     92     (0)  1193  
    32   14.6  9.6  0.0  GG704911  3281185 3281267 (5201056) + GA-rich                                             Low_complexity       1     91     (0)  1194  
    20    0.0  0.0  0.0  GG704911  3281511 3281532 (5200791) + (AG)n                                               Simple_repeat        1     22     (0)  1195  
    28   16.2  0.0  0.0  GG704911  3281656 3281703 (5200620) + A-rich                                              Low_complexity       1     48     (0)  1196  
    15    0.0  0.0  0.0  GG704911  3281887 3281903 (5200420) + (AT)n                                               Simple_repeat        1     17     (0)  1197  
    26    9.1  0.0  0.0  GG704911  3282110 3282146 (5200177) + (A)n                                                Simple_repeat        1     37     (0)  1198  
    24   15.4  9.9  3.7  GG704911  3282272 3282372 (5199951) + (GACA)n                                             Simple_repeat        1    107     (0)  1199  
    23   18.1  0.0  0.0  GG704911  3282408 3282453 (5199870) + (TGATGC)n                                           Simple_repeat        1     46     (0)  1200  
    23    9.2  2.9  0.0  GG704911  3282464 3282498 (5199825) + (TC)n                                               Simple_repeat        1     36     (0)  1201  
    17   24.6  0.0  8.3  GG704911  3282499 3282541 (5199782) + (TCTCCC)n                                           Simple_repeat        1     72     (0)  1202  
    15    3.4 10.0  0.0  GG704911  3283062 3283091 (5199232) + (AAAT)n                                             Simple_repeat        1     33     (0)  1203  
    22    0.0  0.0  0.0  GG704911  3283109 3283132 (5199191) + (T)n                                                Simple_repeat        1     24     (0)  1204  
    58   15.1  3.9  1.5  GG704911  3283450 3283578 (5198745) + A-rich                                              Low_complexity       1    132     (0)  1205  
    31    0.0  3.0  0.0  GG704911  3284770 3284802 (5197521) + (CTTTTTT)n                                          Simple_repeat        1     34     (0)  1206  
    34   11.2  0.0  0.0  GG704911  3285216 3285264 (5197059) + (A)n                                                Simple_repeat        1     49     (0)  1207  
    21    4.1  0.0  0.0  GG704911  3285422 3285446 (5196877) + (A)n                                                Simple_repeat        1     25     (0)  1208  
    20   25.8  2.6  2.6  GG704911  3285553 3285629 (5196694) + (CCA)n                                              Simple_repeat        1     77     (0)  1209  
    27    3.5  0.0  0.0  GG704911  3285791 3285820 (5196503) + (AGA)n                                              Simple_repeat        1     30     (0)  1210  
    13   23.2  3.7  3.7  GG704911  3285951 3286004 (5196319) + GA-rich                                             Low_complexity       1     54     (0)  1211  
    31    0.0  0.0  0.0  GG704911  3286448 3286476 (5195847) + (G)n                                                Simple_repeat        1     29     (0)  1212  
    13   28.9  0.0  0.0  GG704911  3287762 3287802 (5194521) + (CATCAT)n                                           Simple_repeat        1     41     (0)  1213  
    21    4.2  0.0  0.0  GG704911  3288299 3288323 (5194000) + (T)n                                                Simple_repeat        1     25     (0)  1214  
    17   12.7  0.0  0.0  GG704911  3288501 3288526 (5193797) + (T)n                                                Simple_repeat        1     26     (0)  1215  
    28    0.0  0.0  0.0  GG704911  3288841 3288871 (5193452) + (A)n                                                Simple_repeat        1     31     (0)  1216  
    32    3.0  0.0  0.0  GG704911  3290141 3290174 (5192149) + (GTGGTT)n                                           Simple_repeat        1     34     (0)  1217  
    14   22.6  0.0  0.0  GG704911  3291845 3291877 (5190446) + (GAC)n                                              Simple_repeat        1     33     (0)  1218  
    48   10.9  4.0  6.6  GG704911  3292436 3292559 (5189764) + GA-rich                                             Low_complexity       1    121     (0)  1219  
    56   23.0  4.0  4.9  GG704911  3293214 3293441 (5188882) + GA-rich                                             Low_complexity       1    226     (0)  1220  
    21    5.2  0.0 13.0  GG704911  3293447 3293498 (5188825) + (CAG)n                                              Simple_repeat        1     46     (0)  1221  
    21   12.9  8.0  5.2  GG704911  3293499 3293519 (5188804) + (GCCA)n                                             Simple_repeat        3     77     (0)  1222  
    35    0.0  0.0  0.0  GG704911  3293843 3293874 (5188449) + (TTATTT)n                                           Simple_repeat        1     32     (0)  1223  
    15   19.9  0.0  0.0  GG704911  3293933 3293961 (5188362) + A-rich                                              Low_complexity       1     29     (0)  1224  
    28   18.8  0.0  0.0  GG704911  3294404 3294454 (5187869) + A-rich                                              Low_complexity       1     51     (0)  1225  
    27    0.0  0.0  0.0  GG704911  3295342 3295367 (5186956) + (CTCA)n                                             Simple_repeat        1     26     (0)  1226  
    22    7.4  0.0  0.0  GG704911  3295535 3295563 (5186760) + (A)n                                                Simple_repeat        1     29     (0)  1227  
    19   15.2  2.2  2.2  GG704911  3295564 3295579 (5186744) + A-rich                                              Low_complexity       2     46     (0)  1228  
    25   12.3  2.2  0.0  GG704911  3295715 3295759 (5186564) + (TCT)n                                              Simple_repeat        1     46     (0)  1229  
    20   13.7  0.0  0.0  GG704911  3296294 3296325 (5185998) + (A)n                                                Simple_repeat        1     32     (0)  1230  
    19   11.8  0.0  2.6  GG704911  3296326 3296332 (5185991) + (AAAAATA)n                                          Simple_repeat        1     38     (0)  1231  
    12    5.6  0.0  0.0  GG704911  3298117 3298135 (5184188) + (GAT)n                                              Simple_repeat        1     19     (0)  1232  
    27   10.6  3.9  0.0  GG704911  3298439 3298489 (5183834) + (AAGAAA)n                                           Simple_repeat        1     53     (0)  1233  
    15   10.1  6.2  0.0  GG704911  3298866 3298897 (5183426) + GA-rich                                             Low_complexity       1     34     (0)  1234  
    36    0.0  0.0  0.0  GG704911  3299019 3299052 (5183271) + (AAAAG)n                                            Simple_repeat        1     34     (0)  1235  
    26   14.0  0.0  0.0  GG704911  3299242 3299282 (5183041) + (A)n                                                Simple_repeat        1     41     (0)  1236  
    28    0.0  0.0  0.0  GG704911  3299336 3299366 (5182957) + (A)n                                                Simple_repeat        1     31     (0)  1236  
    20   16.3  0.0  2.4  GG704911  3299646 3299688 (5182635) + (CTC)n                                              Simple_repeat        1     42     (0)  1237  
    13    8.8  0.0  4.0  GG704911  3301358 3301383 (5180940) + (AAAT)n                                             Simple_repeat        1     25     (0)  1238  
    21    3.7  0.0  0.0  GG704911  3301644 3301671 (5180652) + (TCA)n                                              Simple_repeat        1     28     (0)  1239  
    13    0.0  0.0  0.0  GG704911  3301871 3301887 (5180436) + (GGA)n                                              Simple_repeat        1     17     (0)  1240  
    25   32.1  0.0  1.1  GG704911  3302227 3302320 (5180003) + GA-rich                                             Low_complexity       1     93     (0)  1241  
    15    0.0  0.0  0.0  GG704911  3302512 3302530 (5179793) + (GAT)n                                              Simple_repeat        1     19     (0)  1242  
    13   13.2  0.0  0.0  GG704911  3302584 3302608 (5179715) + (TGT)n                                              Simple_repeat        1     25     (0)  1243  
    18    0.0  0.0  0.0  GG704911  3302672 3302691 (5179632) + (T)n                                                Simple_repeat        1     20     (0)  1244  
    19    0.0  0.0  0.0  GG704911  3303161 3303181 (5179142) + (T)n                                                Simple_repeat        1     21     (0)  1245  
    22   20.8  0.0  0.0  GG704911  3303252 3303295 (5179028) + A-rich                                              Low_complexity       1     44     (0)  1246  
    30   10.0  0.0  0.0  GG704911  3303622 3303664 (5178659) + (A)n                                                Simple_repeat        1     43     (0)  1247  
    16   16.5  0.0  0.0  GG704911  3303783 3303809 (5178514) + (T)n                                                Simple_repeat        1     27     (0)  1248  
    20    6.5  3.0  0.0  GG704911  3304927 3304959 (5177364) + (AAAAG)n                                            Simple_repeat        1     34     (0)  1249  
    33    0.0  2.9  0.0  GG704911  3306775 3306809 (5175514) + (TAAAA)n                                            Simple_repeat        1     36     (0)  1250  
    22   22.7  0.0  0.0  GG704911  3309534 3309579 (5172744) + A-rich                                              Low_complexity       1     46     (0)  1251  
    30    0.0  0.0  0.0  GG704911  3310634 3310666 (5171657) + (A)n                                                Simple_repeat        1     33     (0)  1252  
    15    5.6  0.0  0.0  GG704911  3312325 3312343 (5169980) + (GT)n                                               Simple_repeat        1     19     (0)  1253  
    13    4.9  0.0  4.5  GG704911  3313080 3313102 (5169221) + (CGA)n                                              Simple_repeat        1     22     (0)  1254  
    18    0.0  0.0  0.0  GG704911  3313570 3313589 (5168734) + (A)n                                                Simple_repeat        1     20     (0)  1255  
    15   13.5  3.0  0.0  GG704911  3317927 3317959 (5164364) + (TTCCTT)n                                           Simple_repeat        1     34     (0)  1256  
    29    0.0  0.0  0.0  GG704911  3320686 3320712 (5161611) + (CTG)n                                              Simple_repeat        1     27     (0)  1257  
    22   16.9  2.1  0.0  GG704911  3321019 3321066 (5161257) + A-rich                                              Low_complexity       1     49     (0)  1258  
    32    3.0  0.0  0.0  GG704911  3321508 3321541 (5160782) + (AGC)n                                              Simple_repeat        1     34     (0)  1259  
    22    3.9  0.0  0.0  GG704911  3324833 3324859 (5157464) + (A)n                                                Simple_repeat        1     27     (0)  1260  
    12   20.1  0.0  2.9  GG704911  3325154 3325189 (5157134) + (GAGCAG)n                                           Simple_repeat        1     35     (0)  1261  
    19   29.1  0.0  7.5  GG704911  3328061 3328161 (5154162) + GA-rich                                             Low_complexity       1     94     (0)  1262  
    26    7.9  0.0  2.4  GG704911  3329152 3329194 (5153129) + (TTCTTT)n                                           Simple_repeat        1     42     (0)  1263  
    30    6.7  0.0  4.1  GG704911  3333166 3333216 (5149107) + (TCTTT)n                                            Simple_repeat        1     49     (0)  1264  
    15   19.7  4.2  2.0  GG704911  3333927 3333974 (5148349) + (TACA)n                                             Simple_repeat        1     49     (0)  1265  
    17    9.6  2.6  5.4  GG704911  3339169 3339206 (5143117) + GA-rich                                             Low_complexity       1     37     (0)  1266  
    17    4.3  0.0  0.0  GG704911  3339386 3339409 (5142914) + (CAGA)n                                             Simple_repeat        1     24     (0)  1267  
    26   13.6  0.0  0.0  GG704911  3341813 3341853 (5140470) + (A)n                                                Simple_repeat        1     41     (0)  1268  
    33    0.0  0.0  0.0  GG704911  3342155 3342182 (5140141) + (GA)n                                               Simple_repeat        1     28     (0)  1269  
    15   21.8  0.0  0.0  GG704911  3342340 3342376 (5139947) + (GGCG)n                                             Simple_repeat        1     37     (0)  1270  
    27   18.4  0.0  0.0  GG704911  3344380 3344428 (5137895) + A-rich                                              Low_complexity       1     49     (0)  1271  
    44    8.0  0.0  1.5  GG704911  3347209 3347276 (5135047) + (AAGAA)n                                            Simple_repeat        1     67     (0)  1272  
    18   23.7  0.0  0.0  GG704911  3347758 3347801 (5134522) + (T)n                                                Simple_repeat        1     44     (0)  1273  
    24   12.6  0.0  0.0  GG704911  3348147 3348183 (5134140) + (A)n                                                Simple_repeat        1     37     (0)  1274  
    14   12.5  0.0  0.0  GG704911  3348299 3348324 (5133999) + (GTAT)n                                             Simple_repeat        1     26     (0)  1275  
    28   18.6  3.3  0.0  GG704911  3348387 3348447 (5133876) + GA-rich                                             Low_complexity       1     63     (0)  1276  
    19   26.5  0.0  5.3  GG704911  3348448 3348465 (5133858) + G-rich                                              Low_complexity       1     75     (0)  1277  
    17   20.1  0.0  0.0  GG704911  3348730 3348763 (5133560) + A-rich                                              Low_complexity       1     34     (0)  1278  
    13    5.0  0.0  4.5  GG704911  3348822 3348844 (5133479) + (GTG)n                                              Simple_repeat        1     22     (0)  1279  
    17    5.0  0.0  0.0  GG704911  3348962 3348982 (5133341) + (A)n                                                Simple_repeat        1     21     (0)  1280  
    20    7.8  0.0  0.0  GG704911  3349047 3349073 (5133250) + (A)n                                                Simple_repeat        1     27     (0)  1281  
    24    6.9  0.0  0.0  GG704911  3349638 3349668 (5132655) + (T)n                                                Simple_repeat        1     31     (0)  1282  
    19   11.2  0.0  0.0  GG704911  3350659 3350687 (5131636) + (TA)n                                               Simple_repeat        1     29     (0)  1283  
    15    5.5  0.0  0.0  GG704911  3350693 3350711 (5131612) + (TG)n                                               Simple_repeat        1     19     (0)  1284  
    18   20.3  0.0  0.0  GG704911  3351139 3351185 (5131138) + A-rich                                              Low_complexity       1     47     (0)  1285  
    20    4.3  0.0  0.0  GG704911  3351418 3351441 (5130882) + (C)n                                                Simple_repeat        1     24     (0)  1286  
    19    4.5  0.0  0.0  GG704911  3352002 3352024 (5130299) + (A)n                                                Simple_repeat        1     23     (0)  1287  
    18   17.0  0.0  2.4  GG704911  3356255 3356296 (5126027) + (TCACCT)n                                           Simple_repeat        1     41     (0)  1288  
   419   16.4  0.0  0.5  GG704911  3356333 3356411 (5125912) + RLX-incomp-chim_Blc5_Cimm_RS-L-B15-Map1             LTR/Gypsy         8738   8801  (1903)  1289  
   933   21.1  5.2  0.5  GG704911  3357116 3357306 (5125017) + RLX-incomp_Blc61_Cimm_RS-B-G45-Map20_reversed       LTR/Gypsy         1942   2141  (1329)  1290  
   772   12.1  0.0  0.0  GG704911  3357638 3357753 (5124570) + RLX-incomp_Blc50_Cimm_RS-L-B55-Map1                 LTR/Gypsy         3256   3371  (3572)  1291  
   490   19.1  0.0  0.0  GG704911  3357743 3357831 (5124492) + RLX-incomp-chim_Blc36_Cimm_RS-L-B46-Map1_reversed   LTR/Gypsy         4453   4541  (5438)  1292 *
   762   14.0  3.3  1.9  GG704911  3357831 3357983 (5124340) C RLX-incomp-chim_Blc36_Cimm_RS-L-B46-Map1_reversed   LTR/Gypsy       (2457)   7522    7368  1293 *
  2041   12.7  5.4  0.0  GG704911  3357975 3358306 (5124017) C RLX-comp-chim_Blc21_Cimm_RS-L-B7-Map1               Unknown         (3578)   8744    8395  1294  
  5267   17.0  2.1  0.4  GG704911  3358353 3359238 (5123085) + RLX-incomp_Blc2_Cimm_RS-L-B18-Map1_reversed         LTR/Gypsy         7265   8165  (2482)  1295  
    17   18.3  0.0  2.5  GG704911  3366068 3366084 (5116239) + (TTTTCCT)n                                          Simple_repeat        1     41     (0)  1296  
    19    8.3  0.0  0.0  GG704911  3366085 3366110 (5116213) + (T)n                                                Simple_repeat        1     26     (0)  1297  
    11   19.0  0.0  7.7  GG704911  3368225 3368266 (5114057) + A-rich                                              Low_complexity       1     39     (0)  1298  
    16    0.0  0.0  0.0  GG704911  3379312 3379328 (5102995) + (T)n                                                Simple_repeat        1     17     (0)  1299  
    14    4.9  0.0  0.0  GG704911  3381036 3381056 (5101267) + (TTC)n                                              Simple_repeat        1     21     (0)  1300  
    27   22.4  0.0  0.0  GG704911  3381089 3381145 (5101178) + (T)n                                                Simple_repeat        1     57     (0)  1301  
    19    0.0  0.0  0.0  GG704911  3383741 3383761 (5098562) + (A)n                                                Simple_repeat        1     21     (0)  1302  
    14   12.5  2.6  5.3  GG704911  3386288 3386326 (5095997) + A-rich                                              Low_complexity       1     38     (0)  1303  
    16    9.3  0.0  0.0  GG704911  3387369 3387391 (5094932) + (T)n                                                Simple_repeat        1     23     (0)  1304  
    28    0.0  5.9  0.0  GG704911  3388320 3388353 (5093970) + (TTTCT)n                                            Simple_repeat        1     36     (0)  1305  
    26    8.4  0.0  9.1  GG704911  3388687 3388746 (5093577) + A-rich                                              Low_complexity       1     55     (0)  1306  
    17   21.6  0.0  0.0  GG704911  3390336 3390374 (5091949) + (CAA)n                                              Simple_repeat        1     39     (0)  1307  
    12    9.5  0.0  4.2  GG704911  3391738 3391762 (5090561) + (ATT)n                                              Simple_repeat        1     24     (0)  1308  
    18    9.8  3.0  0.0  GG704911  3391853 3391892 (5090431) + (TTTTA)n                                            Simple_repeat        1     41     (0)  1309  
    21   12.2  0.0  0.0  GG704911  3392198 3392233 (5090090) + (TCTT)n                                             Simple_repeat        1     36     (0)  1310  
    14   19.9  2.4  2.4  GG704911  3395491 3395532 (5086791) + (GCA)n                                              Simple_repeat        1     42     (0)  1311  
    19    0.0  0.0  3.7  GG704911  3396111 3396138 (5086185) + (ATAAG)n                                            Simple_repeat        1     27     (0)  1312  
    15   19.7  0.0  0.0  GG704911  3399899 3399927 (5082396) + (T)n                                                Simple_repeat        1     29     (0)  1313  
    13   28.9  0.0  2.1  GG704911  3400549 3400596 (5081727) + (CAC)n                                              Simple_repeat        1     47     (0)  1314  
    24    9.7  0.0  0.0  GG704911  3403203 3403236 (5079087) + (A)n                                                Simple_repeat        1     34     (0)  1315  
   467   11.1  0.0  0.0  GG704911  3422405 3422476 (5059847) + RIX-incomp-chim_Blc22_Cimm_RS-L-B8-Map1_reversed    LINE/Tad1         6001   6072  (6249)  1316  
    23    3.7  0.0  0.0  GG704911  3429860 3429887 (5052436) + (T)n                                                Simple_repeat        1     28     (0)  1317  
    30    0.0  0.0  0.0  GG704911  3431604 3431636 (5050687) + (A)n                                                Simple_repeat        1     33     (0)  1318  
    13   23.6  0.0  2.4  GG704911  3434073 3434114 (5048209) + (ACCTTC)n                                           Simple_repeat        1     41     (0)  1319  
    32    3.2  0.0  0.0  GG704911  3434119 3434150 (5048173) + (TC)n                                               Simple_repeat        1     32     (0)  1320  
    13   14.2  3.2  0.0  GG704911  3436637 3436667 (5045656) + GA-rich                                             Low_complexity       1     32     (0)  1321  
    28    3.1  0.0  0.0  GG704911  3437723 3437755 (5044568) + (A)n                                                Simple_repeat        1     33     (0)  1322  
    22   13.0  0.0  0.0  GG704911  3437912 3437945 (5044378) + (A)n                                                Simple_repeat        1     34     (0)  1323  
    18    8.7  0.0  0.0  GG704911  3439604 3439628 (5042695) + (A)n                                                Simple_repeat        1     25     (0)  1324  
    17   27.0  0.0  0.0  GG704911  3440326 3440374 (5041949) + A-rich                                              Low_complexity       1     49     (0)  1325  
    11   14.3  0.0 13.6  GG704911  3440524 3440573 (5041750) + (GAGTAC)n                                           Simple_repeat        1     44     (0)  1326  
    29    4.4  1.9  5.9  GG704911  3441547 3441599 (5040724) + (AAATA)n                                            Simple_repeat        1     51     (0)  1327  
    19    4.5  0.0  0.0  GG704911  3452450 3452472 (5029851) + (A)n                                                Simple_repeat        1     23     (0)  1328  
    15   12.0  2.5  5.1  GG704911  3453306 3453345 (5028978) + A-rich                                              Low_complexity       1     39     (0)  1329  
    17    5.0  0.0  0.0  GG704911  3473689 3473709 (5008614) + (T)n                                                Simple_repeat        1     21     (0)  1330  
    17    0.0  0.0  0.0  GG704911  3477658 3477679 (5004644) + (AATC)n                                             Simple_repeat        1     22     (0)  1331  
    12   31.9  0.0  0.0  GG704911  3477904 3477950 (5004373) + (AGTT)n                                             Simple_repeat        1     47     (0)  1332  
    14   14.2  3.2  0.0  GG704911  3487296 3487326 (4994997) + (TCG)n                                              Simple_repeat        1     32     (0)  1333  
    12   19.9  2.3  4.7  GG704911  3488801 3488844 (4993479) + (CTGATTC)n                                          Simple_repeat        1     43     (0)  1334  
    16    0.0  0.0  0.0  GG704911  3491128 3491144 (4991179) + (A)n                                                Simple_repeat        1     17     (0)  1335  
    28   10.8  0.0  0.0  GG704911  3492174 3492214 (4990109) + (A)n                                                Simple_repeat        1     41     (0)  1336  
    21   21.6  0.0  0.0  GG704911  3492384 3492426 (4989897) + A-rich                                              Low_complexity       1     43     (0)  1337  
    19   12.1  0.0  0.0  GG704911  3501127 3501154 (4981169) + (A)n                                                Simple_repeat        1     28     (0)  1338  
    22   10.8  0.0  0.0  GG704911  3504196 3504226 (4978097) + (T)n                                                Simple_repeat        1     31     (0)  1339  
    17    3.7  3.3  3.3  GG704911  3504735 3504764 (4977559) + (TAT)n                                              Simple_repeat        1     30     (0)  1340  
    14   19.2  0.0  6.8  GG704911  3505027 3505073 (4977250) + (CCTCTT)n                                           Simple_repeat        1     44     (0)  1341  
    23   22.7  2.4  3.7  GG704911  3505221 3505302 (4977021) + (CTCACT)n                                           Simple_repeat        1     81     (0)  1342  
    22   17.9  0.0  0.0  GG704911  3508647 3508685 (4973638) + (T)n                                                Simple_repeat        1     39     (0)  1343  
    16   29.8  1.5  1.5  GG704911  3509135 3509201 (4973122) + (CCTCGC)n                                           Simple_repeat        1     67     (0)  1344  
    21    7.5  0.0  0.0  GG704911  3509716 3509743 (4972580) + (T)n                                                Simple_repeat        1     28     (0)  1345  
    13   21.2  2.6  0.0  GG704911  3511070 3511107 (4971216) + (CTTTTCT)n                                          Simple_repeat        1     39     (0)  1346  
   548    5.7  0.0  0.0  GG704911  3515271 3515340 (4966983) C DYX-comp_Blc59_Cimm_RS-B-G69-Map3                   DNA/Crypton     (4358)     81      12  1347  
    34    5.0  0.0  0.0  GG704911  3515534 3515575 (4966748) + (A)n                                                Simple_repeat        1     42     (0)  1348  
    19   19.2  0.0  0.0  GG704911  3518372 3518409 (4963914) + (T)n                                                Simple_repeat        1     38     (0)  1349  
    35   22.9  0.0  0.0  GG704911  3522813 3522888 (4959435) + A-rich                                              Low_complexity       1     76     (0)  1350  
   999   11.7  6.6  4.2  GG704911  3525468 3525726 (4956597) C DXX-MITE_Blc97_Cimm_RS-B-G94-Map3                   Unknown          (133)    302      38  1351  
    35    0.0  0.0  0.0  GG704911  3525824 3525853 (4956470) + (TC)n                                               Simple_repeat        1     30     (0)  1352  
    24   20.0  0.0  0.0  GG704911  3526052 3526097 (4956226) + A-rich                                              Low_complexity       1     46     (0)  1353  
    14   12.6  8.3  0.0  GG704911  3528537 3528572 (4953751) + GA-rich                                             Low_complexity       1     39     (0)  1354  
    29    0.0  0.0  0.0  GG704911  3528703 3528727 (4953596) + (AT)n                                               Simple_repeat        1     25     (0)  1355  
 58901    6.8  0.6  0.0  GG704911  3531625 3539068 (4943255) C noCat_Blc41_Cimm_RS-B-G84-Map17                     DNA/CMC-EnSpm      (3)   7489       3  1356  
    14   20.6  5.8  1.9  GG704911  3540475 3540526 (4941797) + (TCT)n                                              Simple_repeat        1     54     (0)  1357  
    33    4.4  4.3  0.0  GG704911  3544322 3544368 (4937955) + (GTCA)n                                             Simple_repeat        1     49     (0)  1358  
    36    2.7  0.0  0.0  GG704911  3549666 3549703 (4932620) + (T)n                                                Simple_repeat        1     38     (0)  1359  
    12   22.7  0.0  2.7  GG704911  3555373 3555410 (4926913) + (TATTCAC)n                                          Simple_repeat        1     37     (0)  1360  
    16    0.0  0.0  0.0  GG704911  3576855 3576871 (4905452) + (T)n                                                Simple_repeat        1     17     (0)  1361  
    16    0.0  0.0  0.0  GG704911  3579597 3579613 (4902710) + (T)n                                                Simple_repeat        1     17     (0)  1362  
    32   11.6  0.0  0.0  GG704911  3581619 3581665 (4900658) + (A)n                                                Simple_repeat        1     47     (0)  1363  
    16    5.2  0.0  0.0  GG704911  3593127 3593146 (4889177) + (C)n                                                Simple_repeat        1     20     (0)  1364  
    35    0.0  0.0  0.0  GG704911  3595659 3595690 (4886633) + (TTG)n                                              Simple_repeat        1     32     (0)  1365  
    15    9.7  6.1  0.0  GG704911  3596874 3596906 (4885417) + A-rich                                              Low_complexity       1     35     (0)  1366  
    11   20.8  0.0  2.9  GG704911  3599000 3599034 (4883289) + (AAGTGA)n                                           Simple_repeat        1     34     (0)  1367  
    16    0.0  0.0  0.0  GG704911  3609962 3609978 (4872345) + (A)n                                                Simple_repeat        1     17     (0)  1368  
    24    6.0  0.0  0.0  GG704911  3612485 3612519 (4869804) + (AAAATA)n                                           Simple_repeat        1     35     (0)  1369  
    33    0.0  0.0  0.0  GG704911  3615516 3615546 (4866777) + (T)n                                                Simple_repeat        1     31     (0)  1370  
    12   15.8  0.0  3.5  GG704911  3616137 3616166 (4866157) + (ACTA)n                                             Simple_repeat        1     29     (0)  1371  
    14   14.1  0.0  6.1  GG704911  3617653 3617687 (4864636) + (TGG)n                                              Simple_repeat        1     33     (0)  1372  
    15   14.9  2.6  2.6  GG704911  3618522 3618560 (4863763) + (TCTTCA)n                                           Simple_repeat        1     39     (0)  1373  
    13   21.3  2.6  0.0  GG704911  3622005 3622042 (4860281) + (TGGTGC)n                                           Simple_repeat        1     39     (0)  1374  
    23   10.0  0.0  0.0  GG704911  3630809 3630841 (4851482) + (A)n                                                Simple_repeat        1     33     (0)  1375  
    18   21.1  7.2  1.4  GG704911  3633586 3633654 (4848669) + (CTC)n                                              Simple_repeat        1     73     (0)  1376  
    12   26.4  4.0  0.0  GG704911  3641536 3641585 (4840738) + (CCAGTAC)n                                          Simple_repeat        1     52     (0)  1377  
   314    9.8  0.0  2.0  GG704911  3645736 3645787 (4836536) C DTX-incomp-chim_Blc25_Cimm_RS-L-B10-Map1            LTR/Gypsy       (8569)   2927    2877  1378 *
   356    2.2  0.0  0.0  GG704911  3645743 3645787 (4836536) + DTX-incomp_Blc78_Cimm_RS-B-G1-Map20                 Unknown              1     45  (1901)  1379  
   314   15.7  2.9  0.0  GG704911  3645744 3645813 (4836510) C DTX-comp_Blc72_Cimm_RS-B-G29-Map18_reversed         DNA/TcMar-Fot1     (3)   2335    2264  1380 *
   277    5.9  0.0  0.0  GG704911  3645788 3645821 (4836502) + DTX-comp_Blc72_Cimm_RS-B-G29-Map18_reversed         DNA/TcMar-Fot1      13     46  (2292)  1381 *
   230   16.6  2.3  8.6  GG704911  3645805 3645890 (4836433) C DTX-comp_Blc72_Cimm_RS-B-G29-Map18_reversed         DNA/TcMar-Fot1    (13)   2325    2245  1380 *
 17948    7.0  0.3  0.0  GG704911  3645822 3648138 (4834185) + DTX-comp_Blc72_Cimm_RS-B-G29-Map18_reversed         DNA/TcMar-Fot1      13   2335     (3)  1382  
   409    0.0  3.6  0.0  GG704911  3651918 3651973 (4830350) C RIX-incomp_Blc82_Cimm_RS-B-G3-Map18                 LINE/I            (12)   1758    1701  1383  
    37   20.6  0.0  0.0  GG704911  3653174 3653243 (4829080) + (T)n                                                Simple_repeat        1     70     (0)  1384  
    19   21.1  0.0  0.0  GG704911  3655695 3655733 (4826590) + (CA)n                                               Simple_repeat        1     39     (0)  1385  
    24   19.1  0.0  0.0  GG704911  3656586 3656629 (4825694) + A-rich                                              Low_complexity       1     44     (0)  1386  
    13   10.0  9.4  0.0  GG704911  3663066 3663097 (4819226) + GA-rich                                             Low_complexity       1     35     (0)  1387  
    12   24.1  8.4  1.3  GG704911  3663212 3663282 (4819041) + A-rich                                              Low_complexity       1     76     (0)  1388  
    17   18.5  2.3  0.0  GG704911  3673612 3673654 (4808669) + (TTATTT)n                                           Simple_repeat        1     44     (0)  1389  
    23    3.7  0.0  0.0  GG704911  3676472 3676499 (4805824) + (A)n                                                Simple_repeat        1     28     (0)  1390  
    17   13.1  0.0  0.0  GG704911  3677530 3677555 (4804768) + (T)n                                                Simple_repeat        1     26     (0)  1391  
    26   14.0  0.0  0.0  GG704911  3678190 3678230 (4804093) + (A)n                                                Simple_repeat        1     41     (0)  1392  
    17    0.0  0.0  0.0  GG704911  3679082 3679100 (4803223) + (T)n                                                Simple_repeat        1     19     (0)  1393  
    16   15.2  0.0  5.7  GG704911  3679375 3679413 (4802910) + A-rich                                              Low_complexity       1     36     (0)  1394  
    13    9.8  0.0  0.0  GG704911  3682641 3682662 (4799661) + (CTC)n                                              Simple_repeat        1     22     (0)  1395  
    11   27.1  2.3  0.0  GG704911  3682674 3682717 (4799606) + (TTCATC)n                                           Simple_repeat        1     45     (0)  1396  
    17    0.0  0.0  0.0  GG704911  3683815 3683833 (4798490) + (T)n                                                Simple_repeat        1     19     (0)  1397  
    23   18.5  0.0  0.0  GG704911  3691701 3691743 (4790580) + (T)n                                                Simple_repeat        1     43     (0)  1398  
    13   17.1  4.9  2.4  GG704911  3704890 3704930 (4777393) + (CTTTT)n                                            Simple_repeat        1     42     (0)  1399  
    31    0.0  0.0  0.0  GG704911  3705381 3705407 (4776916) + (TA)n                                               Simple_repeat        1     27     (0)  1400  
    13   29.8  1.7  1.7  GG704911  3712235 3712294 (4770029) + (TCCATCT)n                                          Simple_repeat        1     60     (0)  1401  
    28   13.4  4.3  2.9  GG704911  3724771 3724839 (4757484) + A-rich                                              Low_complexity       1     70     (0)  1402  
    17    9.8  8.7  2.0  GG704911  3739533 3739578 (4742745) + (ATCC)n                                             Simple_repeat        1     49     (0)  1403  
    20    4.3  0.0  0.0  GG704911  3742042 3742065 (4740258) + (T)n                                                Simple_repeat        1     24     (0)  1404  
    12   12.1  0.0  6.9  GG704911  3744284 3744314 (4738009) + (TTTG)n                                             Simple_repeat        1     29     (0)  1405  
  2118   16.0  0.3  0.3  GG704911  3744367 3744711 (4737612) C RLX-incomp_Blc11_Cimm_RS-L-B68-Map1_reversed        LTR/Copia       (5122)    346       2  1406  
    20   12.1  0.0  0.0  GG704911  3746638 3746673 (4735650) + (TTGCCA)n                                           Simple_repeat        1     36     (0)  1407  
    24    3.6  0.0  0.0  GG704911  3748175 3748203 (4734120) + (A)n                                                Simple_repeat        1     29     (0)  1408  
    13    8.5  4.0  0.0  GG704911  3752880 3752904 (4729419) + (AAGA)n                                             Simple_repeat        1     26     (0)  1409  
    24   15.1  2.3  0.0  GG704911  3752920 3752963 (4729360) + GA-rich                                             Low_complexity       1     45     (0)  1410  
    18   12.6  0.0  0.0  GG704911  3755532 3755558 (4726765) + (A)n                                                Simple_repeat        1     27     (0)  1411  
    22   15.6  0.0  0.0  GG704911  3755819 3755854 (4726469) + A-rich                                              Low_complexity       1     36     (0)  1412  
    15   10.3  2.9  2.9  GG704911  3758288 3758299 (4724024) + A-rich                                              Low_complexity       1     42     (0)  1413  
    15   11.2  3.3  0.0  GG704911  3758300 3758329 (4723994) + (AAAAAG)n                                           Simple_repeat        1     31     (0)  1414  
    12   16.6  0.0  0.0  GG704911  3759229 3759255 (4723068) + (GTTTG)n                                            Simple_repeat        1     27     (0)  1415  
    30    0.0  0.0  0.0  GG704911  3760967 3760999 (4721324) + (A)n                                                Simple_repeat        1     33     (0)  1416  
    17    0.0  0.0  0.0  GG704911  3761885 3761906 (4720417) + (TTAT)n                                             Simple_repeat        1     22     (0)  1417  
    13   22.6  0.0  0.0  GG704911  3762474 3762506 (4719817) + (TTCTTT)n                                           Simple_repeat        1     33     (0)  1418  
    14   16.2  2.6  2.6  GG704911  3762507 3762518 (4719805) + (TTTTCTC)n                                          Simple_repeat        1     45     (0)  1419  
    27    0.0  6.1  0.0  GG704911  3762615 3762647 (4719676) + (ATTTT)n                                            Simple_repeat        1     35     (0)  1420  
    41    0.0  0.0  0.0  GG704911  3765614 3765651 (4716672) + (T)n                                                Simple_repeat        1     38     (0)  1421  
    26   25.3  0.0  0.0  GG704911  3766481 3766550 (4715773) + A-rich                                              Low_complexity       1     70     (0)  1422  
    29    0.0  0.0  0.0  GG704911  3770585 3770612 (4711711) + (GTACG)n                                            Simple_repeat        1     28     (0)  1423  
    14    9.0 11.8  3.6  GG704911  3775311 3775361 (4706962) + (CTTTTC)n                                           Simple_repeat        1     55     (0)  1424  
    18   12.8  2.8  2.8  GG704911  3780217 3780252 (4702071) + (AT)n                                               Simple_repeat        1     36     (0)  1425  
    21   21.5  0.0  0.0  GG704911  3786767 3786806 (4695517) + (T)n                                                Simple_repeat        1     40     (0)  1426  
    14   22.2  2.6  0.0  GG704911  3790385 3790423 (4691900) + (TTAG)n                                             Simple_repeat        1     40     (0)  1427  
    28    0.0  0.0  0.0  GG704911  3792719 3792748 (4689575) + (A)n                                                Simple_repeat        1     30     (0)  1428  
   446   34.9  6.7  0.7  GG704911  3795846 3796128 (4686195) + DTX-incomp-chim_Blc25_Cimm_RS-L-B10-Map1            LTR/Gypsy         8069   8368  (3128)  1429  
    17    9.3  0.0  8.1  GG704911  3797149 3797188 (4685135) + (CTTGTT)n                                           Simple_repeat        1     37     (0)  1430  
    28    0.0  0.0  0.0  GG704911  3797307 3797336 (4684987) + (A)n                                                Simple_repeat        1     30     (0)  1431  
    23    3.7  0.0  0.0  GG704911  3809018 3809045 (4673278) + (A)n                                                Simple_repeat        1     28     (0)  1432  
    18    4.7  0.0  0.0  GG704911  3809213 3809234 (4673089) + (A)n                                                Simple_repeat        1     22     (0)  1433  
    25   16.4  0.0  0.0  GG704911  3809897 3809938 (4672385) + (T)n                                                Simple_repeat        1     42     (0)  1434  
    13   24.8  0.0  2.5  GG704911  3833564 3833604 (4648719) + (TCT)n                                              Simple_repeat        1     40     (0)  1435  
    13   18.9  2.6  2.6  GG704911  3833704 3833742 (4648581) + (TCGCCT)n                                           Simple_repeat        1     39     (0)  1436  
    20   19.0  0.0  0.0  GG704911  3834830 3834866 (4647457) + (T)n                                                Simple_repeat        1     37     (0)  1437  
    32   10.4  3.0  3.0  GG704911  3836883 3836948 (4645375) + A-rich                                              Low_complexity       1     66     (0)  1438  
    28    0.0  0.0  0.0  GG704911  3844054 3844079 (4638244) + (CCT)n                                              Simple_repeat        1     26     (0)  1439  
    19    4.5  0.0  0.0  GG704911  3851441 3851463 (4630860) + (A)n                                                Simple_repeat        1     23     (0)  1440  
    23   32.8  0.0  0.0  GG704911  3856401 3856483 (4625840) + (GAT)n                                              Simple_repeat        1     83     (0)  1441  
    25   16.0  0.0  0.0  GG704911  3861693 3861741 (4620582) + (GTACTCC)n                                          Simple_repeat        1     49     (0)  1442  
    23   19.2  0.0  0.0  GG704911  3862148 3862190 (4620133) + (T)n                                                Simple_repeat        1     43     (0)  1443  
    17    8.8  0.0  0.0  GG704911  3869127 3869150 (4613173) + (T)n                                                Simple_repeat        1     24     (0)  1444  
    23   21.4  1.9  1.9  GG704911  3873288 3873376 (4608947) + A-rich                                              Low_complexity       1     89     (0)  1445  
    14   18.5  0.0  5.1  GG704911  3882004 3882044 (4600279) + (TTTATT)n                                           Simple_repeat        1     39     (0)  1446  
    41    2.4  0.0  0.0  GG704911  3882148 3882189 (4600134) + (T)n                                                Simple_repeat        1     42     (0)  1447  
    35    2.8  0.0  0.0  GG704911  3882854 3882890 (4599433) + (TTTTG)n                                            Simple_repeat        1     37     (0)  1448  
    27    9.6  2.2  0.0  GG704911  3882977 3883022 (4599301) + (TTTTTC)n                                           Simple_repeat        1     47     (0)  1449  
    17   14.2  5.1  0.0  GG704911  3883158 3883196 (4599127) + (TTC)n                                              Simple_repeat        1     41     (0)  1450  
    31   16.1  0.0  0.0  GG704911  3883320 3883370 (4598953) + (T)n                                                Simple_repeat        1     51     (0)  1451  
    36    2.7  0.0  0.0  GG704911  3883393 3883430 (4598893) + (TTCTTT)n                                           Simple_repeat        1     38     (0)  1452  
    19    0.0  0.0  0.0  GG704911  3885612 3885632 (4596691) + (T)n                                                Simple_repeat        1     21     (0)  1453  
    12   13.7  6.2  0.0  GG704911  3885633 3885638 (4596685) + (TTTCT)n                                            Simple_repeat        6     34     (0)  1454  
    15   19.6  0.0  0.0  GG704911  3887163 3887197 (4595126) + (ATGAAG)n                                           Simple_repeat        1     35     (0)  1455  
    15   15.5  0.0  0.0  GG704911  3887944 3887972 (4594351) + GA-rich                                             Low_complexity       1     29     (0)  1456  
    20    8.0  0.0  0.0  GG704911  3891738 3891764 (4590559) + (T)n                                                Simple_repeat        1     27     (0)  1457  
    13    4.8  0.0  4.3  GG704911  3892714 3892737 (4589586) + (TTAG)n                                             Simple_repeat        1     23     (0)  1458  
    13   15.9  5.7  0.0  GG704911  3895853 3895887 (4586436) + (TTTTC)n                                            Simple_repeat        1     37     (0)  1459  
    29    7.7  5.3  1.7  GG704911  3906205 3906261 (4576062) + (GAAAAA)n                                           Simple_repeat        1     59     (0)  1460  
    19    0.0  0.0  0.0  GG704911  3906728 3906748 (4575575) + (A)n                                                Simple_repeat        1     21     (0)  1461  
    12   26.2  4.0  0.0  GG704911  3907559 3907608 (4574715) + A-rich                                              Low_complexity       1     52     (0)  1462  
    20    8.4  5.3  0.0  GG704911  3927342 3927379 (4554944) + (GTAT)n                                             Simple_repeat        1     40     (0)  1463  
    15   12.2  0.0  0.0  GG704911  3927381 3927407 (4554916) + (ACAT)n                                             Simple_repeat        1     27     (0)  1464  
    16    0.0  0.0  0.0  GG704911  3946965 3946982 (4535341) + (TA)n                                               Simple_repeat        1     18     (0)  1465  
    29    0.0  0.0  0.0  GG704911  3946983 3947007 (4535316) + (TG)n                                               Simple_repeat        1     25     (0)  1466  
    18    0.0  0.0  0.0  GG704911  3954811 3954830 (4527493) + (AT)n                                               Simple_repeat        1     20     (0)  1467  
    28    0.0  0.0  0.0  GG704911  3962010 3962036 (4520287) + (T)n                                                Simple_repeat        1     27     (0)  1468  
    28    0.0  0.0  0.0  GG704911  3966338 3966364 (4515959) + (G)n                                                Simple_repeat        1     27     (0)  1469  
    30    0.0  0.0  0.0  GG704911  3967722 3967747 (4514576) + (TG)n                                               Simple_repeat        1     26     (0)  1470  
    17   17.3  2.6  0.0  GG704911  3972998 3973036 (4509287) + (GCC)n                                              Simple_repeat        1     40     (0)  1471  
    31   16.7  0.0  0.0  GG704911  3973074 3973127 (4509196) + A-rich                                              Low_complexity       1     54     (0)  1472  
    12   13.9  0.0  0.0  GG704911  3981619 3981642 (4500681) + (TGA)n                                              Simple_repeat        1     24     (0)  1473  
    26    0.0  0.0  0.0  GG704911  3989721 3989745 (4492578) + (AAAAT)n                                            Simple_repeat        1     25     (0)  1474  
    11   20.8  6.8  0.0  GG704911  4000608 4000651 (4481672) + (AGAAGAC)n                                          Simple_repeat        1     47     (0)  1475  
    22   14.1  0.0  0.0  GG704911  4008094 4008132 (4474191) + (CAG)n                                              Simple_repeat        1     39     (0)  1476  
    18   14.7  0.0  0.0  GG704911  4009540 4009569 (4472754) + (A)n                                                Simple_repeat        1     30     (0)  1477  
    21   22.6  1.6  3.2  GG704911  4012478 4012541 (4469782) + (CTTTTC)n                                           Simple_repeat        1     63     (0)  1478  
    27    6.3  0.0  0.0  GG704911  4013326 4013359 (4468964) + (A)n                                                Simple_repeat        1     34     (0)  1479  
   807    4.8  0.0  1.9  GG704911  4018095 4018201 (4464122) + DTX-incomp-chim_Blc25_Cimm_RS-L-B10-Map1            LTR/Gypsy         3625   3729  (7767)  1480  
    15   17.3  1.7  0.0  GG704911  4025343 4025375 (4456948) + GA-rich                                             Low_complexity       1     33     (0)  1481  
    30    0.0  0.0  0.0  GG704911  4034848 4034876 (4447447) + (AAAAT)n                                            Simple_repeat        1     29     (0)  1482  
    26    0.0  0.0  0.0  GG704911  4037332 4037356 (4444967) + (GAACAG)n                                           Simple_repeat        1     25     (0)  1483  
   235   16.1  5.4  0.0  GG704911  4044040 4044095 (4438228) C RLX-incomp-chim_Blc27_Cimm_RS-L-B11-Map1            LTR/Gypsy       (7347)   3909    3851  1484  
    12   12.8  5.6  2.7  GG704911  4050506 4050541 (4431782) + (TGTGCCT)n                                          Simple_repeat        1     37     (0)  1485  
    13    4.0  7.7  0.0  GG704911  4050633 4050658 (4431665) + (TCTTA)n                                            Simple_repeat        1     28     (0)  1486  
    13   24.3  0.0  2.5  GG704911  4054955 4054995 (4427328) + (GCT)n                                              Simple_repeat        1     40     (0)  1487  
    12   27.6  5.6  1.4  GG704911  4055116 4055186 (4427137) + (TGGAGC)n                                           Simple_repeat        1     74     (0)  1488  
    30    7.2  0.0  0.0  GG704911  4073981 4074024 (4408299) + (TTTCTTT)n                                          Simple_repeat        1     44     (0)  1489  
    13   14.7 10.9  1.7  GG704911  4090066 4090077 (4392246) + (CTTCTTCTC)n                                        Simple_repeat        1     23    (37)  1490  
    16    4.3  0.0  4.0  GG704911  4090078 4090103 (4392220) + (TCC)n                                              Simple_repeat        1     25     (0)  1491  
    13   14.7 10.9  1.7  GG704911  4090104 4090120 (4392203) + (CTTCTTCTC)n                                        Simple_repeat       24     60     (0)  1490  
    14   19.5  0.0  2.8  GG704911  4094598 4094634 (4387689) + (CTC)n                                              Simple_repeat        1     36     (0)  1492  
    27    8.8  0.0  0.0  GG704911  4098942 4098978 (4383345) + (A)n                                                Simple_repeat        1     37     (0)  1493  
    16    5.8  4.8  7.3  GG704911  4099368 4099409 (4382914) + A-rich                                              Low_complexity       1     41     (0)  1494  
    15    3.7  7.1  0.0  GG704911  4102182 4102209 (4380114) + (AGAAA)n                                            Simple_repeat        1     30     (0)  1495  
    16    0.0  0.0  0.0  GG704911  4108998 4109015 (4373308) + (A)n                                                Simple_repeat        1     18     (0)  1496  
   505   13.3  0.9 11.0  GG704911  4115184 4115293 (4367030) + RLX-incomp-chim_Blc18_Cimm_RS-L-B4-Map1_reversed    LTR/Gypsy        14213  14312     (4)  1497  
    20    4.3  0.0  0.0  GG704911  4117524 4117547 (4364776) + (T)n                                                Simple_repeat        1     24     (0)  1498  
    18    3.3  6.5  0.0  GG704911  4117612 4117642 (4364681) + (AAAATA)n                                           Simple_repeat        1     33     (0)  1499  
  2120   11.4  2.5  0.0  GG704911  4121930 4122245 (4360078) C DTX-comp_Blc79_Cimm_RS-B-G19-Map5                   Unknown            (1)   1886    1563  1500  
   387    9.1  0.0  0.0  GG704911  4126648 4126702 (4355621) C RLX-comp_Blc29_Cimm_RS-L-B13-Map1                   LTR/Gypsy       (3187)   7912    7858  1501  
  2050   11.6  0.7  0.3  GG704911  4129419 4129720 (4352603) C DTX-comp_Blc79_Cimm_RS-B-G19-Map5                   Unknown         (1354)    533     231  1502  
   490    1.5  0.0  1.5  GG704911  4129718 4129786 (4352537) + RIX-incomp_Blc82_Cimm_RS-B-G3-Map18                 LINE/I            1701   1768     (2)  1503 *
  1816    3.5  0.0  0.4  GG704911  4129786 4130012 (4352311) C DTX-comp_Blc79_Cimm_RS-B-G19-Map5                   Unknown         (1641)    246      21  1502  
    28   10.6  2.7  8.6  GG704911  4141854 4141927 (4340396) + GA-rich                                             Low_complexity       1     70     (0)  1504  
    17   22.0  0.0  0.0  GG704911  4144517 4144558 (4337765) + (CTCATC)n                                           Simple_repeat        1     42     (0)  1505  
    25   18.1  3.0  3.0  GG704911  4146702 4146768 (4335555) + GA-rich                                             Low_complexity       1     67     (0)  1506  
    23   12.6  0.0  0.0  GG704911  4165555 4165589 (4316734) + (AG)n                                               Simple_repeat        1     35     (0)  1507  
    27   11.8  5.4  0.0  GG704911  4166615 4166671 (4315652) + A-rich                                              Low_complexity       1     60     (0)  1508  
    11   26.8  0.0  4.5  GG704911  4166720 4166736 (4315587) + (CTCTTT)n                                           Simple_repeat        1     28    (16)  1509  
    19    0.0  0.0  0.0  GG704911  4166737 4166757 (4315566) + (T)n                                                Simple_repeat        1     21     (0)  1510  
    11   26.8  0.0  4.5  GG704911  4166758 4166765 (4315558) + (CTCTTT)n                                           Simple_repeat       29     44     (0)  1509  
    16   13.7  0.0  0.0  GG704911  4167978 4168002 (4314321) + (T)n                                                Simple_repeat        1     25     (0)  1511  
    14   13.3  9.5  0.0  GG704911  4168166 4168207 (4314116) + (CTATTT)n                                           Simple_repeat        1     46     (0)  1512  
    39    0.0  1.9  5.9  GG704911  4173175 4173227 (4309096) + (TCTTT)n                                            Simple_repeat        1     51     (0)  1513  
    27    0.0  2.9  2.9  GG704911  4174995 4175028 (4307295) + (TTTTA)n                                            Simple_repeat        1     34     (0)  1514  
    19   19.0  0.0  0.0  GG704911  4177782 4177823 (4304500) + (CGATGA)n                                           Simple_repeat        1     42     (0)  1515  
    16    0.0  0.0  0.0  GG704911  4178246 4178263 (4304060) + (A)n                                                Simple_repeat        1     18     (0)  1516  
    18   16.8  0.0  2.4  GG704911  4190070 4190111 (4292212) + (TACTCTG)n                                          Simple_repeat        1     41     (0)  1517  
    18    4.8  0.0  0.0  GG704911  4198261 4198282 (4284041) + (T)n                                                Simple_repeat        1     22     (0)  1518  
    30    2.9  0.0  0.0  GG704911  4198319 4198353 (4283970) + (A)n                                                Simple_repeat        1     35     (0)  1519  
    21    3.3  3.2  0.0  GG704911  4198942 4198972 (4283351) + (GGA)n                                              Simple_repeat        1     32     (0)  1520  
    36   26.2  4.2  2.5  GG704911  4201126 4201251 (4281072) + A-rich                                              Low_complexity       1    128     (0)  1521  
    13   21.3  0.0  2.6  GG704911  4201624 4201663 (4280660) + (ACGGAGT)n                                          Simple_repeat        1     39     (0)  1522  
    33   12.9  0.0  0.0  GG704911  4201767 4201817 (4280506) + (T)n                                                Simple_repeat        1     51     (0)  1523  
    20    0.0  3.6  0.0  GG704911  4201991 4202018 (4280305) + (TTTCT)n                                            Simple_repeat        1     29     (0)  1524  
    17   15.8  2.7  0.0  GG704911  4202019 4202025 (4280298) + (CCTTT)n                                            Simple_repeat        3     38     (0)  1525  
    15    0.0  0.0  8.3  GG704911  4202506 4202531 (4279792) + (CCA)n                                              Simple_repeat        1     24     (0)  1526  
    29    3.2  0.0  0.0  GG704911  4204867 4204898 (4277425) + (T)n                                                Simple_repeat        1     32     (0)  1527  
    17   22.5  0.0  0.0  GG704911  4205061 4205096 (4277227) + (T)n                                                Simple_repeat        1     36     (0)  1528  
    16   17.6  0.0  0.0  GG704911  4205336 4205362 (4276961) + (T)n                                                Simple_repeat        1     27     (0)  1529  
    15   14.7  0.0  0.0  GG704911  4206349 4206378 (4275945) + (TAGA)n                                             Simple_repeat        1     30     (0)  1530  
    13   18.9  0.0  0.0  GG704911  4208734 4208763 (4273560) + (GCA)n                                              Simple_repeat        1     30     (0)  1531  
  8185    9.0  0.1  0.0  GG704911  4212358 4213473 (4268850) + DTX-incomp_Blc90_Cimm_RS-B-R67-Map3                 DNA/TcMar-Fot1       1   1117     (0)  1532  
    15   22.5  2.3  2.3  GG704911  4216464 4216506 (4265817) + GA-rich                                             Low_complexity       1     43     (0)  1533  
    18   20.9  0.0  0.0  GG704911  4216524 4216567 (4265756) + (GAGATC)n                                           Simple_repeat        1     44     (0)  1534  
    56    0.0  0.0  0.0  GG704911  4221428 4221477 (4260846) + (T)n                                                Simple_repeat        1     50     (0)  1535  
    15    8.9  0.0  0.0  GG704911  4223187 4223210 (4259113) + (CGG)n                                              Simple_repeat        1     24     (0)  1536  
   594   35.1  4.8  4.6  GG704911  4234839 4235548 (4246775) C DTX-incomp-chim_Blc25_Cimm_RS-L-B10-Map1            LTR/Gypsy       (2998)   8498    7788  1537  
   352   33.8  0.7  0.7  GG704911  4235816 4235970 (4246353) C DTX-incomp-chim_Blc25_Cimm_RS-L-B10-Map1            LTR/Gypsy       (3967)   7529    7375  1537  
  3117   18.0  7.0  1.1  GG704911  4240364 4241049 (4241274) + RLX-incomp_Blc51_Cimm_RS-L-B56-Map1_reversed        LTR/Gypsy         4555   5280  (1649)  1538  
  1028   15.3  7.6  0.5  GG704911  4241019 4241202 (4241121) C RLX-comp_Blc1_Cimm_RS-L-B77-Map1                    LTR/Copia       (5074)    199       3  1539 *
    13   20.9  0.0  0.0  GG704911  4243365 4243397 (4238926) + (GAGGCT)n                                           Simple_repeat        1     33     (0)  1540  
    16   16.9  0.0  0.0  GG704911  4249279 4249305 (4233018) + A-rich                                              Low_complexity       1     27     (0)  1541  
    17    4.9  0.0  0.0  GG704911  4253219 4253239 (4229084) + (T)n                                                Simple_repeat        1     21     (0)  1542  
    28   17.6  0.0  0.0  GG704911  4253941 4253991 (4228332) + A-rich                                              Low_complexity       1     51     (0)  1543  
    30   17.0  0.0  0.0  GG704911  4254732 4254784 (4227539) + A-rich                                              Low_complexity       1     53     (0)  1544  
    31   19.7  0.0  0.0  GG704911  4254918 4254976 (4227347) + A-rich                                              Low_complexity       1     59     (0)  1545  
  1316   27.8  0.0  0.0  GG704911  4259984 4260310 (4222013) + DTX-incomp-chim_Blc16_Cimm_RS-L-B2-Map1             DNA/TcMar-Ant1    1993   2319 (13428)  1546  
  4474    0.6  0.0  0.0  GG704911  4262078 4262584 (4219739) + DTX-incomp_Blc96_Cimm_RS-B-R68-Map3                 DNA/TcMar-Pogo       1    507     (0)  1547  
   348   17.2  0.0  0.0  GG704911  4262697 4262754 (4219569) + PotentialHostGene_Blc86_Cimm_RS-B-R74-Map3_reversed DNA/TcMar-Pogo      19     76  (1173)  1548  
   779   26.8  1.3  0.4  GG704911  4262785 4263016 (4219307) + DXX-MITE_Blc95_Cimm_RS-B-G100-Map6                  DNA/TcMar-Pogo     275    508     (1)  1549  
    29   17.6  0.0  0.0  GG704911  4265128 4265179 (4217144) + A-rich                                              Low_complexity       1     52     (0)  1550  
    33    6.1  3.9  0.0  GG704911  4268641 4268692 (4213631) + (TTTTC)n                                            Simple_repeat        1     54     (0)  1551  
    35    0.0  0.0  0.0  GG704911  4269061 4269093 (4213230) + (T)n                                                Simple_repeat        1     33     (0)  1552  
    20    0.0  0.0  0.0  GG704911  4270788 4270809 (4211514) + (T)n                                                Simple_repeat        1     22     (0)  1553  
    40    0.0  0.0  0.0  GG704911  4271067 4271103 (4211220) + (CTTTCCC)n                                          Simple_repeat        1     37     (0)  1554  
    20   14.0  0.0  0.0  GG704911  4295615 4295646 (4186677) + (A)n                                                Simple_repeat        1     32     (0)  1555  
    23   12.6  2.3  0.0  GG704911  4299147 4299190 (4183133) + (TTTCTT)n                                           Simple_repeat        1     45     (0)  1556  
    13   10.8  0.0  9.1  GG704911  4303520 4303555 (4178768) + (AATGG)n                                            Simple_repeat        1     33     (0)  1557  
    12   12.6  0.0  3.7  GG704911  4306561 4306588 (4175735) + G-rich                                              Low_complexity       1     27     (0)  1558  
    28    0.0  0.0  0.0  GG704911  4307211 4307237 (4175086) + (TTTA)n                                             Simple_repeat        1     27     (0)  1559  
    33    4.0  1.8  5.5  GG704911  4308463 4308519 (4173804) + (TTTA)n                                             Simple_repeat        1     55     (0)  1560  
    19    3.1  2.7  5.6  GG704911  4311444 4311480 (4170843) + (TTTTCT)n                                           Simple_repeat        1     36     (0)  1561  
    19    0.0  0.0  0.0  GG704911  4314614 4314634 (4167689) + (A)n                                                Simple_repeat        1     21     (0)  1562  
    19    9.4  0.0  2.9  GG704911  4315031 4315066 (4167257) + (TTTCC)n                                            Simple_repeat        1     35     (0)  1563  
    13   21.0  0.0  5.0  GG704911  4320447 4320488 (4161835) + (TGTA)n                                             Simple_repeat        1     40     (0)  1564  
    35    0.0  0.0  0.0  GG704911  4322432 4322464 (4159859) + (T)n                                                Simple_repeat        1     33     (0)  1565  
    51   17.5  0.0  4.4  GG704911  4323947 4323957 (4158366) + (TTTCTT)n                                           Simple_repeat        1    109     (0)  1566  
    55   12.6  3.9  0.0  GG704911  4323958 4324061 (4158262) + (TTTCCTT)n                                          Simple_repeat        1    108     (0)  1567  
    19   12.1  0.0  0.0  GG704911  4334358 4334385 (4147938) + (A)n                                                Simple_repeat        1     28     (0)  1568  
    13   20.9  0.0  2.8  GG704911  4335034 4335070 (4147253) + (GCTGGAA)n                                          Simple_repeat        1     36     (0)  1569  
    19    7.9  7.5  0.0  GG704911  4338107 4338146 (4144177) + (CAACCT)n                                           Simple_repeat        1     43     (0)  1570  
    12   14.8  0.0  6.2  GG704911  4344609 4344642 (4137681) + A-rich                                              Low_complexity       1     32     (0)  1571  
    13    4.9  0.0  4.5  GG704911  4347498 4347520 (4134803) + (TAA)n                                              Simple_repeat        1     22     (0)  1572  
    21   24.8  0.0  0.0  GG704911  4349081 4349133 (4133190) + (TCC)n                                              Simple_repeat        1     53     (0)  1573  
    34    0.0  0.0  0.0  GG704911  4350890 4350921 (4131402) + (T)n                                                Simple_repeat        1     32     (0)  1574  
    26    0.0  0.0  0.0  GG704911  4353700 4353727 (4128596) + (A)n                                                Simple_repeat        1     28     (0)  1575  
    11   13.2  5.7  2.8  GG704911  4355835 4355869 (4126454) + (GGCTGCA)n                                          Simple_repeat        1     36     (0)  1576  
    16    5.3  0.0  0.0  GG704911  4358321 4358340 (4123983) + (T)n                                                Simple_repeat        1     20     (0)  1577  
    15    5.5  0.0  0.0  GG704911  4361344 4361362 (4120961) + (TA)n                                               Simple_repeat        1     19     (0)  1578  
    20    6.1  0.0  5.6  GG704911  4361642 4361679 (4120644) + (TTTCT)n                                            Simple_repeat        1     36     (0)  1579  
    19   20.5  5.3  0.0  GG704911  4368551 4368607 (4113716) + (TTGGAG)n                                           Simple_repeat        1     60     (0)  1580  
    16    0.0  0.0  0.0  GG704911  4372721 4372737 (4109586) + (A)n                                                Simple_repeat        1     17     (0)  1581  
 38769   14.8  1.0  0.0  GG704911  4373225 4379143 (4103180) C noCat_Blc41_Cimm_RS-B-G84-Map17                     DNA/CMC-EnSpm      (2)   7490    1513  1582  
  2605    1.7  0.0  0.0  GG704911  4379146 4379444 (4102879) C RLX-comp_Blc1_Cimm_RS-L-B63-Map1                    LTR/Copia       (5149)    461     163  1583 *
  9444   16.3  0.6  0.0  GG704911  4379442 4380946 (4101377) C noCat_Blc41_Cimm_RS-B-G84-Map17                     DNA/CMC-EnSpm   (5977)   1515       2  1582  
    28   22.9  0.0  0.0  GG704911  4381384 4381444 (4100879) + A-rich                                              Low_complexity       1     61     (0)  1584  
    16   18.1  2.6  0.0  GG704911  4392707 4392744 (4089579) + (TTTA)n                                             Simple_repeat        1     39     (0)  1585  
    14   13.1  0.0  0.0  GG704911  4394183 4394208 (4088115) + (AGAG)n                                             Simple_repeat        1     26     (0)  1586  
    30    0.0  0.0  0.0  GG704911  4408303 4408335 (4073988) + (A)n                                                Simple_repeat        1     33     (0)  1587  
    32   11.4  3.5  0.0  GG704911  4410572 4410631 (4071692) + (AAAG)n                                             Simple_repeat        1     62     (0)  1588  
    15    8.1  0.0  3.7  GG704911  4411383 4411410 (4070913) + (TTGC)n                                             Simple_repeat        1     27     (0)  1589  
    17   17.5  2.6  0.0  GG704911  4414209 4414247 (4068076) + (TACA)n                                             Simple_repeat        1     40     (0)  1590  
    20    8.0  0.0  0.0  GG704911  4414277 4414303 (4068020) + (A)n                                                Simple_repeat        1     27     (0)  1591  
    12   25.1  5.2  1.7  GG704911  4414774 4414831 (4067492) + (TTTTAC)n                                           Simple_repeat        1     60     (0)  1592  
    18   22.1  0.0  0.0  GG704911  4415029 4415065 (4067258) + A-rich                                              Low_complexity       1     37     (0)  1593  
    16    0.0  0.0  5.0  GG704911  4415375 4415395 (4066928) + (AG)n                                               Simple_repeat        1     20     (0)  1594  
    16   22.7  0.0  0.0  GG704911  4415628 4415659 (4066664) + (T)n                                                Simple_repeat        1     32     (0)  1595  
    21   24.3  0.0  0.0  GG704911  4415694 4415738 (4066585) + A-rich                                              Low_complexity       1     45     (0)  1596  
    21    8.8  0.0  5.1  GG704911  4416625 4416665 (4065658) + (CGTCT)n                                            Simple_repeat        1     39     (0)  1597  
    22   13.4  0.0  0.0  GG704911  4417473 4417506 (4064817) + (T)n                                                Simple_repeat        1     34     (0)  1598  
    16   14.3  0.0  6.1  GG704911  4418221 4418255 (4064068) + (AT)n                                               Simple_repeat        1     33     (0)  1599  
    28    8.3  0.0  0.0  GG704911  4422060 4422097 (4060226) + (A)n                                                Simple_repeat        1     38     (0)  1600  
    18    0.0  0.0  0.0  GG704911  4422825 4422846 (4059477) + (GAA)n                                              Simple_repeat        1     22     (0)  1601  
    20   14.3  2.0  4.1  GG704911  4422987 4423036 (4059287) + (CTCTC)n                                            Simple_repeat        1     49     (0)  1602  
    33   11.7  0.0  0.0  GG704911  4424513 4424567 (4057756) + (A)n                                                Simple_repeat        1     55     (0)  1603  
    15   20.2  0.0  0.0  GG704911  4430229 4430262 (4052061) + (GAT)n                                              Simple_repeat        1     34     (0)  1604  
    13   22.8  9.5  0.0  GG704911  4430753 4430815 (4051508) + (CACAT)n                                            Simple_repeat        1     69     (0)  1605  
   112   20.8  1.2  1.2  GG704911  4432150 4432396 (4049927) + GA-rich                                             Low_complexity       1    247     (0)  1606  
    44    7.4  0.0  0.0  GG704911  4433154 4433211 (4049112) + (T)n                                                Simple_repeat        1     58     (0)  1607  
    15   13.7  6.2  0.0  GG704911  4433962 4433993 (4048330) + GA-rich                                             Low_complexity       1     34     (0)  1608  
    24   25.4  0.0  3.9  GG704911  4434154 4434233 (4048090) + (TATTT)n                                            Simple_repeat        1     77     (0)  1609  
    23   19.2  0.0  1.9  GG704911  4434850 4434904 (4047419) + GA-rich                                             Low_complexity       1     54     (0)  1610  
    24   26.2  0.0  0.0  GG704911  4435653 4435713 (4046610) + (TTT)n                                              Simple_repeat        1     61     (0)  1611  
    21    3.6  0.0  0.0  GG704911  4435800 4435828 (4046495) + (ATAAA)n                                            Simple_repeat        1     29     (0)  1612  
    21   21.5  0.0  0.0  GG704911  4435996 4436038 (4046285) + (T)n                                                Simple_repeat        1     43     (0)  1613  
    22   34.1  0.0  0.0  GG704911  4436620 4436693 (4045630) + GA-rich                                             Low_complexity       1     74     (0)  1614  
    21   11.2  0.0  0.0  GG704911  4437901 4437930 (4044393) + (T)n                                                Simple_repeat        1     30     (0)  1615  
    27   13.6  0.0  0.0  GG704911  4438870 4438911 (4043412) + (A)n                                                Simple_repeat        1     42     (0)  1616  
    18    6.5  0.0  5.9  GG704911  4438997 4439032 (4043291) + (GAAAAA)n                                           Simple_repeat        1     34     (0)  1617  
    11   28.2  6.2  0.0  GG704911  4439486 4439549 (4042774) + (CTCTTT)n                                           Simple_repeat        1     68     (0)  1618  
    16   16.9  0.0  0.0  GG704911  4439796 4439822 (4042501) + A-rich                                              Low_complexity       1     27     (0)  1619  
    30    7.3  0.0  0.0  GG704911  4439863 4439906 (4042417) + (TTTTC)n                                            Simple_repeat        1     44     (0)  1620  
    17   18.2  0.0  0.0  GG704911  4440496 4440526 (4041797) + (T)n                                                Simple_repeat        1     31     (0)  1621  
    16    9.6  0.0  0.0  GG704911  4442754 4442776 (4039547) + (T)n                                                Simple_repeat        1     23     (0)  1622  
    15    9.1  0.0  0.0  GG704911  4445909 4445932 (4036391) + (TAA)n                                              Simple_repeat        1     24     (0)  1623  
    16    5.3  0.0  0.0  GG704911  4446582 4446601 (4035722) + (T)n                                                Simple_repeat        1     20     (0)  1624  
    33   21.7  5.6  0.9  GG704911  4463012 4463119 (4019204) + GA-rich                                             Low_complexity       1    113     (0)  1625  
    12   16.9  0.0  0.0  GG704911  4474265 4474291 (4008032) + (TTCTT)n                                            Simple_repeat        1     27     (0)  1626  
    15    0.0  0.0  0.0  GG704911  4475035 4475053 (4007270) + (ACG)n                                              Simple_repeat        1     19     (0)  1627  
    15   20.4  0.0  0.0  GG704911  4488021 4488049 (3994274) + A-rich                                              Low_complexity       1     29     (0)  1628  
    14   16.2  0.0  0.0  GG704911  4488892 4488919 (3993404) + (CAG)n                                              Simple_repeat        1     28     (0)  1629  
    22    7.4  0.0  0.0  GG704911  4489541 4489569 (3992754) + (A)n                                                Simple_repeat        1     29     (0)  1630  
    25   17.6  0.0  0.0  GG704911  4491532 4491576 (3990747) + A-rich                                              Low_complexity       1     45     (0)  1631  
    22    9.4  0.0  0.0  GG704911  4495561 4495595 (3986728) + (TTTTC)n                                            Simple_repeat        1     35     (0)  1632  
    16   17.1  0.0  0.0  GG704911  4503075 4503107 (3979216) + GA-rich                                             Low_complexity       1     33     (0)  1633  
    12   16.6  0.0  0.0  GG704911  4504342 4504368 (3977955) + (AATAA)n                                            Simple_repeat        1     27     (0)  1634  
    38   13.5  0.0  0.0  GG704911  4506038 4506096 (3976227) + (A)n                                                Simple_repeat        1     59     (0)  1635  
    13    4.3  3.9  3.9  GG704911  4508566 4508591 (3973732) + (CTCCC)n                                            Simple_repeat        1     26     (0)  1636  
    37    6.7  0.0  0.0  GG704911  4511065 4511112 (3971211) + (A)n                                                Simple_repeat        1     48     (0)  1637  
    19   16.3  2.8  0.0  GG704911  4512024 4512059 (3970264) + GA-rich                                             Low_complexity       1     37     (0)  1638  
    26   23.3  0.0  2.8  GG704911  4513012 4513085 (3969238) + (TTTATT)n                                           Simple_repeat        1     72     (0)  1639  
    15   24.9  0.0  0.0  GG704911  4519842 4519880 (3962443) + (CTG)n                                              Simple_repeat        1     39     (0)  1640  
    36   12.5  0.0  0.0  GG704911  4522101 4522161 (3960162) + (AGAAAT)n                                           Simple_repeat        1     61     (0)  1641  
    14    4.8  0.0  4.3  GG704911  4526691 4526714 (3955609) + (ATG)n                                              Simple_repeat        1     23     (0)  1642  
    22   15.8  0.0  0.0  GG704911  4535965 4536001 (3946322) + A-rich                                              Low_complexity       1     37     (0)  1643  
    28    0.0  0.0  0.0  GG704911  4541306 4541336 (3940987) + (A)n                                                Simple_repeat        1     31     (0)  1644  
 46246    0.0  0.0  0.0  GG704911  4543697 4548981 (3933342) C RLX-incomp_Blc1_Cimm_RS-L-B76-Map1_reversed         LTR/Copia          (0)   5285       1  1645  
    17   17.9  4.5  0.0  GG704911  4549494 4549537 (3932786) + (AAT)n                                              Simple_repeat        1     46     (0)  1646  
    11    9.9  5.6  5.6  GG704911  4554463 4554498 (3927825) + (GATGCC)n                                           Simple_repeat        1     36     (0)  1647  
    16   19.6  0.0  0.0  GG704911  4561116 4561150 (3921173) + (AGC)n                                              Simple_repeat        1     35     (0)  1648  
    26    0.0  0.0  0.0  GG704911  4574341 4574365 (3907958) + (AAAAG)n                                            Simple_repeat        1     25     (0)  1649  
    32    5.2  0.0  0.0  GG704911  4575931 4575970 (3906353) + (A)n                                                Simple_repeat        1     40     (0)  1650  
    16   10.0  0.0  0.0  GG704911  4576742 4576763 (3905560) + (T)n                                                Simple_repeat        1     22     (0)  1651  
    12    7.8  3.2  6.7  GG704911  4585942 4585972 (3896351) + (CTT)n                                              Simple_repeat        1     30     (0)  1652  
    13   28.4  1.9  1.9  GG704911  4588090 4588142 (3894181) + (TCG)n                                              Simple_repeat        1     53     (0)  1653  
    24   17.9  4.8  0.0  GG704911  4588513 4588575 (3893748) + (TCATCG)n                                           Simple_repeat        1     66     (0)  1654  
    36    0.0  0.0  0.0  GG704911  4602076 4602114 (3880209) + (A)n                                                Simple_repeat        1     39     (0)  1655  
    16   16.6  0.0  0.0  GG704911  4607362 4607388 (3874935) + A-rich                                              Low_complexity       1     27     (0)  1656  
    28    0.0  0.0  0.0  GG704911  4628317 4628347 (3853976) + (A)n                                                Simple_repeat        1     31     (0)  1657  
    40    0.0  0.0  0.0  GG704911  4637955 4637991 (3844332) + (CCTCTT)n                                           Simple_repeat        1     37     (0)  1658  
    21    6.6  0.0  0.0  GG704911  4644490 4644521 (3837802) + (AATAAA)n                                           Simple_repeat        1     32     (0)  1659  
    13   16.5  0.0  0.0  GG704911  4649481 4649507 (3832816) + (CAG)n                                              Simple_repeat        1     27     (0)  1660  
    20    8.0  0.0  0.0  GG704911  4650823 4650849 (3831474) + (A)n                                                Simple_repeat        1     27     (0)  1661  
    17    4.3  0.0  0.0  GG704911  4653863 4653886 (3828437) + (CGC)n                                              Simple_repeat        1     24     (0)  1662  
    17    7.0  6.2  3.0  GG704911  4654528 4654559 (3827764) + GA-rich                                             Low_complexity       1     33     (0)  1663  
    21   21.4  0.0  0.0  GG704911  4654754 4654796 (3827527) + A-rich                                              Low_complexity       1     43     (0)  1664  
    25   11.8  0.0  0.0  GG704911  4654856 4654912 (3827411) + (A)n                                                Simple_repeat        1     57     (0)  1665  
    27   11.4  5.0  1.6  GG704911  4657246 4657305 (3825018) + A-rich                                              Low_complexity       1     62     (0)  1666  
    24   20.4  0.0  0.0  GG704911  4658020 4658065 (3824258) + A-rich                                              Low_complexity       1     46     (0)  1667  
    13   17.9  7.3  3.5  GG704911  4658204 4658258 (3824065) + (TACTTCT)n                                          Simple_repeat        1     57     (0)  1668 *
    31   13.4  0.0  1.7  GG704911  4658238 4658296 (3824027) + (TTTTA)n                                            Simple_repeat        1     58     (0)  1669  
    14   12.7  0.0  0.0  GG704911  4658938 4658963 (3823360) + (TGGT)n                                             Simple_repeat        1     26     (0)  1670  
    33   15.3  0.0  0.0  GG704911  4659148 4659200 (3823123) + (T)n                                                Simple_repeat        1     53     (0)  1671  
    46    0.0  0.0  0.0  GG704911  4660829 4660867 (3821456) + (AG)n                                               Simple_repeat        1     39     (0)  1672  
    26    3.5  0.0  0.0  GG704911  4661270 4661299 (3821024) + (GAGGA)n                                            Simple_repeat        1     30     (0)  1673  
    28   16.9  0.0  0.0  GG704911  4661898 4661945 (3820378) + A-rich                                              Low_complexity       1     48     (0)  1674  
    22   10.8  0.0  0.0  GG704911  4662837 4662867 (3819456) + (T)n                                                Simple_repeat        1     31     (0)  1675  
    25   11.7  0.0  0.0  GG704911  4664483 4664519 (3817804) + (T)n                                                Simple_repeat        1     37     (0)  1676  
    29   15.6  5.4  1.3  GG704911  4665645 4665719 (3816604) + (TTTC)n                                             Simple_repeat        1     78     (0)  1677  
    18    8.7  0.0  0.0  GG704911  4668308 4668336 (3813987) + (A)n                                                Simple_repeat        1     29     (0)  1678  
    12   31.3  0.0  0.0  GG704911  4670491 4670537 (3811786) + A-rich                                              Low_complexity       1     47     (0)  1679  
    18   23.9  2.7  4.1  GG704911  4671086 4671159 (3811164) + A-rich                                              Low_complexity       1     73     (0)  1680  
    22   15.5  0.0  0.0  GG704911  4673357 4673392 (3808931) + (T)n                                                Simple_repeat        1     36     (0)  1681  
    14    4.3  4.2  0.0  GG704911  4676831 4676854 (3805469) + (TATT)n                                             Simple_repeat        1     25     (0)  1682  
    11   20.2  2.9  0.0  GG704911  4682879 4682912 (3799411) + (TCCATC)n                                           Simple_repeat        1     35     (0)  1683  
    28    6.1  0.0  0.0  GG704911  4685840 4685874 (3796449) + (A)n                                                Simple_repeat        1     35     (0)  1684  
    27    8.2  0.0  0.0  GG704911  4701740 4701778 (3780545) + (T)n                                                Simple_repeat        1     39     (0)  1685  
    26    0.0  0.0  0.0  GG704911  4711804 4711828 (3770495) + (GTATG)n                                            Simple_repeat        1     25     (0)  1686  
    29   11.6  1.7  3.4  GG704911  4722194 4722253 (3760070) + A-rich                                              Low_complexity       1     59     (0)  1687  
    12    4.8  4.5  0.0  GG704911  4724195 4724216 (3758107) + (TTTC)n                                             Simple_repeat        1     23     (0)  1688  
    20    4.1  0.0  0.0  GG704911  4732273 4732297 (3750026) + (AT)n                                               Simple_repeat        1     25     (0)  1689  
    18   15.5  0.0  0.0  GG704911  4735117 4735146 (3747177) + A-rich                                              Low_complexity       1     30     (0)  1690  
    17   19.5  0.0  0.0  GG704911  4735588 4735618 (3746705) + G-rich                                              Low_complexity       1     31     (0)  1691  
    40   26.6  5.1  1.7  GG704911  4735752 4735926 (3746397) + GA-rich                                             Low_complexity       1    181     (0)  1692  
    34    0.0  0.0  0.0  GG704911  4736935 4736966 (3745357) + (T)n                                                Simple_repeat        1     32     (0)  1693  
    23   14.7  0.0  0.0  GG704911  4737426 4737463 (3744860) + (T)n                                                Simple_repeat        1     38     (0)  1694  
    34   22.2  4.9  4.9  GG704911  4738107 4738250 (3744073) + (CTT)n                                              Simple_repeat        1    144     (0)  1695  
    16    0.0  0.0  0.0  GG704911  4738553 4738570 (3743753) + (T)n                                                Simple_repeat        1     18     (0)  1696  
    28   13.2  0.0  0.0  GG704911  4741697 4741739 (3740584) + (T)n                                                Simple_repeat        1     43     (0)  1697  
    15    0.0  0.0  4.5  GG704911  4743077 4743099 (3739224) + (AGC)n                                              Simple_repeat        1     22     (0)  1698  
    17   12.5  0.0  0.0  GG704911  4743583 4743608 (3738715) + (T)n                                                Simple_repeat        1     26     (0)  1699  
    18   33.8  2.0  5.6  GG704911  4743654 4743756 (3738567) + (TCTCTTT)n                                          Simple_repeat        1    130    (12)  1700  
    24   12.2  0.0  0.0  GG704911  4743757 4743792 (3738531) + (T)n                                                Simple_repeat        1     36     (0)  1701  
    18   33.8  2.0  5.6  GG704911  4743793 4743800 (3738523) + (TCTCTTT)n                                          Simple_repeat      131    142     (0)  1700  
    13   25.0  0.0  4.4  GG704911  4743897 4743943 (3738380) + (CTCA)n                                             Simple_repeat        1     45     (0)  1702  
    16    6.0  3.6  9.0  GG704911  4744078 4744122 (3738201) + A-rich                                              Low_complexity       1     42     (0)  1703  
    24    8.7  2.7  0.0  GG704911  4748009 4748045 (3734278) + (CT)n                                               Simple_repeat        1     38     (0)  1704  
    22   15.8  0.0  0.0  GG704911  4749457 4749494 (3732829) + A-rich                                              Low_complexity       1     38     (0)  1705  
    36   12.6  0.0  0.0  GG704911  4749637 4749690 (3732633) + (A)n                                                Simple_repeat        1     54     (0)  1706  
    22   20.9  0.0  0.0  GG704911  4750834 4750874 (3731449) + (T)n                                                Simple_repeat        1     41     (0)  1707  
    16    0.0  0.0  0.0  GG704911  4750988 4751005 (3731318) + (A)n                                                Simple_repeat        1     18     (0)  1708  
    18    0.0  0.0  0.0  GG704911  4751860 4751879 (3730444) + (A)n                                                Simple_repeat        1     20     (0)  1709  
    19   18.1  0.0  0.0  GG704911  4753975 4754007 (3728316) + A-rich                                              Low_complexity       1     33     (0)  1710  
    14   13.4  5.9  0.0  GG704911  4754207 4754240 (3728083) + (CTCTT)n                                            Simple_repeat        1     36     (0)  1711  
    34    0.0  0.0  2.9  GG704911  4756586 4756621 (3725702) + (AAAG)n                                             Simple_repeat        1     35     (0)  1712  
    21   10.5  0.0  0.0  GG704911  4759221 4759251 (3723072) + (TC)n                                               Simple_repeat        1     31     (0)  1713  
    36    6.1  0.0  1.9  GG704911  4762864 4762917 (3719406) + (TTTTTC)n                                           Simple_repeat        1     53     (0)  1714  
    22    3.5  0.0  0.0  GG704911  4763388 4763416 (3718907) + (GTA)n                                              Simple_repeat        1     29     (0)  1715  
    28   11.4  4.2  0.0  GG704911  4766526 4766573 (3715750) + (CT)n                                               Simple_repeat        1     50     (0)  1716  
    18    4.1  4.0  0.0  GG704911  4766656 4766680 (3715643) + (AT)n                                               Simple_repeat        1     26     (0)  1717  
    20   16.7  0.0  0.0  GG704911  4767961 4768000 (3714323) + (CTT)n                                              Simple_repeat        1     40     (0)  1718  
    20   23.6  5.7  0.0  GG704911  4769056 4769125 (3713198) + (TTC)n                                              Simple_repeat        1     74     (0)  1719  
    18   25.4  1.8  0.0  GG704911  4769249 4769304 (3713019) + (TTCTT)n                                            Simple_repeat        1     57     (0)  1720  
    16   22.1  0.0  0.0  GG704911  4769499 4769530 (3712793) + (T)n                                                Simple_repeat        1     32     (0)  1721  
    17   20.5  0.0  0.0  GG704911  4769588 4769621 (3712702) + (T)n                                                Simple_repeat        1     34     (0)  1721  
    24   11.7  0.0  0.0  GG704911  4769691 4769727 (3712596) + (TC)n                                               Simple_repeat        1     37     (0)  1722  
    12   18.9 11.3  0.0  GG704911  4770252 4770278 (3712045) + (TTCACTCTT)n                                        Simple_repeat        1     31     (0)  1723  
    31    2.6  2.3  4.7  GG704911  4770279 4770322 (3712001) + (TC)n                                               Simple_repeat        1     43     (0)  1724  
    12   18.9 11.3  0.0  GG704911  4770323 4770356 (3711967) + (TTCACTCTT)n                                        Simple_repeat        5     41     (0)  1725  
    16   11.7  0.0  0.0  GG704911  4771969 4771996 (3710327) + (ACA)n                                              Simple_repeat        1     28     (0)  1726  
    22   15.5  0.0  0.0  GG704911  4774690 4774725 (3707598) + (T)n                                                Simple_repeat        1     36     (0)  1727  
    31   10.0  0.0  0.0  GG704911  4778350 4778393 (3703930) + (A)n                                                Simple_repeat        1     44     (0)  1728  
    34    0.0  0.0  0.0  GG704911  4779672 4779703 (3702620) + (T)n                                                Simple_repeat        1     32     (0)  1729  
    32    0.0  0.0  0.0  GG704911  4782880 4782909 (3699414) + (T)n                                                Simple_repeat        1     30     (0)  1730  
    18    3.7  3.6  0.0  GG704911  4790689 4790716 (3691607) + (GCA)n                                              Simple_repeat        1     29     (0)  1731  
    19    8.1  0.0  0.0  GG704911  4791690 4791715 (3690608) + (T)n                                                Simple_repeat        1     26     (0)  1732  
    26    7.3  4.5  0.0  GG704911  4795585 4795593 (3686730) + (TCTT)n                                             Simple_repeat        1     52     (0)  1733  
    22   20.9  0.0  0.0  GG704911  4795594 4795634 (3686689) + (T)n                                                Simple_repeat        1     41     (0)  1734  
    59    1.9  0.0  0.0  GG704911  4796151 4796205 (3686118) + (CA)n                                               Simple_repeat        1     55     (0)  1735  
    21   23.9  0.0  0.0  GG704911  4804422 4804466 (3677857) + (T)n                                                Simple_repeat        1     45     (0)  1736  
    32    3.0  0.0  0.0  GG704911  4805610 4805643 (3676680) + (TTTTTA)n                                           Simple_repeat        1     34     (0)  1737  
    13   13.2  0.0  0.0  GG704911  4818264 4818288 (3664035) + (CAG)n                                              Simple_repeat        1     25     (0)  1738  
  1349   20.7  0.4  1.0  GG704911  4822120 4822419 (3659904) C RLX-incomp_Blc6_Cimm_RS-L-B47-Map1                  LTR/Gypsy       (1400)   8520    8194  1739  
    15    5.5  0.0  0.0  GG704911  4825189 4825207 (3657116) + (A)n                                                Simple_repeat        1     19     (0)  1740  
    15   20.4  0.0  0.0  GG704911  4825540 4825568 (3656755) + (T)n                                                Simple_repeat        1     29     (0)  1741  
    12   19.8  1.9  7.8  GG704911  4828085 4828138 (3654185) + (TCGTCA)n                                           Simple_repeat        1     51     (0)  1742  
    17   12.6  7.0  0.0  GG704911  4838003 4838045 (3644278) + (GTGGAC)n                                           Simple_repeat        1     46     (0)  1743  
    24   14.4  1.7  5.2  GG704911  4838735 4838794 (3643529) + (TTTC)n                                             Simple_repeat        1     58     (0)  1744  
    26    0.0  0.0  0.0  GG704911  4839361 4839388 (3642935) + (A)n                                                Simple_repeat        1     28     (0)  1745  
    13   18.8  7.0  0.0  GG704911  4841283 4841325 (3640998) + (TCTTCC)n                                           Simple_repeat        1     46     (0)  1746  
    13   15.5  0.0  3.3  GG704911  4843422 4843452 (3638871) + (TCTTT)n                                            Simple_repeat        1     30     (0)  1747  
    29    0.0  0.0  0.0  GG704911  4853653 4853679 (3628644) + (CCT)n                                              Simple_repeat        1     27     (0)  1748  
    25   22.1  2.6  2.6  GG704911  4854267 4854281 (3628042) + (GGACGA)n                                           Simple_repeat        1     32    (46)  1749  
    16   21.9  0.0  2.3  GG704911  4854282 4854325 (3627998) + (GAC)n                                              Simple_repeat        1     43     (0)  1750  
    25   22.1  2.6  2.6  GG704911  4854326 4854344 (3627979) + (GGACGA)n                                           Simple_repeat       33     78     (0)  1749  
    26    0.0  0.0  0.0  GG704911  4854480 4854504 (3627819) + (T)n                                                Simple_repeat        1     25     (0)  1751  
    14   23.8  5.6  0.0  GG704911  4856653 4856706 (3625617) + (CTGCGG)n                                           Simple_repeat        1     57     (0)  1752  
    13    4.8  4.5  0.0  GG704911  4879825 4879846 (3602477) + (ATG)n                                              Simple_repeat        1     23     (0)  1753  
   776   11.0  0.0  0.8  GG704911  4881622 4881740 (3600583) + RLX-comp_Blc58_Cimm_RS-L-B82-Map1                   LTR/Copia         4430   4547     (1)  1754 *
   805    7.1  1.8  0.0  GG704911  4881635 4881747 (3600576) C RLX-incomp-chim_Blc18_Cimm_RS-L-B4-Map1_reversed    LTR/Gypsy      (14201)    115       1  1755  
  4321    4.7  0.2  1.1  GG704911  4881792 4882347 (3599976) C DTX-incomp_Blc89_Cimm_RS-B-G139-Map5_reversed       DNA/TcMar-Tc1      (1)   1132     582  1756  
  1657   11.2  0.0  0.4  GG704911  4882348 4882588 (3599735) C DTX-incomp_Blc87_Cimm_RS-B-R197-Map3                DNA              (961)    277      38  1757  
  3544   13.4  2.5  1.0  GG704911  4882589 4883045 (3599278) C DTX-incomp_Blc89_Cimm_RS-B-G139-Map5_reversed       DNA/TcMar-Tc1   (1033)    788      38  1756  
 14882    8.3  0.2  0.0  GG704911  4893304 4895295 (3587028) C DTX-comp_Blc72_Cimm_RS-B-G29-Map18_reversed         DNA/TcMar-Fot1     (3)   2335     339  1758  
  2518    4.0  0.0  0.0  GG704911  4895290 4895593 (3586730) C RLX-comp_Blc29_Cimm_RS-L-B13-Map1                   LTR/Gypsy       (3183)   7916    7613  1759 *
  2657    6.1  0.3  0.0  GG704911  4895591 4895933 (3586390) C DTX-comp_Blc72_Cimm_RS-B-G29-Map18_reversed         DNA/TcMar-Fot1  (1994)    344       1  1760  
    12   10.0  0.0  0.0  GG704911  4907194 4907215 (3575108) + (TTCT)n                                             Simple_repeat        1     22     (0)  1761  
   316   32.2  6.4  2.2  GG704911  4909965 4910310 (3572013) C DTX-incomp-chim_Blc16_Cimm_RS-L-B2-Map1             DNA/TcMar-Ant1 (10315)   5432    5073  1762  
   293   37.4  0.3  4.6  GG704911  4911239 4911532 (3570791) C DTX-incomp-chim_Blc16_Cimm_RS-L-B2-Map1             DNA/TcMar-Ant1 (11786)   3961    3680  1763  
   935   31.0  3.1  5.1  GG704911  4911808 4912330 (3569993) C DTX-incomp-chim_Blc16_Cimm_RS-L-B2-Map1             DNA/TcMar-Ant1 (12354)   3393    2881  1763  
    15    0.0  0.0  0.0  GG704911  4913304 4913320 (3569003) + (CT)n                                               Simple_repeat        1     17     (0)  1764  
    18    0.0  0.0  0.0  GG704911  4913878 4913897 (3568426) + (T)n                                                Simple_repeat        1     20     (0)  1765  
    31    7.9  0.0  0.0  GG704911  4916307 4916347 (3565976) + (A)n                                                Simple_repeat        1     41     (0)  1766  
    27   12.8  2.0  0.0  GG704911  4916348 4916357 (3565966) + (AAGAAAA)n                                          Simple_repeat        1     52     (0)  1767  
    16   10.0  0.0  0.0  GG704911  4916455 4916476 (3565847) + (A)n                                                Simple_repeat        1     22     (0)  1768  
    19    8.7  5.4  0.0  GG704911  4919449 4919485 (3562838) + (TTCTT)n                                            Simple_repeat        1     39     (0)  1769 *
    44    7.1  0.0  0.0  GG704911  4919457 4919528 (3562795) + (T)n                                                Simple_repeat        1     72     (0)  1770  
    16   20.5  0.0  0.0  GG704911  4920835 4920873 (3561450) + (GTACGGA)n                                          Simple_repeat        1     39     (0)  1771  
    37   11.5  3.0  0.0  GG704911  4921663 4921730 (3560593) + (TTTCTT)n                                           Simple_repeat        1     70     (0)  1772  
    16   22.3  0.0  0.0  GG704911  4923886 4923923 (3558400) + (GAT)n                                              Simple_repeat        1     38     (0)  1773  
    33    0.0  0.0  0.0  GG704911  4926665 4926700 (3555623) + (A)n                                                Simple_repeat        1     36     (0)  1774  
    32    5.3  0.0  0.0  GG704911  4929155 4929194 (3553129) + (A)n                                                Simple_repeat        1     40     (0)  1775  
    22   25.7  1.9  1.0  GG704911  4929195 4929205 (3553118) + A-rich                                              Low_complexity      24     60     (0)  1776  
    12   16.5  0.0  0.0  GG704911  4931464 4931490 (3550833) + (CTCCT)n                                            Simple_repeat        1     27     (0)  1777  
    14   30.5  0.0  0.0  GG704911  4935134 4935192 (3547131) + (GAT)n                                              Simple_repeat        1     59     (0)  1778  
    20    9.7  0.0  0.0  GG704911  4936229 4936261 (3546062) + (ACCTCC)n                                           Simple_repeat        1     33     (0)  1779  
    21   14.5  0.0  0.0  GG704911  4936323 4936360 (3545963) + (GAT)n                                              Simple_repeat        1     38     (0)  1780  
    11   27.6  0.0  0.0  GG704911  4940630 4940668 (3541655) + (GGACGT)n                                           Simple_repeat        1     39     (0)  1781  
    27   11.5  0.0  0.0  GG704911  4941029 4941067 (3541256) + (T)n                                                Simple_repeat        1     39     (0)  1782  
    22    4.0  0.0  0.0  GG704911  4941214 4941239 (3541084) + (T)n                                                Simple_repeat        1     26     (0)  1783  
    33    2.9  0.0  0.0  GG704911  4949744 4949778 (3532545) + (GAT)n                                              Simple_repeat        1     35     (0)  1784  
    16    0.0  0.0  0.0  GG704911  4951103 4951119 (3531204) + (G)n                                                Simple_repeat        1     17     (0)  1785  
    16   15.0  3.3  0.0  GG704911  4962623 4962652 (3519671) + (TC)n                                               Simple_repeat        1     31     (0)  1786  
    28    7.9  0.0  0.0  GG704911  4962865 4962904 (3519419) + (TCAGAC)n                                           Simple_repeat        1     40     (0)  1787  
 17238    8.9  0.0  0.0  GG704911  4974570 4976903 (3505420) C DTX-comp_Blc72_Cimm_RS-B-G29-Map18_reversed         DNA/TcMar-Fot1     (2)   2336       3  1788  
    22    7.7  2.2  4.5  GG704911  4981480 4981525 (3500798) + (AAAAG)n                                            Simple_repeat        1     44     (0)  1789  
    13   17.9  3.1  0.0  GG704911  4981745 4981776 (3500547) + (TTC)n                                              Simple_repeat        1     33     (0)  1790  
    19    8.3  5.0  2.4  GG704911  4996713 4996754 (3485569) + (TTTTC)n                                            Simple_repeat        1     43     (0)  1791  
    23   17.0  0.0  0.0  GG704911  4998685 4998724 (3483599) + A-rich                                              Low_complexity       1     40     (0)  1792  
    13   23.1  1.8  5.6  GG704911  5003104 5003159 (3479164) + (CGCGCC)n                                           Simple_repeat        1     54     (0)  1793  
    20    0.0  0.0  0.0  GG704911  5003744 5003765 (3478558) + (A)n                                                Simple_repeat        1     22     (0)  1794  
    31   12.3  0.0  0.0  GG704911  5007730 5007775 (3474548) + (T)n                                                Simple_repeat        1     46     (0)  1795  
 17270    9.1  0.0  0.0  GG704911  5007938 5010269 (3472054) + DTX-comp_Blc72_Cimm_RS-B-G29-Map18_reversed         DNA/TcMar-Fot1       3   2335     (3)  1796  
    23   24.4  0.0  5.3  GG704911  5010533 5010612 (3471711) + A-rich                                              Low_complexity       1     76     (0)  1797  
    13   23.3  0.0  0.0  GG704911  5010994 5011028 (3471295) + GA-rich                                             Low_complexity       1     35     (0)  1798  
    24   11.2  0.0  0.0  GG704911  5011392 5011431 (3470892) + (TGAT)n                                             Simple_repeat        1     40     (0)  1799  
    20    3.7  0.0  0.0  GG704911  5024779 5024806 (3457517) + (GAAA)n                                             Simple_repeat        1     28     (0)  1800  
    53    0.0  0.0  2.0  GG704911  5025595 5025646 (3456677) + (AAAG)n                                             Simple_repeat        1     51     (0)  1801  
    13   20.9  2.4  2.4  GG704911  5030114 5030154 (3452169) + (TAAC)n                                             Simple_repeat        1     41     (0)  1802  
    47    0.0  2.2  0.0  GG704911  5036628 5036673 (3445650) + (TTTC)n                                             Simple_repeat        1     47     (0)  1803  
    12   30.3  0.0  2.0  GG704911  5052203 5052252 (3430071) + (GTC)n                                              Simple_repeat        1     49     (0)  1804  
    14   16.7  2.9  0.0  GG704911  5054006 5054039 (3428284) + A-rich                                              Low_complexity       1     35     (0)  1805  
 34886   14.9  0.2  0.0  GG704911  5055708 5060652 (3421671) + noCat_Blc41_Cimm_RS-B-G84-Map17                     DNA/CMC-EnSpm        8   4963  (2529)  1806  
 98757    0.0  0.0  0.0  GG704911  5060653 5071230 (3411093) + RLX-incomp_Blc7_Cimm_RS-L-B31-Map1                  LTR/Gypsy            1  10578     (0)  1807  
 17520   13.4  2.8  0.0  GG704911  5071231 5073692 (3408631) + noCat_Blc41_Cimm_RS-B-G84-Map17                     DNA/CMC-EnSpm     4960   7489     (3)  1808  
    30    8.0  0.0  0.0  GG704911  5087456 5087495 (3394828) + (AG)n                                               Simple_repeat        1     40     (0)  1809  
    33    0.0  0.0  0.0  GG704911  5094918 5094948 (3387375) + (T)n                                                Simple_repeat        1     31     (0)  1810  
    16    0.0  0.0  0.0  GG704911  5095185 5095201 (3387122) + (T)n                                                Simple_repeat        1     17     (0)  1811  
    16    0.0  0.0  0.0  GG704911  5095655 5095671 (3386652) + (A)n                                                Simple_repeat        1     17     (0)  1812  
    18   11.6  5.1  2.5  GG704911  5095962 5096000 (3386323) + (CA)n                                               Simple_repeat        1     40     (0)  1813  
    29    0.0  0.0  3.2  GG704911  5096337 5096368 (3385955) + (AAATAA)n                                           Simple_repeat        1     31     (0)  1814  
    14   11.2  3.5  0.0  GG704911  5096380 5096408 (3385915) + (TAAAA)n                                            Simple_repeat        1     30     (0)  1815  
    27   13.2  1.6  4.8  GG704911  5096668 5096731 (3385592) + (TTTTA)n                                            Simple_repeat        1     62     (0)  1816  
    38    1.7  6.6  1.6  GG704911  5100737 5100797 (3381526) + (AAAAAG)n                                           Simple_repeat        1     64     (0)  1817  
    19    0.0  3.3  3.3  GG704911  5101492 5101523 (3380800) + (TAAAA)n                                            Simple_repeat        1     32     (0)  1818  
    16    5.3  0.0  0.0  GG704911  5102147 5102166 (3380157) + (A)n                                                Simple_repeat        1     20     (0)  1819  
    22    6.0  2.9  0.0  GG704911  5102341 5102375 (3379948) + (TTATTT)n                                           Simple_repeat        1     36     (0)  1820  
    21   10.8  0.0  0.0  GG704911  5108733 5108762 (3373561) + (A)n                                                Simple_repeat        1     30     (0)  1821  
    12   17.5  3.1  0.0  GG704911  5116274 5116305 (3366018) + (TTATTA)n                                           Simple_repeat        1     33     (0)  1822  
    15    0.0  8.0  0.0  GG704911  5116321 5116345 (3365978) + (TTTC)n                                             Simple_repeat        1     27     (0)  1823  
    13    8.5  0.0  3.9  GG704911  5121685 5121711 (3360612) + (TCTTT)n                                            Simple_repeat        1     26     (0)  1824  
    21    4.2  0.0  0.0  GG704911  5129859 5129883 (3352440) + (A)n                                                Simple_repeat        1     25     (0)  1825  
    23    3.7  0.0  0.0  GG704911  5132394 5132421 (3349902) + (AG)n                                               Simple_repeat        1     28     (0)  1826  
    18    0.0  0.0  0.0  GG704911  5138630 5138649 (3343674) + (A)n                                                Simple_repeat        1     20     (0)  1827  
    18   30.6  4.2  3.1  GG704911  5138932 5139026 (3343297) + GA-rich                                             Low_complexity       1     96     (0)  1828  
    22    6.0  0.0  2.8  GG704911  5139123 5139173 (3343150) + (AATAAAA)n                                          Simple_repeat        1     49     (0)  1829  
    21    0.0  0.0  0.0  GG704911  5141024 5141046 (3341277) + (T)n                                                Simple_repeat        1     23     (0)  1830  
    22   18.6  0.0  2.0  GG704911  5145863 5145913 (3336410) + GA-rich                                             Low_complexity       1     50     (0)  1831  
    15   14.4  0.0  0.0  GG704911  5146143 5146166 (3336157) + (A)n                                                Simple_repeat        1     24     (0)  1832  
    31    0.0  0.0  0.0  GG704911  5150054 5150082 (3332241) + (T)n                                                Simple_repeat        1     29     (0)  1833  
    21    0.0  0.0  0.0  GG704911  5150879 5150901 (3331422) + (T)n                                                Simple_repeat        1     23     (0)  1834  
    18    4.0  0.0  0.0  GG704911  5153446 5153480 (3328843) + (TTATT)n                                            Simple_repeat        1     35     (0)  1835  
    20   18.4  0.0  0.0  GG704911  5153822 5153858 (3328465) + A-rich                                              Low_complexity       1     37     (0)  1836  
    20   22.4  0.0  0.0  GG704911  5153952 5153993 (3328330) + A-rich                                              Low_complexity       1     42     (0)  1837  
    37    0.0  8.0  1.9  GG704911  5154900 5154949 (3327374) + (CT)n                                               Simple_repeat        1     53     (0)  1838  
    16   14.2  5.1  0.0  GG704911  5154964 5155002 (3327321) + (TCCATCG)n                                          Simple_repeat        1     41     (0)  1839  
    17   27.8  0.0  0.0  GG704911  5155406 5155418 (3326905) + (TTTT)n                                             Simple_repeat        1     45     (0)  1840  
    21    3.4  0.0  3.2  GG704911  5155419 5155450 (3326873) + (TTTC)n                                             Simple_repeat        1     31     (0)  1841  
    18    0.0  0.0  0.0  GG704911  5157946 5157965 (3324358) + (AT)n                                               Simple_repeat        1     20     (0)  1842  
    18   12.1  0.0  0.0  GG704911  5157965 5157992 (3324331) + (TG)n                                               Simple_repeat        1     28     (0)  1843  
    30    0.0  0.0  0.0  GG704911  5161344 5161371 (3320952) + (CTC)n                                              Simple_repeat        1     28     (0)  1844  
    30   17.3  0.0  0.0  GG704911  5163876 5163928 (3318395) + A-rich                                              Low_complexity       1     53     (0)  1845  
    16    0.0  0.0  0.0  GG704911  5177859 5177876 (3304447) + (T)n                                                Simple_repeat        1     18     (0)  1846  
    24   18.4  0.0  0.0  GG704911  5182972 5183020 (3299303) + (TGT)n                                              Simple_repeat        1     49     (0)  1847  
    17   33.9  1.4  0.0  GG704911  5183021 5183045 (3299278) + (TGC)n                                              Simple_repeat        1     75     (0)  1848  
    22   10.8  0.0  0.0  GG704911  5189374 5189404 (3292919) + (A)n                                                Simple_repeat        1     31     (0)  1849  
    16   10.4  3.2  0.0  GG704911  5194762 5194792 (3287531) + (AGAAA)n                                            Simple_repeat        1     32     (0)  1850  
    29    5.6  0.0  0.0  GG704911  5196599 5196635 (3285688) + (CCAACTG)n                                          Simple_repeat        1     37     (0)  1851  
    21   18.8  3.9  1.9  GG704911  5200025 5200076 (3282247) + (TC)n                                               Simple_repeat        1     53     (0)  1852  
    29    5.9  0.0  0.0  GG704911  5202480 5202515 (3279808) + (ATT)n                                              Simple_repeat        1     36     (0)  1853  
    18   15.0  0.0  0.0  GG704911  5207366 5207395 (3274928) + (T)n                                                Simple_repeat        1     30     (0)  1854  
    22   33.1  1.0  1.0  GG704911  5214048 5214147 (3268176) + (GTTGTG)n                                           Simple_repeat        1    100     (0)  1855  
 59881    5.6  0.8  0.0  GG704911  5217953 5225381 (3256942) + noCat_Blc41_Cimm_RS-B-G84-Map17                     DNA/CMC-EnSpm        4   7492     (0)  1856  
    20   18.4  0.0  0.0  GG704911  5231582 5231618 (3250705) + (T)n                                                Simple_repeat        1     37     (0)  1857  
    27   12.6  0.0  2.2  GG704911  5231917 5231962 (3250361) + (AG)n                                               Simple_repeat        1     45     (0)  1858  
    36    2.7  0.0  0.0  GG704911  5248341 5248378 (3233945) + (T)n                                                Simple_repeat        1     38     (0)  1859  
    14   29.2  0.0  0.0  GG704911  5248826 5248871 (3233452) + (ACG)n                                              Simple_repeat        1     46     (0)  1860  
    13   13.7  0.0  0.0  GG704911  5249312 5249336 (3232987) + (TTG)n                                              Simple_repeat        1     25     (0)  1861  
    16    9.4  5.9  0.0  GG704911  5252813 5252846 (3229477) + (TTCCTT)n                                           Simple_repeat        1     36     (0)  1862 *
    17   20.2  0.0  0.0  GG704911  5252829 5252862 (3229461) + (T)n                                                Simple_repeat        1     34     (0)  1863  
   326   36.4  0.0  0.0  GG704911  5253406 5253534 (3228789) + RXX-LARD-chim_Blc17_Cimm_RS-L-B3-Map1               DNA              13920  14048  (1222)  1864  
   325   38.7  0.0  0.5  GG704911  5253714 5253908 (3228415) + RXX-LARD-chim_Blc17_Cimm_RS-L-B3-Map1               DNA              14236  14429   (841)  1865  
    18   26.6  0.0  0.0  GG704911  5255387 5255431 (3226892) + GA-rich                                             Low_complexity       1     45     (0)  1866  
    12   22.4  0.0  2.7  GG704911  5257873 5257910 (3224413) + (AGAATCC)n                                          Simple_repeat        1     37     (0)  1867  
    19    0.0  3.9  0.0  GG704911  5258210 5258235 (3224088) + (TTA)n                                              Simple_repeat        1     27     (0)  1868  
    24   11.5  4.3  0.0  GG704911  5259674 5259720 (3222603) + A-rich                                              Low_complexity       1     49     (0)  1869  
    30    0.0  0.0  0.0  GG704911  5259946 5259978 (3222345) + (A)n                                                Simple_repeat        1     33     (0)  1870  
    20    7.8  0.0  0.0  GG704911  5270031 5270057 (3212266) + (C)n                                                Simple_repeat        1     27     (0)  1871  
    13   21.7  0.0  0.0  GG704911  5271056 5271087 (3211236) + (CCA)n                                              Simple_repeat        1     32     (0)  1872  
    12   27.3  2.0  2.0  GG704911  5271077 5271126 (3211197) + (CCT)n                                              Simple_repeat        1     50     (0)  1873 *
    13   22.6  0.0  0.0  GG704911  5271152 5271187 (3211136) + (GCAGCT)n                                           Simple_repeat        1     36     (0)  1874  
    15    8.9  4.2  0.0  GG704911  5277681 5277704 (3204619) + (AG)n                                               Simple_repeat        1     25     (0)  1875  
    45   18.2  0.0  0.0  GG704911  5277776 5277856 (3204467) + A-rich                                              Low_complexity       1     81     (0)  1876  
    18   15.3  5.3  0.0  GG704911  5278608 5278645 (3203678) + (AT)n                                               Simple_repeat        1     40     (0)  1877  
    25   17.6  0.0  0.0  GG704911  5278686 5278730 (3203593) + A-rich                                              Low_complexity       1     45     (0)  1878  
    68    2.8  2.7  0.0  GG704911  5279011 5279084 (3203239) + (TC)n                                               Simple_repeat        1     76     (0)  1879  
    27   20.1  2.8  1.4  GG704911  5279511 5279581 (3202742) + (TCC)n                                              Simple_repeat        1     72     (0)  1880  
    12    7.5  6.7  3.2  GG704911  5283190 5283219 (3199104) + (TTTCTT)n                                           Simple_repeat        1     31     (0)  1881  
    20   22.2  0.0  0.0  GG704911  5283517 5283555 (3198768) + (T)n                                                Simple_repeat        1     39     (0)  1882  
    20    4.2  0.0  0.0  GG704911  5285637 5285661 (3196662) + (AT)n                                               Simple_repeat        1     25     (0)  1883  
    29    5.7  0.0  0.0  GG704911  5298733 5298769 (3183554) + (A)n                                                Simple_repeat        1     37     (0)  1884  
    24    2.9  2.9  0.0  GG704911  5308655 5308689 (3173634) + (AATGAAA)n                                          Simple_repeat        1     36     (0)  1885  
    23   14.5  0.0  0.0  GG704911  5312677 5312714 (3169609) + (TC)n                                               Simple_repeat        1     38     (0)  1886  
    23    7.2  0.0  0.0  GG704911  5313102 5313131 (3169192) + (T)n                                                Simple_repeat        1     30     (0)  1887  
    14   11.7  0.0  3.5  GG704911  5313691 5313720 (3168603) + A-rich                                              Low_complexity       1     29     (0)  1888  
    13   17.7  5.3  0.0  GG704911  5316088 5316125 (3166198) + (CCAATGT)n                                          Simple_repeat        1     40     (0)  1889  
    13   22.7  0.0  0.0  GG704911  5317944 5317975 (3164348) + (TGA)n                                              Simple_repeat        1     32     (0)  1890  
    18   22.6  0.0  3.8  GG704911  5330247 5330301 (3152022) + (CCT)n                                              Simple_repeat        1     53     (0)  1891  
    12   16.7  4.5  4.5  GG704911  5330621 5330664 (3151659) + (CTCCCG)n                                           Simple_repeat        1     44     (0)  1892  
    20   25.6  3.7  2.4  GG704911  5330985 5331066 (3151257) + (ATC)n                                              Simple_repeat        1     83     (0)  1893  
    17   15.9  4.8  0.0  GG704911  5332043 5332084 (3150239) + A-rich                                              Low_complexity       1     44     (0)  1894  
    26   31.2  1.9  1.9  GG704911  5335184 5335289 (3147034) + GA-rich                                             Low_complexity       1    106     (0)  1895  
    12   22.5  3.5  5.4  GG704911  5335819 5335875 (3146448) + (GGAGC)n                                            Simple_repeat        1     56     (0)  1896  
    22   10.4  0.0  0.0  GG704911  5337278 5337309 (3145014) + (A)n                                                Simple_repeat        1     32     (0)  1897  
    32    0.0  0.0  0.0  GG704911  5337634 5337663 (3144660) + (AAAAG)n                                            Simple_repeat        1     30     (0)  1898  
    16   21.3  0.0  0.0  GG704911  5337751 5337783 (3144540) + A-rich                                              Low_complexity       1     33     (0)  1899  
    15    3.7  7.1  0.0  GG704911  5338885 5338912 (3143411) + (GAAAA)n                                            Simple_repeat        1     30     (0)  1900  
    25    6.6  0.0  0.0  GG704911  5343826 5343857 (3138466) + (A)n                                                Simple_repeat        1     32     (0)  1901  
    49   25.0  0.0  0.9  GG704911  5346674 5346790 (3135533) + (GT)n                                               Simple_repeat        1    116     (0)  1902  
    13   19.5  2.6  2.6  GG704911  5348980 5349018 (3133305) + GA-rich                                             Low_complexity       1     39     (0)  1903  
  1687    5.7  0.4  0.4  GG704911  5354394 5354639 (3127684) + DXX-MITE_Blc97_Cimm_RS-B-G94-Map3                   Unknown            190    435     (0)  1904  
    14   11.6  3.5  0.0  GG704911  5354640 5354668 (3127655) + (TAGT)n                                             Simple_repeat        1     30     (0)  1905  
    14   19.5  4.9  0.0  GG704911  5362358 5362398 (3119925) + (TTTC)n                                             Simple_repeat        1     43     (0)  1906  
    17    9.7  0.0  5.7  GG704911  5364049 5364085 (3118238) + (CATA)n                                             Simple_repeat        1     35     (0)  1907  
    13   14.5  3.2  0.0  GG704911  5367324 5367354 (3114969) + (TGGTGA)n                                           Simple_repeat        1     32     (0)  1908  
    13   16.8  0.0  0.0  GG704911  5368147 5368174 (3114149) + (GTGT)n                                             Simple_repeat        1     28     (0)  1909  
    15   21.0  0.0  0.0  GG704911  5368385 5368419 (3113904) + (ACTG)n                                             Simple_repeat        1     35     (0)  1910  
    33   15.9  0.0  0.0  GG704911  5370698 5370753 (3111570) + A-rich                                              Low_complexity       1     56     (0)  1911  
    15   12.9  2.8  2.8  GG704911  5372620 5372655 (3109668) + (TCCCCC)n                                           Simple_repeat        1     36     (0)  1912  
    12    9.1  7.7  5.0  GG704911  5375217 5375255 (3107068) + (GTGGTT)n                                           Simple_repeat        1     40     (0)  1913  
   338    8.5  0.0  0.0  GG704911  5375455 5375513 (3106810) C RIX-comp_Blc9_Cimm_RS-B-G76-Map16                   LINE/Tad1          (1)   7005    6947  1914  
    24    3.0  0.0  2.9  GG704911  5383587 5383623 (3098700) + (AAAAG)n                                            Simple_repeat        1     35     (0)  1915  
    18   20.3  2.1  2.1  GG704911  5384622 5384669 (3097654) + GA-rich                                             Low_complexity       1     48     (0)  1916  
    28   14.4  0.0  0.0  GG704911  5387125 5387170 (3095153) + (A)n                                                Simple_repeat        1     46     (0)  1917  
    18    4.7  0.0  0.0  GG704911  5392850 5392871 (3089452) + (A)n                                                Simple_repeat        1     22     (0)  1918  
    16    4.5  0.0  0.0  GG704911  5397951 5397973 (3084350) + (CGA)n                                              Simple_repeat        1     23     (0)  1919  
    31    9.1  1.6  4.8  GG704911  5399402 5399465 (3082858) + A-rich                                              Low_complexity       1     62     (0)  1920  
    26   11.5  0.0  0.0  GG704911  5401541 5401578 (3080745) + (A)n                                                Simple_repeat        1     38     (0)  1921  
    41    0.0  0.0  0.0  GG704911  5406437 5406474 (3075849) + (T)n                                                Simple_repeat        1     38     (0)  1922  
    18    0.0  0.0  0.0  GG704911  5409507 5409528 (3072795) + (GTC)n                                              Simple_repeat        1     22     (0)  1923  
    23   12.6  0.0  0.0  GG704911  5411150 5411184 (3071139) + (A)n                                                Simple_repeat        1     35     (0)  1924  
    20   12.6  0.0  0.0  GG704911  5413149 5413183 (3069140) + (TTTA)n                                             Simple_repeat        1     35     (0)  1925  
    29    6.1  0.0  7.3  GG704911  5413648 5413706 (3068617) + (GTGATG)n                                           Simple_repeat        1     55     (0)  1926  
    15    5.5  0.0  0.0  GG704911  5414154 5414172 (3068151) + (A)n                                                Simple_repeat        1     19     (0)  1927  
    24    9.7  0.0  0.0  GG704911  5414634 5414667 (3067656) + (A)n                                                Simple_repeat        1     34     (0)  1928  
    12    9.1  7.7  5.0  GG704911  5415049 5415087 (3067236) + (CTTGT)n                                            Simple_repeat        1     40     (0)  1929  
    27    8.7  0.0  0.0  GG704911  5416887 5416923 (3065400) + (A)n                                                Simple_repeat        1     37     (0)  1930  
    30    0.0  0.0  3.5  GG704911  5417871 5417900 (3064423) + (GA)n                                               Simple_repeat        1     29     (0)  1931  
    25    0.0  0.0  0.0  GG704911  5420227 5420253 (3062070) + (A)n                                                Simple_repeat        1     27     (0)  1932  
    21    7.5  0.0  0.0  GG704911  5420563 5420590 (3061733) + (T)n                                                Simple_repeat        1     28     (0)  1933  
    22    5.2  0.0 11.1  GG704911  5421202 5421251 (3061072) + GA-rich                                             Low_complexity       1     45     (0)  1934  
    12    8.1  0.0 10.3  GG704911  5421595 5421626 (3060697) + (TGTT)n                                             Simple_repeat        1     29     (0)  1935  
    21   22.1  0.0  0.0  GG704911  5423678 5423720 (3058603) + (T)n                                                Simple_repeat        1     43     (0)  1936  
    12    9.7  0.0  0.0  GG704911  5426433 5426454 (3055869) + (AATA)n                                             Simple_repeat        1     22     (0)  1937  
    12   18.3  0.0  3.1  GG704911  5435561 5435593 (3046730) + A-rich                                              Low_complexity       1     32     (0)  1938  
    17    9.1  0.0  0.0  GG704911  5443973 5443996 (3038327) + (T)n                                                Simple_repeat        1     24     (0)  1939  
    20   16.9  0.0  4.2  GG704911  5447110 5447159 (3035164) + (ATTTT)n                                            Simple_repeat        1     48     (0)  1940  
    13   16.6  0.0  0.0  GG704911  5448016 5448042 (3034281) + (AAT)n                                              Simple_repeat        1     27     (0)  1941  
    18   18.7  0.0  0.0  GG704911  5453127 5453158 (3029165) + (T)n                                                Simple_repeat        1     32     (0)  1942  
    13   21.3  0.0  0.0  GG704911  5454821 5454853 (3027470) + (CGAGAA)n                                           Simple_repeat        1     33     (0)  1943  
    34    6.2  1.9  1.9  GG704911  5455674 5455726 (3026597) + (GAG)n                                              Simple_repeat        1     53     (0)  1944  
    18   12.9  2.2  4.4  GG704911  5458729 5458774 (3023549) + (TTTGAGC)n                                          Simple_repeat        1     45     (0)  1945  
    36    0.0  5.0  0.0  GG704911  5460613 5460652 (3021671) + (AAG)n                                              Simple_repeat        1     42     (0)  1946  
    22   18.7  0.0  5.3  GG704911  5462310 5462369 (3019954) + (CAG)n                                              Simple_repeat        1     57     (0)  1947  
    19   14.0  6.4  0.0  GG704911  5467180 5467226 (3015097) + (TCCTTC)n                                           Simple_repeat        1     50     (0)  1948  
    12   21.7  0.0  0.0  GG704911  5471789 5471820 (3010503) + (TGAG)n                                             Simple_repeat        1     32     (0)  1949  
   398   22.4  0.0  0.0  GG704911  5472008 5472092 (3010231) C DXX-MITE_Blc97_Cimm_RS-B-G94-Map3                   Unknown          (318)    117      33  1950  
    67    0.0  2.8  1.4  GG704911  5477219 5477289 (3005034) + (AAGAA)n                                            Simple_repeat        1     72     (0)  1951  
    13   30.7  0.0  0.0  GG704911  5477414 5477462 (3004861) + A-rich                                              Low_complexity       1     49     (0)  1952  
    15   30.5  0.0  0.0  GG704911  5481260 5481312 (3001011) + A-rich                                              Low_complexity       1     53     (0)  1953  
    13   24.6  3.5  3.5  GG704911  5481507 5481563 (3000760) + G-rich                                              Low_complexity       1     57     (0)  1954  
    15    5.6  0.0  0.0  GG704911  5486933 5486951 (2995372) + (A)n                                                Simple_repeat        1     19     (0)  1955  
    12   19.6  0.0  0.0  GG704911  5487372 5487400 (2994923) + (GTTA)n                                             Simple_repeat        1     29     (0)  1956  
    12   10.0  0.0  0.0  GG704911  5487416 5487437 (2994886) + (GAAA)n                                             Simple_repeat        1     22     (0)  1957  
    25    2.7  5.3  0.0  GG704911  5487748 5487787 (2994536) + (AAAAG)n                                            Simple_repeat        1     42     (0)  1958  
    16   10.0  0.0  0.0  GG704911  5488353 5488374 (2993949) + (A)n                                                Simple_repeat        1     22     (0)  1959  
    57    0.0  3.6  0.0  GG704911  5488487 5488542 (2993781) + (AG)n                                               Simple_repeat        1     58     (0)  1960  
    24    9.5  0.0  0.0  GG704911  5488598 5488631 (2993692) + (A)n                                                Simple_repeat        1     34     (0)  1961  
    29    0.0  0.0  0.0  GG704911  5488997 5489023 (2993300) + (GCC)n                                              Simple_repeat        1     27     (0)  1962  
    36   22.9  0.0  1.1  GG704911  5489026 5489113 (2993210) + (CTT)n                                              Simple_repeat        1     87     (0)  1963  
    20    9.2  0.0  2.8  GG704911  5490097 5490134 (2992189) + (TCTTT)n                                            Simple_repeat        1     36     (0)  1964  
    32    0.0  0.0  0.0  GG704911  5490150 5490179 (2992144) + (T)n                                                Simple_repeat        1     30     (0)  1965  
    11   27.7  0.0  2.3  GG704911  5491612 5491656 (2990667) + (CGTCAT)n                                           Simple_repeat        1     44     (0)  1966  
    15   19.9  0.0  0.0  GG704911  5491930 5491958 (2990365) + (T)n                                                Simple_repeat        1     29     (0)  1967  
    21   11.2  0.0  0.0  GG704911  5492205 5492234 (2990089) + (A)n                                                Simple_repeat        1     30     (0)  1968  
    27    0.0  0.0  0.0  GG704911  5492787 5492812 (2989511) + (CCTCA)n                                            Simple_repeat        1     26     (0)  1969  
    30    0.0  0.0  0.0  GG704911  5497067 5497094 (2985229) + (T)n                                                Simple_repeat        1     28     (0)  1970  
    14   18.4  2.7  0.0  GG704911  5497810 5497846 (2984477) + (TCCGTAC)n                                          Simple_repeat        1     38     (0)  1971  
    13   21.7  1.6  8.5  GG704911  5500763 5500825 (2981498) + (TCCCTTT)n                                          Simple_repeat        1     59     (0)  1972  
    21   20.5  0.0  0.0  GG704911  5501099 5501138 (2981185) + A-rich                                              Low_complexity       1     40     (0)  1973  
    12   15.0  8.7  2.0  GG704911  5502573 5502618 (2979705) + (TAATGA)n                                           Simple_repeat        1     49     (0)  1974  
    16   27.4  1.9  0.0  GG704911  5528298 5528350 (2953973) + A-rich                                              Low_complexity       1     54     (0)  1975  
    12   13.7  0.0  0.0  GG704911  5529323 5529346 (2952977) + (GCA)n                                              Simple_repeat        1     24     (0)  1976  
    26    6.5  0.0  0.0  GG704911  5530159 5530191 (2952132) + (A)n                                                Simple_repeat        1     33     (0)  1977  
   357   10.0  0.0  0.0  GG704911  5531403 5531452 (2950871) C RXX-LARD_Blc24_Cimm_RS-B-R185-Map4                  rRNA            (8289)   3341    3292  1978  
    30   21.1  0.0  0.0  GG704911  5531933 5531990 (2950333) + (T)n                                                Simple_repeat        1     58     (0)  1979  
  1142    1.5  0.0  0.0  GG704911  5533066 5533197 (2949126) + RLX-comp_Blc1_Cimm_RS-L-B63-Map1                    LTR/Copia            1    132  (5478)  1980 *
 16980    1.5  0.1  0.0  GG704911  5533187 5535140 (2947183) + RLX-comp_Blc1_Cimm_RS-L-B1-Map4                     LTR/Copia         3324   5279     (0)  1981  
    35    0.0  0.0  0.0  GG704911  5535509 5535541 (2946782) + (GCCCGTGT)n                                         Simple_repeat        1     33     (0)  1982  
    15    5.6  0.0  0.0  GG704911  5536002 5536020 (2946303) + (A)n                                                Simple_repeat        1     19     (0)  1983  
    29   21.5  0.0  0.0  GG704911  5537506 5537564 (2944759) + A-rich                                              Low_complexity       1     59     (0)  1984  
    17    0.0  0.0  0.0  GG704911  5537683 5537701 (2944622) + (A)n                                                Simple_repeat        1     19     (0)  1985  
    16   16.0  2.9  0.0  GG704911  5538346 5538380 (2943943) + (TTC)n                                              Simple_repeat        1     36     (0)  1986  
    25    0.0  0.0  0.0  GG704911  5544033 5544059 (2938264) + (A)n                                                Simple_repeat        1     27     (0)  1987  
    13   20.9  0.0  0.0  GG704911  5549185 5549217 (2933106) + (GAGAGC)n                                           Simple_repeat        1     33     (0)  1988  
    28    0.0  0.0  0.0  GG704911  5549967 5549997 (2932326) + (A)n                                                Simple_repeat        1     31     (0)  1989  
    23    9.7  0.0  0.0  GG704911  5550108 5550140 (2932183) + (A)n                                                Simple_repeat        1     33     (0)  1990  
    14   15.9  0.0  5.4  GG704911  5554643 5554681 (2927642) + (GAGGATT)n                                          Simple_repeat        1     37     (0)  1991  
    23    9.4  0.0  0.0  GG704911  5555179 5555213 (2927110) + (CAT)n                                              Simple_repeat        1     35     (0)  1992  
    26    0.0  0.0  0.0  GG704911  5555853 5555877 (2926446) + (GGAGCA)n                                           Simple_repeat        1     25     (0)  1993  
    12   19.6  0.0  0.0  GG704911  5560907 5560935 (2921388) + (GAT)n                                              Simple_repeat        1     29     (0)  1994  
    27    8.8  0.0  0.0  GG704911  5562511 5562547 (2919776) + (A)n                                                Simple_repeat        1     37     (0)  1995  
    13   19.3  0.0  8.9  GG704911  5563728 5563776 (2918547) + GA-rich                                             Low_complexity       1     45     (0)  1996  
    24   21.9  9.0  0.0  GG704911  5572965 5573064 (2909259) + (CATCTT)n                                           Simple_repeat        1    109     (0)  1997  
    15   15.5  7.0  0.0  GG704911  5580325 5580367 (2901956) + (TTCCCA)n                                           Simple_repeat        1     46     (0)  1998  
    14   21.1  0.0  0.0  GG704911  5587366 5587399 (2894924) + (TAGT)n                                             Simple_repeat        1     34     (0)  1999  
    15    4.7  0.0  0.0  GG704911  5590925 5590946 (2891377) + (CAA)n                                              Simple_repeat        1     22     (0)  2000  
    21    6.5  6.1  0.0  GG704911  5592123 5592155 (2890168) + (TC)n                                               Simple_repeat        1     35     (0)  2001  
    22   10.0  0.0  0.0  GG704911  5593720 5593751 (2888572) + (T)n                                                Simple_repeat        1     32     (0)  2002  
    23    7.2  0.0  0.0  GG704911  5605605 5605634 (2876689) + (A)n                                                Simple_repeat        1     30     (0)  2003  
    52    0.0  2.0  0.0  GG704911  5611944 5611994 (2870329) + (TTTTCTTT)n                                         Simple_repeat        1     52     (0)  2004  
    18    8.6  2.4  5.0  GG704911  5616269 5616309 (2866014) + (TTTTCAT)n                                          Simple_repeat        1     40     (0)  2005  
    16   29.0  0.0  0.0  GG704911  5616746 5616795 (2865528) + (GAT)n                                              Simple_repeat        1     50     (0)  2006  
    27    0.0  0.0  0.0  GG704911  5622513 5622541 (2859782) + (A)n                                                Simple_repeat        1     29     (0)  2007  
    20    4.3  0.0  0.0  GG704911  5628080 5628103 (2854220) + (A)n                                                Simple_repeat        1     24     (0)  2008  
    12    9.7  0.0  0.0  GG704911  5636442 5636463 (2845860) + (TTCG)n                                             Simple_repeat        1     22     (0)  2009  
   375   27.8  0.0  0.0  GG704911  5636521 5636617 (2845706) C RIX-comp-chim_Blc49_Cimm_RS-B-G81-Map5_reversed     Unknown         (1089)   5940    5844  2010  
   441   33.5  0.6  0.6  GG704911  5637111 5637278 (2845045) C DTX-incomp-chim_Blc25_Cimm_RS-L-B10-Map1            LTR/Gypsy       (3101)   8395    8228  2011  
    17    0.0  0.0  0.0  GG704911  5641718 5641736 (2840587) + (A)n                                                Simple_repeat        1     19     (0)  2012  
    12   33.5  0.0  1.7  GG704911  5642110 5642170 (2840153) + GA-rich                                             Low_complexity       1     60     (0)  2013  
    19    9.4  0.0  2.9  GG704911  5648041 5648076 (2834247) + (GGGAGA)n                                           Simple_repeat        1     35     (0)  2014  
    22   14.3  0.0  0.0  GG704911  5648600 5648638 (2833685) + (AGA)n                                              Simple_repeat        1     39     (0)  2015  
    20   23.9  4.1  6.7  GG704911  5649105 5649226 (2833097) + (TCCCTAA)n                                          Simple_repeat        1    119     (0)  2016  
    12   17.6  3.1  0.0  GG704911  5653796 5653827 (2828496) + (TGCAAG)n                                           Simple_repeat        1     33     (0)  2017  
    16   19.2  0.0  0.0  GG704911  5663750 5663779 (2818544) + (T)n                                                Simple_repeat        1     30     (0)  2018  
    13   11.7  3.6  0.0  GG704911  5670524 5670551 (2811772) + GA-rich                                             Low_complexity       1     29     (0)  2019  
    15    0.0  0.0  0.0  GG704911  5673799 5673817 (2808506) + (AAT)n                                              Simple_repeat        1     19     (0)  2020  
    16   21.6  2.0  2.0  GG704911  5675864 5675913 (2806410) + (TGCTGG)n                                           Simple_repeat        1     50     (0)  2021  
    13   10.0  5.9  2.9  GG704911  5684360 5684393 (2797930) + (TTTGC)n                                            Simple_repeat        1     35     (0)  2022  
    22    7.4  0.0  0.0  GG704911  5699012 5699047 (2783276) + (A)n                                                Simple_repeat        1     36     (0)  2023  
    28   20.7  0.0  0.0  GG704911  5700378 5700433 (2781890) + A-rich                                              Low_complexity       1     56     (0)  2024  
    11   18.7  0.0  7.7  GG704911  5716449 5716490 (2765833) + (CCACCT)n                                           Simple_repeat        1     39     (0)  2025  
    16   26.4  0.0  0.0  GG704911  5721939 5721983 (2760340) + A-rich                                              Low_complexity       1     45     (0)  2026  
    29    8.3  0.0  0.0  GG704911  5722190 5722228 (2760095) + (A)n                                                Simple_repeat        1     39     (0)  2027  
    37   16.0  3.8  1.2  GG704911  5724606 5724684 (2757639) + GA-rich                                             Low_complexity       1     81     (0)  2028  
    20    4.3  0.0  0.0  GG704911  5724924 5724947 (2757376) + (G)n                                                Simple_repeat        1     24     (0)  2029  
    47   22.6  5.7  1.8  GG704911  5725052 5725210 (2757113) + GA-rich                                             Low_complexity       1    165     (0)  2030  
    22   10.5  0.0  0.0  GG704911  5726042 5726072 (2756251) + (A)n                                                Simple_repeat        1     31     (0)  2031  
    22   14.3  4.2  2.0  GG704911  5726161 5726208 (2756115) + GA-rich                                             Low_complexity       1     49     (0)  2032  
    19   11.1  0.0  0.0  GG704911  5726562 5726590 (2755733) + (GA)n                                               Simple_repeat        1     29     (0)  2033  
    32    0.0  0.0  0.0  GG704911  5726799 5726828 (2755495) + (TACA)n                                             Simple_repeat        1     30     (0)  2034  
    29   12.9  0.0  0.0  GG704911  5727018 5727061 (2755262) + (T)n                                                Simple_repeat        1     44     (0)  2035  
    13   12.1  8.3  0.0  GG704911  5727194 5727229 (2755094) + (GTACGGA)n                                          Simple_repeat        1     39     (0)  2036  
    12   14.4  0.0  0.0  GG704911  5727498 5727521 (2754802) + (GAT)n                                              Simple_repeat        1     24     (0)  2037  
    38    0.0  0.0  0.0  GG704911  5727812 5727844 (2754479) + (AC)n                                               Simple_repeat        1     33     (0)  2038  
    34   18.2  0.0  0.0  GG704911  5728147 5728208 (2754115) + A-rich                                              Low_complexity       1     62     (0)  2039  
    19    0.0  0.0  0.0  GG704911  5745419 5745439 (2736884) + (T)n                                                Simple_repeat        1     21     (0)  2040  
    15    4.8  0.0  0.0  GG704911  5766519 5766540 (2715783) + (CGT)n                                              Simple_repeat        1     22     (0)  2041  
    21    7.7  0.0  0.0  GG704911  5773460 5773487 (2708836) + (T)n                                                Simple_repeat        1     28     (0)  2042  
   285   18.7  3.7  9.9  GG704911  5782903 5783009 (2699314) C RLX-comp_Blc1_Cimm_RS-L-B77-Map1                    LTR/Copia        (106)   5167    5067  2043  
    16    5.3  0.0  0.0  GG704911  5788266 5788285 (2694038) + (T)n                                                Simple_repeat        1     20     (0)  2044  
    16   18.6  4.4  6.0  GG704911  5817440 5817507 (2664816) + (ATATTAG)n                                          Simple_repeat        1     67     (0)  2045  
    19   22.1  3.3  1.6  GG704911  5818055 5818114 (2664209) + (GTGA)n                                             Simple_repeat        1     61     (0)  2046  
    15    0.0 11.1  0.0  GG704911  5824353 5824383 (2657940) + (AAAG)n                                             Simple_repeat        1     34     (0)  2047  
    13    9.6  0.0  0.0  GG704911  5825668 5825690 (2656633) + (CAGG)n                                             Simple_repeat        1     23     (0)  2048  
    13   15.5  0.0  3.3  GG704911  5826410 5826440 (2655883) + (TCCTC)n                                            Simple_repeat        1     30     (0)  2049  
    13   15.4  5.6  0.0  GG704911  5827494 5827529 (2654794) + A-rich                                              Low_complexity       1     38     (0)  2050  
    17   15.6  0.0  0.0  GG704911  5827703 5827731 (2654592) + A-rich                                              Low_complexity       1     29     (0)  2051  
    21    0.0  0.0  0.0  GG704911  5829761 5829783 (2652540) + (A)n                                                Simple_repeat        1     23     (0)  2052  
    19   26.4  1.7  0.0  GG704911  5829923 5829981 (2652342) + GA-rich                                             Low_complexity       1     60     (0)  2053  
    16    7.0  3.1  3.1  GG704911  5830910 5830941 (2651382) + (AAAAGA)n                                           Simple_repeat        1     32     (0)  2054  
    31   18.4  0.0  0.0  GG704911  5831660 5831715 (2650608) + A-rich                                              Low_complexity       1     56     (0)  2055  
    18    4.8  0.0  0.0  GG704911  5833113 5833134 (2649189) + (A)n                                                Simple_repeat        1     22     (0)  2056  
    39   10.0  0.0  0.0  GG704911  5833526 5833580 (2648743) + (A)n                                                Simple_repeat        1     55     (0)  2057  
    19   18.9  0.0  0.0  GG704911  5841776 5841811 (2640512) + A-rich                                              Low_complexity       1     36     (0)  2058  
    20    6.9  0.0  0.0  GG704911  5843928 5843958 (2638365) + (AGTCA)n                                            Simple_repeat        1     31     (0)  2059  
    33    0.0  0.0  0.0  GG704911  5847546 5847576 (2634747) + (GATT)n                                             Simple_repeat        1     31     (0)  2060  
    11   13.8  2.8  5.7  GG704911  5848770 5848805 (2633518) + (TGATGG)n                                           Simple_repeat        1     35     (0)  2061  
    45   19.7  4.4  0.0  GG704911  5851514 5851626 (2630697) + GA-rich                                             Low_complexity       1    118     (0)  2062  
    13   21.8  0.0  2.6  GG704911  5851792 5851830 (2630493) + (GTGCGT)n                                           Simple_repeat        1     38     (0)  2063  
    20    4.3  0.0  0.0  GG704911  5851961 5851984 (2630339) + (C)n                                                Simple_repeat        1     24     (0)  2064  
    24   15.9  0.0  0.0  GG704911  5852889 5852930 (2629393) + (CT)n                                               Simple_repeat        1     42     (0)  2065  
    24   18.2  0.0  0.0  GG704911  5852918 5852961 (2629362) + (TG)n                                               Simple_repeat        1     44     (0)  2066  
    21   12.9  0.0  4.5  GG704911  5853052 5853097 (2629226) + (AATA)n                                             Simple_repeat        1     44     (0)  2067  
    32    0.0  0.0  2.9  GG704911  5854443 5854477 (2627846) + (AAAAT)n                                            Simple_repeat        1     34     (0)  2068  
    18   15.8  0.0  0.0  GG704911  5854478 5854513 (2627810) + GA-rich                                             Low_complexity       1     36     (0)  2069  
    18   12.6  0.0  0.0  GG704911  5861053 5861079 (2621244) + (A)n                                                Simple_repeat        1     27     (0)  2070  
    45    4.6  5.7  1.4  GG704911  5867118 5867187 (2615136) + (GA)n                                               Simple_repeat        1     73     (0)  2071  
    17   12.0  0.0  5.3  GG704911  5873110 5873149 (2609174) + (TTTTCT)n                                           Simple_repeat        1     38     (0)  2072  
    32    9.1  1.6  1.6  GG704911  5874283 5874343 (2607980) + (TTGCATCTG)n                                        Simple_repeat        1     61     (0)  2073  
    18   23.1  4.9  0.0  GG704911  5878001 5878061 (2604262) + (ATGACG)n                                           Simple_repeat        1     64     (0)  2074  
    16    0.0  0.0  0.0  GG704911  5885705 5885721 (2596602) + (A)n                                                Simple_repeat        1     17     (0)  2075  
    12    4.7  4.5  0.0  GG704911  5893217 5893238 (2589085) + (AAAT)n                                             Simple_repeat        1     23     (0)  2076  
    18   12.6  0.0  0.0  GG704911  5899241 5899267 (2583056) + (T)n                                                Simple_repeat        1     27     (0)  2077  
    16   18.4  0.0  6.5  GG704911  5899970 5900018 (2582305) + (TTTTCT)n                                           Simple_repeat        1     46     (0)  2078  
    14    4.2  0.0  7.4  GG704911  5900074 5900102 (2582221) + (AGGGA)n                                            Simple_repeat        1     27     (0)  2079  
    14   31.6  0.0  0.0  GG704911  5900378 5900428 (2581895) + A-rich                                              Low_complexity       1     51     (0)  2080  
    27   28.0  0.9  3.7  GG704911  5903313 5903422 (2578901) + (TTTTCT)n                                           Simple_repeat        1    107     (0)  2081  
    24   23.4  0.0  0.0  GG704911  5903776 5903826 (2578497) + A-rich                                              Low_complexity       1     51     (0)  2082  
    17    0.0  0.0  0.0  GG704911  5904100 5904120 (2578203) + (AGC)n                                              Simple_repeat        1     21     (0)  2083  
    26   11.5  0.0  0.0  GG704911  5904709 5904746 (2577577) + (A)n                                                Simple_repeat        1     38     (0)  2084  
    15    5.5  0.0  0.0  GG704911  5904789 5904807 (2577516) + (A)n                                                Simple_repeat        1     19     (0)  2084  
    45   20.7  0.0  0.0  GG704911  5904970 5905058 (2577265) + (T)n                                                Simple_repeat        1     89     (0)  2085  
    16   17.9  4.5  0.0  GG704911  5905699 5905742 (2576581) + (CTCCTC)n                                           Simple_repeat        1     46     (0)  2086  
    18   32.2  0.0  0.0  GG704911  5905806 5905874 (2576449) + (TTTTTTT)n                                          Simple_repeat        1     69     (0)  2087  
    23   21.6  0.0  0.0  GG704911  5906063 5906110 (2576213) + A-rich                                              Low_complexity       1     48     (0)  2088  
    17    8.8  0.0  0.0  GG704911  5906149 5906179 (2576144) + (T)n                                                Simple_repeat        1     31     (0)  2089  
    26   14.3  3.7  0.0  GG704911  5906444 5906497 (2575826) + (AAT)n                                              Simple_repeat        1     56     (0)  2090  
    27    0.0  0.0  0.0  GG704911  5907659 5907687 (2574636) + (A)n                                                Simple_repeat        1     29     (0)  2091  
    24    6.9  0.0  0.0  GG704911  5908193 5908223 (2574100) + (T)n                                                Simple_repeat        1     31     (0)  2092  
    34    0.0  0.0  0.0  GG704911  5908322 5908353 (2573970) + (T)n                                                Simple_repeat        1     32     (0)  2093  
    13   12.2  8.3  0.0  GG704911  5909255 5909290 (2573033) + (GTACGGA)n                                          Simple_repeat        1     39     (0)  2094  
    17   32.9  0.0  1.5  GG704911  5910398 5910465 (2571858) + A-rich                                              Low_complexity       1     67     (0)  2095  
    14    8.5  7.3  4.8  GG704911  5929398 5929438 (2552885) + (CGTGAT)n                                           Simple_repeat        1     42     (0)  2096  
    23    6.0  0.0  2.8  GG704911  5946669 5946705 (2535618) + (AAGAA)n                                            Simple_repeat        1     36     (0)  2097  
    30   23.6  0.0  6.1  GG704911  5949478 5949582 (2532741) + (CCTCCA)n                                           Simple_repeat        1     99     (0)  2098  
    12    0.0 14.8  0.0  GG704911  5962728 5962754 (2519569) + (GCTT)n                                             Simple_repeat        1     31     (0)  2099  
    12   20.6  2.9  0.0  GG704911  5963738 5963771 (2518552) + (TGA)n                                              Simple_repeat        1     35     (0)  2100  
    16    0.0  0.0  0.0  GG704911  5975704 5975720 (2506603) + (A)n                                                Simple_repeat        1     17     (0)  2101  
    18   13.2  0.0  0.0  GG704911  5979376 5979408 (2502915) + (AAAG)n                                             Simple_repeat        1     33     (0)  2102  
    12    5.6  0.0  0.0  GG704911  5979752 5979770 (2502553) + (AGA)n                                              Simple_repeat        1     19     (0)  2103  
    16   13.1  0.0  0.0  GG704911  5980178 5980202 (2502121) + (GT)n                                               Simple_repeat        1     25     (0)  2104  
    22   10.5  0.0  0.0  GG704911  5985169 5985199 (2497124) + (T)n                                                Simple_repeat        1     31     (0)  2105  
    13   13.9  2.9  2.9  GG704911  5988856 5988889 (2493434) + (TTTC)n                                             Simple_repeat        1     34     (0)  2106  
    23   23.9  2.8  1.4  GG704911  5989001 5989011 (2493312) + (TTTC)n                                             Simple_repeat        1     41    (32)  2107  
    24   21.5  0.0  0.0  GG704911  5989013 5989061 (2493262) + (T)n                                                Simple_repeat        1     49     (0)  2108  
    23   23.9  2.8  1.4  GG704911  5989067 5989072 (2493251) + (TTTC)n                                             Simple_repeat       42     73     (0)  2107  
    17    9.1  0.0  0.0  GG704911  6016573 6016596 (2465727) + (A)n                                                Simple_repeat        1     24     (0)  2109  
    26    9.1  0.0  0.0  GG704911  6026943 6026978 (2455345) + (A)n                                                Simple_repeat        1     36     (0)  2110  
    13    4.1  8.0  0.0  GG704911  6027258 6027282 (2455041) + (AGAAA)n                                            Simple_repeat        1     27     (0)  2111  
    15    7.5  3.6  0.0  GG704911  6027537 6027564 (2454759) + (TCTTT)n                                            Simple_repeat        1     29     (0)  2112  
    31    3.0  0.0  0.0  GG704911  6027598 6027631 (2454692) + (AAAGAAA)n                                          Simple_repeat        1     34     (0)  2113  
    18    0.0  0.0  0.0  GG704911  6027872 6027891 (2454432) + (A)n                                                Simple_repeat        1     20     (0)  2114  
    19   14.2  0.0  0.0  GG704911  6029913 6029943 (2452380) + (A)n                                                Simple_repeat        1     31     (0)  2115  
    12   16.2  0.0  3.5  GG704911  6030352 6030381 (2451942) + (TGCAT)n                                            Simple_repeat        1     29     (0)  2116  
    18   11.1  0.0  9.3  GG704911  6030424 6030470 (2451853) + (ACA)n                                              Simple_repeat        1     43     (0)  2117  
    13   15.9  0.0  0.0  GG704911  6030964 6030991 (2451332) + (TTTA)n                                             Simple_repeat        1     28     (0)  2118  
    17    4.3  4.2  0.0  GG704911  6031316 6031339 (2450984) + (TC)n                                               Simple_repeat        1     25     (0)  2119 *
    22    4.0  0.0  0.0  GG704911  6031336 6031361 (2450962) + (T)n                                                Simple_repeat        1     26     (0)  2120  
    25   17.0  0.0  6.9  GG704911  6031596 6031657 (2450666) + (TC)n                                               Simple_repeat        1     58     (0)  2121  
    22   16.3  0.0  0.0  GG704911  6032102 6032137 (2450186) + A-rich                                              Low_complexity       1     36     (0)  2122  
    18   10.1  3.1  0.0  GG704911  6032299 6032330 (2449993) + (CCA)n                                              Simple_repeat        1     33     (0)  2123  
    26   13.4  3.9  1.9  GG704911  6032342 6032393 (2449930) + (TC)n                                               Simple_repeat        1     53     (0)  2124  
    21    7.7  0.0  0.0  GG704911  6032702 6032729 (2449594) + (CT)n                                               Simple_repeat        1     28     (0)  2125  
    17   18.8  0.0  2.3  GG704911  6032789 6032836 (2449487) + (TTTTCT)n                                           Simple_repeat        1     46     (0)  2126  
    18   19.9  2.2  0.0  GG704911  6034037 6034082 (2448241) + A-rich                                              Low_complexity       1     47     (0)  2127  
    33    0.0  0.0  0.0  GG704911  6034472 6034502 (2447821) + (T)n                                                Simple_repeat        1     31     (0)  2128  
    30   18.8  0.0  0.0  GG704911  6034837 6034891 (2447432) + (T)n                                                Simple_repeat        1     55     (0)  2129  
    14    5.0  0.0  0.0  GG704911  6035049 6035069 (2447254) + (TTTA)n                                             Simple_repeat        1     21     (0)  2130  
    22   10.8  0.0  0.0  GG704911  6035323 6035354 (2446969) + (A)n                                                Simple_repeat        1     32     (0)  2131  
   414   24.6  0.8  1.5  GG704911  6035529 6035660 (2446663) + RIX-incomp-chim_Blc22_Cimm_RS-L-B8-Map1_reversed    LINE/Tad1         8537   8667  (3654)  2132  
    13   12.0  3.7  0.0  GG704911  6036512 6036538 (2445785) + (CCA)n                                              Simple_repeat        1     28     (0)  2133  
    18   18.7  0.0  0.0  GG704911  6038881 6038912 (2443411) + (T)n                                                Simple_repeat        1     32     (0)  2134  
    13   26.7  0.0  0.0  GG704911  6044011 6044051 (2438272) + (ACCGGC)n                                           Simple_repeat        1     41     (0)  2135  
    20    7.9 13.0  0.0  GG704911  6044800 6044853 (2437470) + GA-rich                                             Low_complexity       1     61     (0)  2136  
    12   15.7  1.9 10.4  GG704911  6044834 6044885 (2437438) + G-rich                                              Low_complexity       1     48     (0)  2137 *
    16    0.0  0.0  0.0  GG704911  6046004 6046021 (2436302) + (T)n                                                Simple_repeat        1     18     (0)  2138  
    23   13.0  0.0  0.0  GG704911  6047163 6047197 (2435126) + (T)n                                                Simple_repeat        1     35     (0)  2139  
    15   11.2  3.3  0.0  GG704911  6048022 6048051 (2434272) + (GAAAA)n                                            Simple_repeat        1     31     (0)  2140  
    24   18.1  0.0  0.0  GG704911  6055867 6055910 (2426413) + (T)n                                                Simple_repeat        1     44     (0)  2141  
    13   18.8  2.6  2.6  GG704911  6061365 6061402 (2420921) + (TCG)n                                              Simple_repeat        1     38     (0)  2142  
    16    9.6  0.0  0.0  GG704911  6063119 6063141 (2419182) + (A)n                                                Simple_repeat        1     23     (0)  2143  
    15   27.4  0.0  0.0  GG704911  6063153 6063189 (2419134) + (TA)n                                               Simple_repeat        1     37     (0)  2144  
    19    4.5  0.0  0.0  GG704911  6070691 6070713 (2411610) + (T)n                                                Simple_repeat        1     23     (0)  2145  
    19   31.0  0.0  0.0  GG704911  6071303 6071369 (2410954) + (GCTGTT)n                                           Simple_repeat        1     67     (0)  2146 *
    21   24.6  1.6  1.6  GG704911  6071345 6071408 (2410915) + (GTG)n                                              Simple_repeat        1     64     (0)  2147  
    42   16.5  0.0  0.0  GG704911  6071774 6071844 (2410479) + (T)n                                                Simple_repeat        1     71     (0)  2148  
    19   14.0  6.4  0.0  GG704911  6072098 6072144 (2410179) + (TGTA)n                                             Simple_repeat        1     50     (0)  2149  
    55   23.9  5.0  2.4  GG704911  6072268 6072467 (2409856) + GA-rich                                             Low_complexity       1    205     (0)  2150  
    12    5.5  0.0  0.0  GG704911  6072577 6072595 (2409728) + (CAG)n                                              Simple_repeat        1     19     (0)  2151  
    14   15.4  2.6  2.6  GG704911  6072713 6072750 (2409573) + (CCGTCA)n                                           Simple_repeat        1     38     (0)  2152  
    14   26.3  0.0  0.0  GG704911  6072752 6072792 (2409531) + (ACG)n                                              Simple_repeat        1     41     (0)  2153  
    32   22.8  3.3  0.0  GG704911  6072930 6073035 (2409288) + (TTTCTTT)n                                          Simple_repeat        1    109     (0)  2154  
    28    3.3  0.0  0.0  GG704911  6073158 6073188 (2409135) + (TGGTGA)n                                           Simple_repeat        1     31     (0)  2155  
    15    7.5  3.6  0.0  GG704911  6073479 6073506 (2408817) + (AAAAT)n                                            Simple_repeat        1     29     (0)  2156  
    17    4.3  0.0  0.0  GG704911  6073877 6073900 (2408423) + (CCAG)n                                             Simple_repeat        1     24     (0)  2157  
    27    0.0  0.0  0.0  GG704911  6073922 6073947 (2408376) + (T)n                                                Simple_repeat        1     26     (0)  2158  
    18    7.8  0.0  0.0  GG704911  6074087 6074113 (2408210) + (CAT)n                                              Simple_repeat        1     27     (0)  2159  
    69    1.6  0.0  0.0  GG704911  6074580 6074642 (2407681) + (CT)n                                               Simple_repeat        1     63     (0)  2160  
    35    0.0  0.0  0.0  GG704911  6074841 6074873 (2407450) + (T)n                                                Simple_repeat        1     33     (0)  2161  
    21    0.0  0.0  0.0  GG704911  6075647 6075669 (2406654) + (A)n                                                Simple_repeat        1     23     (0)  2162  
    25   18.1  3.6  4.9  GG704911  6075855 6075937 (2406386) + GA-rich                                             Low_complexity       1     82     (0)  2163  
    15   14.4  0.0  0.0  GG704911  6076469 6076492 (2405831) + (CA)n                                               Simple_repeat        1     24     (0)  2164  
    32   18.3  0.0  0.0  GG704911  6077294 6077350 (2404973) + A-rich                                              Low_complexity       1     57     (0)  2165  
    18   21.2  0.0  0.0  GG704911  6077491 6077540 (2404783) + (TTCTTT)n                                           Simple_repeat        1     50     (0)  2166  
    12   31.1  0.0  3.6  GG704911  6079047 6079103 (2403220) + (CTTTTTT)n                                          Simple_repeat        1     55     (0)  2167  
    16    0.0  0.0  0.0  GG704911  6083547 6083564 (2398759) + (T)n                                                Simple_repeat        1     18     (0)  2168  
    27   14.8  1.9  0.0  GG704911  6084516 6084568 (2397755) + A-rich                                              Low_complexity       1     54     (0)  2169  
    30   18.6  0.0  0.0  GG704911  6108956 6109010 (2373313) + A-rich                                              Low_complexity       1     55     (0)  2170  
    22    7.4  0.0  0.0  GG704911  6109299 6109327 (2372996) + (A)n                                                Simple_repeat        1     29     (0)  2171  
    26    6.1  0.0  0.0  GG704911  6109562 6109595 (2372728) + (T)n                                                Simple_repeat        1     34     (0)  2172  
    20   14.4  0.0  0.0  GG704911  6109845 6109876 (2372447) + (T)n                                                Simple_repeat        1     32     (0)  2173  
    26    0.0  0.0  0.0  GG704911  6112493 6112517 (2369806) + (TATTTT)n                                           Simple_repeat        1     25     (0)  2174  
    12   22.0  2.2  2.2  GG704911  6112745 6112762 (2369561) + (CACC)n                                             Simple_repeat        1     19     (0)  2175  
    27    0.0  0.0  3.5  GG704911  6112763 6112792 (2369531) + (CCG)n                                              Simple_repeat        1     29     (0)  2176  
    12   22.0  2.2  2.2  GG704911  6112793 6112818 (2369505) + (CACC)n                                             Simple_repeat        4     28     (0)  2177  
    16    9.8  0.0  0.0  GG704911  6113088 6113109 (2369214) + (T)n                                                Simple_repeat        1     22     (0)  2178  
    15   16.4  9.2  2.9  GG704911  6113110 6113151 (2369172) + (ATTTTCC)n                                          Simple_repeat        2     69     (0)  2179  
    14   20.1  3.0  7.9  GG704911  6113152 6113217 (2369106) + (GCT)n                                              Simple_repeat        1     63     (0)  2180  
    12   13.9  0.0  0.0  GG704911  6117691 6117714 (2364609) + (ATGA)n                                             Simple_repeat        1     24     (0)  2181  
    28   20.8  0.0  0.0  GG704911  6119126 6119180 (2363143) + (T)n                                                Simple_repeat        1     55     (0)  2182  
   271   14.3  1.7  7.0  GG704911  6120745 6120804 (2361519) C RLX-incomp_Blc63_Cimm_RS-L-B83-Map1                 LTR/Copia       (3111)     65       9  2183  
    18   20.3  0.0  0.0  GG704911  6122755 6122789 (2359534) + (T)n                                                Simple_repeat        1     35     (0)  2184  
    19   12.1  0.0  0.0  GG704911  6123336 6123363 (2358960) + (T)n                                                Simple_repeat        1     28     (0)  2185  
    15   18.3  0.0  5.0  GG704911  6123364 6123376 (2358947) + (CTTT)n                                             Simple_repeat        2     40     (0)  2186  
    13   10.3  2.9  5.9  GG704911  6131324 6131358 (2350965) + (AAGGC)n                                            Simple_repeat        1     34     (0)  2187  
    33   18.7  0.0  0.0  GG704911  6141126 6141186 (2341137) + (T)n                                                Simple_repeat        1     61     (0)  2188  
    16    8.7  0.0  0.0  GG704911  6145278 6145302 (2337021) + (CTT)n                                              Simple_repeat        1     25     (0)  2189  
    13   20.5  5.3  6.7  GG704911  6145494 6145569 (2336754) + A-rich                                              Low_complexity       1     75     (0)  2190  
 12280    8.9  0.0  0.0  GG704911  6163005 6164564 (2317759) C DTX-incomp_Blc56_Cimm_RS-B-G67-Map17                DNA/hAT-Ac         (1)   5846    4287  2191  
 77250    9.6  0.1  0.0  GG704911  6164565 6175196 (2307127) C RLX-incomp_Blc2_Cimm_RS-L-B19-Map1                  LTR/Gypsy          (0)  10633       1  2192  
 30280   11.5  0.1  1.7  GG704911  6175197 6179419 (2302904) + XXX-chim_Blc28_Cimm_RS-L-B12-Map1                   LTR/Copia         3041   7196  (3999)  2193  
 96854    0.0  0.0  0.0  GG704911  6180956 6191584 (2290739) + RLX-incomp-chim_Blc2_Cimm_RS-L-B23-Map1             LTR/Gypsy            1  10629     (0)  2194  
    13   13.3  6.1  0.0  GG704911  6198149 6198181 (2284142) + (CCTGC)n                                            Simple_repeat        1     35     (0)  2195  
    13   11.5  3.2  3.2  GG704911  6198402 6198432 (2283891) + (CTC)n                                              Simple_repeat        1     31     (0)  2196  
    28    0.0  0.0  0.0  GG704911  6198441 6198467 (2283856) + (T)n                                                Simple_repeat        1     27     (0)  2197  
    44    2.3  0.0  0.0  GG704911  6198826 6198870 (2283453) + (T)n                                                Simple_repeat        1     45     (0)  2198  
    24    6.0  0.0  0.0  GG704911  6201044 6201078 (2281245) + (TAAAAA)n                                           Simple_repeat        1     35     (0)  2199  
    19   11.9  2.7  0.0  GG704911  6204361 6204397 (2277926) + (CTCTTT)n                                           Simple_repeat        1     38     (0)  2200  
    21   11.2  0.0  0.0  GG704911  6222105 6222134 (2260189) + (A)n                                                Simple_repeat        1     30     (0)  2201  
    17   14.4  0.0  0.0  GG704911  6222264 6222295 (2260028) + (TTAG)n                                             Simple_repeat        1     32     (0)  2202  
    19   11.6  0.0  0.0  GG704911  6224507 6224534 (2257789) + (A)n                                                Simple_repeat        1     28     (0)  2203  
    21    4.2  0.0  0.0  GG704911  6224583 6224607 (2257716) + (A)n                                                Simple_repeat        1     25     (0)  2203  
    33    0.0  2.9  0.0  GG704911  6228202 6228235 (2254088) + (TTTTTA)n                                           Simple_repeat        1     35     (0)  2204  
    16   24.7  0.0  0.0  GG704911  6234562 6234596 (2247727) + (T)n                                                Simple_repeat        1     35     (0)  2205  
    14   18.2  3.6  5.6  GG704911  6240323 6240377 (2241946) + (TATTT)n                                            Simple_repeat        1     54     (0)  2206  
    18    0.0  0.0  0.0  GG704911  6243269 6243288 (2239035) + (T)n                                                Simple_repeat        1     20     (0)  2207  
    30    0.0  0.0  0.0  GG704911  6249334 6249361 (2232962) + (T)n                                                Simple_repeat        1     28     (0)  2208  
    12   15.8  0.0  3.5  GG704911  6279139 6279168 (2203155) + (GAC)n                                              Simple_repeat        1     29     (0)  2209  
    20   19.2  2.4  5.1  GG704911  6279939 6280006 (2202317) + A-rich                                              Low_complexity       1     66     (0)  2210  
    26   18.9  0.0  0.0  GG704911  6280175 6280222 (2202101) + (T)n                                                Simple_repeat        1     48     (0)  2211  
    17    0.0  0.0  0.0  GG704911  6280832 6280850 (2201473) + (A)n                                                Simple_repeat        1     19     (0)  2212  
    12   12.0  3.3  3.3  GG704911  6281080 6281109 (2201214) + (TTCC)n                                             Simple_repeat        1     30     (0)  2213  
    33    0.0  0.0  0.0  GG704911  6281116 6281146 (2201177) + (T)n                                                Simple_repeat        1     31     (0)  2214  
    20    6.8  0.0  0.0  GG704911  6282979 6283010 (2199313) + (TATTT)n                                            Simple_repeat        1     32     (0)  2215  
    30    5.7  0.0  0.0  GG704911  6283267 6283303 (2199020) + (T)n                                                Simple_repeat        1     37     (0)  2216  
    13    5.0  0.0  4.5  GG704911  6283363 6283385 (2198938) + (TAA)n                                              Simple_repeat        1     22     (0)  2217  
    19   14.6  2.4  3.8  GG704911  6288864 6288909 (2193414) + A-rich                                              Low_complexity       1     45     (0)  2218  
    22    9.9  0.0  8.5  GG704911  6293949 6293999 (2188324) + GA-rich                                             Low_complexity       1     47     (0)  2219  
    15   23.9  5.6  3.7  GG704911  6294097 6294172 (2188151) + GA-rich                                             Low_complexity       1     77     (0)  2220  
    31    3.1  0.0  0.0  GG704911  6294173 6294205 (2188118) + (GAG)n                                              Simple_repeat        1     33     (0)  2221  
    15   15.0  5.9  7.5  GG704911  6294206 6294241 (2188082) + GA-rich                                             Low_complexity      29     67     (0)  2222  
    17   28.8  1.7  0.0  GG704911  6294261 6294319 (2188004) + (GTT)n                                              Simple_repeat        1     60     (0)  2223  
    18   18.3  2.8  7.3  GG704911  6295327 6295397 (2186926) + GA-rich                                             Low_complexity       1     68     (0)  2224  
    12   11.9  0.0  6.9  GG704911  6297495 6297525 (2184798) + GA-rich                                             Low_complexity       1     29     (0)  2225  
    12   19.9  0.0  0.0  GG704911  6297614 6297642 (2184681) + (GCG)n                                              Simple_repeat        1     29     (0)  2226  
    33   22.4  0.0  0.0  GG704911  6298375 6298442 (2183881) + (T)n                                                Simple_repeat        1     68     (0)  2227  
    12   15.3  3.5  0.0  GG704911  6299916 6299944 (2182379) + (CTT)n                                              Simple_repeat        1     30     (0)  2228  
    28    0.0  0.0  0.0  GG704911  6302947 6302972 (2179351) + (ATC)n                                              Simple_repeat        1     26     (0)  2229  
    18   13.7  0.0  0.0  GG704911  6302975 6303006 (2179317) + (TTC)n                                              Simple_repeat        1     32     (0)  2230  
    23    0.0  0.0  0.0  GG704911  6314549 6314573 (2167750) + (A)n                                                Simple_repeat        1     25     (0)  2231  
    18    8.7  0.0  0.0  GG704911  6315759 6315783 (2166540) + (T)n                                                Simple_repeat        1     25     (0)  2232  
    19   14.2  0.0  0.0  GG704911  6319828 6319858 (2162465) + (GA)n                                               Simple_repeat        1     31     (0)  2233  
    16    0.0  0.0  0.0  GG704911  6323827 6323844 (2158479) + (T)n                                                Simple_repeat        1     18     (0)  2234  
    16   13.2  0.0  0.0  GG704911  6339935 6339959 (2142364) + (A)n                                                Simple_repeat        1     25     (0)  2235  
    17   16.1  0.0  0.0  GG704911  6346539 6346567 (2135756) + A-rich                                              Low_complexity       1     29     (0)  2236  
    18   21.8  6.7  2.4  GG704911  6347618 6347694 (2134629) + GA-rich                                             Low_complexity       1     80     (0)  2237  
    20    0.0  0.0  0.0  GG704911  6349073 6349094 (2133229) + (TA)n                                               Simple_repeat        1     22     (0)  2238  
    27    0.0  0.0  0.0  GG704911  6349130 6349155 (2133168) + (TTAA)n                                             Simple_repeat        1     26     (0)  2239  
    16   12.0  0.0  0.0  GG704911  6349156 6349174 (2133149) + (T)n                                                Simple_repeat        1     19     (0)  2240  
    24   16.4  0.0  0.0  GG704911  6349689 6349729 (2132594) + A-rich                                              Low_complexity       1     41     (0)  2241  
    20   20.7  0.0  0.0  GG704911  6349978 6350016 (2132307) + A-rich                                              Low_complexity       1     39     (0)  2242  
    16   19.7  0.0  0.0  GG704911  6356694 6356729 (2125594) + A-rich                                              Low_complexity       1     36     (0)  2243  
    17   13.9  0.0  0.0  GG704911  6362260 6362291 (2120032) + (TGCCAT)n                                           Simple_repeat        1     32     (0)  2244  
    14    4.2  0.0  7.4  GG704911  6364354 6364382 (2117941) + (TCTTT)n                                            Simple_repeat        1     27     (0)  2245  
    21   13.9  0.0  0.0  GG704911  6370124 6370156 (2112167) + (T)n                                                Simple_repeat        1     33     (0)  2246  
 10657    2.0  0.1  0.0  GG704911  6380064 6381307 (2101016) C PotentialHostGene_Blc86_Cimm_RS-B-R74-Map3_reversed DNA/TcMar-Pogo     (4)   1245       1  2247  
   705   24.4  1.5  2.5  GG704911  6381322 6381523 (2100800) C DTX-incomp_Blc96_Cimm_RS-B-R68-Map3                 DNA/TcMar-Pogo    (69)    438     239  2248  
 62749    3.7  0.1  0.0  GG704911  6381587 6389066 (2093257) + noCat_Blc41_Cimm_RS-B-G84-Map17                     DNA/CMC-EnSpm        4   7491     (1)  2249  
    18   26.1  0.0  0.0  GG704911  6397080 6397129 (2085194) + (TTT)n                                              Simple_repeat        1     50     (0)  2250  
    16    8.8  0.0  4.0  GG704911  6398820 6398845 (2083478) + (AT)n                                               Simple_repeat        1     25     (0)  2251  
   422   13.4  0.0 14.5  GG704911  6398865 6398951 (2083372) + RLX-incomp-chim_Blc18_Cimm_RS-L-B4-Map1_reversed    LTR/Gypsy           13     88 (14228)  2252  
    19    0.0  6.9  0.0  GG704911  6405734 6405762 (2076561) + (TCTT)n                                             Simple_repeat        1     31     (0)  2253  
    23   23.7  0.0  1.7  GG704911  6409753 6409813 (2072510) + (ACC)n                                              Simple_repeat        1     60     (0)  2254  
    25   19.5  0.0  0.0  GG704911  6410227 6410280 (2072043) + A-rich                                              Low_complexity       1     54     (0)  2255  
    31    3.1  0.0  0.0  GG704911  6412790 6412822 (2069501) + (CAT)n                                              Simple_repeat        1     33     (0)  2256  
    38    0.0  0.0  0.0  GG704911  6415868 6415902 (2066421) + (T)n                                                Simple_repeat        1     35     (0)  2257  
    26   17.7  0.0  0.0  GG704911  6417347 6417409 (2064914) + (T)n                                                Simple_repeat        1     63     (0)  2258  
    23   11.2  1.9  5.8  GG704911  6429388 6429441 (2052882) + A-rich                                              Low_complexity       1     52     (0)  2259  
    23   11.0  0.0  0.0  GG704911  6431387 6431425 (2050898) + (TATTT)n                                            Simple_repeat        1     39     (0)  2260  
    16    9.6  0.0  0.0  GG704911  6441901 6441923 (2040400) + (T)n                                                Simple_repeat        1     23     (0)  2261  
    13   12.1  8.3  0.0  GG704911  6455427 6455462 (2026861) + (CAAGGC)n                                           Simple_repeat        1     39     (0)  2262  
    17   20.2  0.0  0.0  GG704911  6456780 6456813 (2025510) + A-rich                                              Low_complexity       1     34     (0)  2263  
    30    8.8  8.2  0.0  GG704911  6463387 6463447 (2018876) + (AATAA)n                                            Simple_repeat        1     66     (0)  2264  
    21   10.8  0.0  0.0  GG704911  6473293 6473322 (2009001) + (C)n                                                Simple_repeat        1     30     (0)  2265  
    16    0.0  0.0  0.0  GG704911  6473833 6473849 (2008474) + (T)n                                                Simple_repeat        1     17     (0)  2266  
    25    6.7  0.0  0.0  GG704911  6474291 6474322 (2008001) + (T)n                                                Simple_repeat        1     32     (0)  2267  
    16    4.5  0.0  0.0  GG704911  6475740 6475762 (2006561) + (CTA)n                                              Simple_repeat        1     23     (0)  2268  
    13   10.6  1.9 12.8  GG704911  6478142 6478193 (2004130) + (CTTTCCG)n                                          Simple_repeat        1     47     (0)  2269  
    24   19.8  0.0  0.0  GG704911  6478567 6478612 (2003711) + (T)n                                                Simple_repeat        1     46     (0)  2270  
    18   13.4  0.0  0.0  GG704911  6479373 6479406 (2002917) + (ATCACC)n                                           Simple_repeat        1     34     (0)  2271  
    36    0.0  0.0  0.0  GG704911  6485861 6485899 (1996424) + (A)n                                                Simple_repeat        1     39     (0)  2272  
    18   37.1  0.0  0.0  GG704911  6486791 6486876 (1995447) + A-rich                                              Low_complexity       1     86     (0)  2273  
    13   12.1  8.3  0.0  GG704911  6487659 6487694 (1994629) + (TTGCTG)n                                           Simple_repeat        1     39     (0)  2274  
    12   24.8  0.0  2.6  GG704911  6488546 6488585 (1993738) + (CTG)n                                              Simple_repeat        1     39     (0)  2275  
    41   17.6  1.2  1.2  GG704911  6490592 6490672 (1991651) + GA-rich                                             Low_complexity       1     81     (0)  2276  
    19    0.0  0.0  0.0  GG704911  6492209 6492229 (1990094) + (CA)n                                               Simple_repeat        1     21     (0)  2277  
    35   14.4  0.0  0.0  GG704911  6494016 6494071 (1988252) + (A)n                                                Simple_repeat        1     56     (0)  2278  
    16   17.2  0.0  4.9  GG704911  6494932 6494974 (1987349) + (GGAGGT)n                                           Simple_repeat        1     41     (0)  2279  
    32    0.0  0.0  0.0  GG704911  6495126 6495155 (1987168) + (T)n                                                Simple_repeat        1     30     (0)  2280  
    25   10.0  4.7  0.0  GG704911  6495969 6496011 (1986312) + (AT)n                                               Simple_repeat        1     45     (0)  2281  
    37   17.9  4.5  0.0  GG704911  6496412 6496502 (1985821) + (TTTTCT)n                                           Simple_repeat        1     95     (0)  2282  
    43    2.3  0.0  0.0  GG704911  6497248 6497291 (1985032) + (ACACCACCA)n                                        Simple_repeat        1     44     (0)  2283  
    49    0.0  0.0  0.0  GG704911  6497907 6497948 (1984375) + (GA)n                                               Simple_repeat        1     42     (0)  2284  
    31    9.8  0.0  0.0  GG704911  6497954 6497997 (1984326) + (A)n                                                Simple_repeat        1     44     (0)  2285  
    23   18.7  0.0  0.0  GG704911  6500204 6500246 (1982077) + (T)n                                                Simple_repeat        1     43     (0)  2286  
    22   11.8  2.0  4.1  GG704911  6500247 6500253 (1982070) + (TTATTTT)n                                          Simple_repeat        1     49     (0)  2287  
    16    9.6  0.0  0.0  GG704911  6500818 6500840 (1981483) + (T)n                                                Simple_repeat        1     23     (0)  2288  
    19    8.7  5.4  0.0  GG704911  6501688 6501724 (1980599) + (CCTCTCT)n                                          Simple_repeat        1     39     (0)  2289  
    31   21.9  4.7  2.8  GG704911  6501781 6501810 (1980513) + (TTC)n                                              Simple_repeat        1     30     (0)  2290  
    31    0.0  0.0  0.0  GG704911  6501811 6501837 (1980486) + (TC)n                                               Simple_repeat        1     27     (0)  2291  
    32   18.3  0.0  0.0  GG704911  6501838 6501894 (1980429) + (T)n                                                Simple_repeat        1     57     (0)  2292  
    31   21.9  4.7  2.8  GG704911  6501895 6501917 (1980406) + (TTC)n                                              Simple_repeat        2     82     (0)  2293  
    29    0.0  0.0  0.0  GG704911  6502232 6502258 (1980065) + (TTC)n                                              Simple_repeat        1     27     (0)  2294  
    37    2.4  2.3  0.0  GG704911  6503028 6503070 (1979253) + (TTTTTTTCT)n                                        Simple_repeat        1     44     (0)  2295  
    27   20.5  0.0  0.0  GG704911  6503775 6503831 (1978492) + (GCA)n                                              Simple_repeat        1     57     (0)  2296  
    14    4.0  7.7  0.0  GG704911  6507200 6507225 (1975098) + (ATGT)n                                             Simple_repeat        1     28     (0)  2297  
    29    8.3  0.0  0.0  GG704911  6512053 6512091 (1970232) + (A)n                                                Simple_repeat        1     39     (0)  2298  
    16   24.2  0.0  0.0  GG704911  6516164 6516203 (1966120) + (CAT)n                                              Simple_repeat        1     40     (0)  2299  
    24   21.4  0.0  0.0  GG704911  6520054 6520100 (1962223) + (T)n                                                Simple_repeat        1     47     (0)  2300  
    11   22.5  3.5  5.4  GG704911  6521236 6521292 (1961031) + (AAGACG)n                                           Simple_repeat        1     56     (0)  2301  
    14   29.2  1.9  0.0  GG704911  6530998 6531051 (1951272) + (ATTTT)n                                            Simple_repeat        1     55     (0)  2302  
    18    8.0  3.7  0.0  GG704911  6542475 6542501 (1939822) + (TC)n                                               Simple_repeat        1     28     (0)  2303  
  6654   26.4  1.7  3.1  GG704911  6562024 6563878 (1918445) + DTX-comp_Blc79_Cimm_RS-B-G19-Map5                   Unknown              1   1830    (57)  2304  
  7364   12.8  7.6  0.0  GG704911  6563879 6564392 (1917931) + RXX-LARD_Blc65_Cimm_RS-L-B85-Map1                   LTR/Gypsy            3    543  (2326)  2305  
    28    6.8  2.1  2.1  GG704911  6564395 6564442 (1917881) + (TTC)n                                              Simple_repeat        1     48     (0)  2306  
  7364   12.8  7.6  0.0  GG704911  6564443 6565025 (1917298) + RXX-LARD_Blc65_Cimm_RS-L-B85-Map1                   LTR/Gypsy          544   1185  (1684)  2305  
 39910   10.0  0.7  0.0  GG704911  6565026 6569675 (1912648) + DTX-incomp_Blc56_Cimm_RS-B-G67-Map17                DNA/hAT-Ac         574   5844     (3)  2307  
  4373    7.4  1.1  0.0  GG704911  6569739 6570266 (1912057) + DYX-comp_Blc59_Cimm_RS-B-G69-Map3                   DNA/Crypton          1    534  (3905)  2308  
 44359    9.4  1.4  0.0  GG704911  6570267 6575512 (1906811) C DTX-incomp_Blc56_Cimm_RS-B-G67-Map17                DNA/hAT-Ac         (1)   5846     532  2309  
    32    3.0  0.0  0.0  GG704911  6575513 6575546 (1906777) + (AGA)n                                              Simple_repeat        1     34     (0)  2310  
 44359    9.4  1.4  0.0  GG704911  6575547 6576062 (1906261) C DTX-incomp_Blc56_Cimm_RS-B-G67-Map17                DNA/hAT-Ac      (5316)    531       6  2309  
   912   10.5  0.0  0.0  GG704911  6576063 6576176 (1906147) + DYX-comp_Blc59_Cimm_RS-B-G69-Map3                   DNA/Crypton        526    639  (3800)  2311  
 14784    6.2  0.1  0.2  GG704911  6576177 6577968 (1904355) + RLX-incomp_Blc60_Cimm_RS-B-R76-Map3                 LTR/Gypsy            1   1790  (2504)  2312  
 99585    0.0  0.0  0.0  GG704911  6577969 6588649 (1893674) C RLX-comp_Blc30_Cimm_RS-L-B16-Map1_reversed          LTR/Gypsy          (0)  10681       1  2313  
 38153   13.5  0.7  0.2  GG704911  6588650 6593945 (1888378) + RLX-incomp_Blc50_Cimm_RS-L-B55-Map1                 LTR/Gypsy         1637   6943     (0)  2314  
 28102   15.0  0.0  0.0  GG704911  6593946 6597750 (1884573) + DYX-comp_Blc59_Cimm_RS-B-G69-Map3                   DNA/Crypton        635   4439     (0)  2315  
    13   16.1  0.0  0.0  GG704911  6601051 6601078 (1881245) + (GCGG)n                                             Simple_repeat        1     28     (0)  2316  
    15   23.4  0.0  0.0  GG704911  6603584 6603623 (1878700) + (AGCCGC)n                                           Simple_repeat        1     40     (0)  2317  
    11   28.4  0.0  0.0  GG704911  6603778 6603816 (1878507) + A-rich                                              Low_complexity       1     39     (0)  2318  
    34    0.0  0.0  0.0  GG704911  6603973 6604004 (1878319) + (T)n                                                Simple_repeat        1     32     (0)  2319  
    32   12.4  1.5  3.1  GG704911  6618666 6618731 (1863592) + A-rich                                              Low_complexity       1     65     (0)  2320  
    12   12.5  0.0  3.7  GG704911  6635248 6635275 (1847048) + GA-rich                                             Low_complexity       1     27     (0)  2321  
    16    0.0  0.0  0.0  GG704911  6642617 6642633 (1839690) + (A)n                                                Simple_repeat        1     17     (0)  2322  
    19   11.7  0.0  0.0  GG704911  6643338 6643365 (1838958) + (T)n                                                Simple_repeat        1     28     (0)  2323  
    27    0.0  0.0  0.0  GG704911  6643796 6643821 (1838502) + (TCTT)n                                             Simple_repeat        1     26     (0)  2324  
    31   21.6  0.0  0.0  GG704911  6644097 6644160 (1838163) + A-rich                                              Low_complexity       1     64     (0)  2325  
    29   12.4  0.0  0.0  GG704911  6644429 6644472 (1837851) + (A)n                                                Simple_repeat        1     44     (0)  2326  
    16   15.9  0.0  0.0  GG704911  6644782 6644809 (1837514) + GA-rich                                             Low_complexity       1     28     (0)  2327  
    18    8.8  2.5  5.1  GG704911  6645815 6645855 (1836468) + (TTTTA)n                                            Simple_repeat        1     39     (0)  2328  
    19    8.2  0.0  0.0  GG704911  6646398 6646423 (1835900) + (T)n                                                Simple_repeat        1     26     (0)  2329  
    15   14.4  0.0  0.0  GG704911  6646961 6646984 (1835339) + (T)n                                                Simple_repeat        1     24     (0)  2330  
    32    0.0  0.0  2.9  GG704911  6647179 6647213 (1835110) + (TTTTC)n                                            Simple_repeat        1     34     (0)  2331  
    15   18.8  0.0  6.7  GG704911  6647258 6647263 (1835060) + (ATTTT)n                                            Simple_repeat        1     18    (27)  2332  
    18   12.2  2.8  0.0  GG704911  6647264 6647299 (1835024) + (TTTATT)n                                           Simple_repeat        1     37     (0)  2333  
    15   18.8  0.0  6.7  GG704911  6647300 6647305 (1835018) + (ATTTT)n                                            Simple_repeat       19     45     (0)  2332  
    36   19.9  0.0  0.0  GG704911  6647434 6647502 (1834821) + (T)n                                                Simple_repeat        1     69     (0)  2334  
    20   19.0  0.0  0.0  GG704911  6647619 6647655 (1834668) + A-rich                                              Low_complexity       1     37     (0)  2335  
    18   11.6  0.0  5.1  GG704911  6647676 6647716 (1834607) + (ATACTCC)n                                          Simple_repeat        1     39     (0)  2336  
    18    4.8  0.0  0.0  GG704911  6647858 6647879 (1834444) + (T)n                                                Simple_repeat        1     22     (0)  2337  
    26   15.6  3.3  1.6  GG704911  6647933 6647984 (1834339) + (CT)n                                               Simple_repeat        1     53     (0)  2338  
    49    4.0  0.0  0.0  GG704911  6647985 6648035 (1834288) + (TG)n                                               Simple_repeat        1     51     (0)  2339  
    23    3.7  0.0  0.0  GG704911  6648233 6648260 (1834063) + (AG)n                                               Simple_repeat        1     28     (0)  2340  
    14    4.9  0.0  0.0  GG704911  6648613 6648633 (1833690) + (TACA)n                                             Simple_repeat        1     21     (0)  2341  
    20    7.0  3.3  0.0  GG704911  6648647 6648676 (1833647) + (AG)n                                               Simple_repeat        1     31     (0)  2342  
    30   22.0  4.0  4.5  GG704911  6648784 6648894 (1833429) + A-rich                                              Low_complexity       1    110     (0)  2343  
    30   17.3  5.7  2.2  GG704911  6649331 6649418 (1832905) + A-rich                                              Low_complexity       1     91     (0)  2344  
    24   20.1  0.0  0.0  GG704911  6649578 6649623 (1832700) + (T)n                                                Simple_repeat        1     46     (0)  2345  
    24   14.2  3.6  1.8  GG704911  6649624 6649632 (1832691) + (CTTTT)n                                            Simple_repeat        2     57     (0)  2346  
    24    9.5  0.0  0.0  GG704911  6649773 6649806 (1832517) + (T)n                                                Simple_repeat        1     34     (0)  2347  
    27   20.1  0.0  0.0  GG704911  6649864 6649915 (1832408) + A-rich                                              Low_complexity       1     52     (0)  2348  
    12   27.7  0.0  2.3  GG704911  6650118 6650162 (1832161) + GA-rich                                             Low_complexity       1     44     (0)  2349  
    47    7.9  3.6  2.4  GG704911  6651708 6651791 (1830532) + (TTATTT)n                                           Simple_repeat        1     85     (0)  2350  
    16   23.4  0.0  0.0  GG704911  6653849 6653858 (1828465) + (CATTAT)n                                           Simple_repeat        1     24    (22)  2351  
    17   11.6  0.0  0.0  GG704911  6653859 6653887 (1828436) + (ATC)n                                              Simple_repeat        1     29     (0)  2352  
    16   23.4  0.0  0.0  GG704911  6653888 6653894 (1828429) + (CATTAT)n                                           Simple_repeat       25     46     (0)  2351  
   503   17.7 17.8  5.5  GG704911  6657199 6657422 (1824901) C RLX-incomp_Blc75_Cimm_RS-B-G4-Map20                 LTR/Copia        (125)   1910    1736  2353  
    16    0.0  0.0  0.0  GG704911  6660099 6660116 (1822207) + (A)n                                                Simple_repeat        1     18     (0)  2354  
    19   12.6  0.0  0.0  GG704911  6667839 6667877 (1814446) + (GAAAA)n                                            Simple_repeat        1     39     (0)  2355  
    13   11.6  3.6  0.0  GG704911  6667901 6667928 (1814395) + (TTATT)n                                            Simple_repeat        1     29     (0)  2356  
    18   15.5  0.0  0.0  GG704911  6668386 6668415 (1813908) + A-rich                                              Low_complexity       1     30     (0)  2357  
    15    8.2  0.0  3.7  GG704911  6668988 6669015 (1813308) + (GGT)n                                              Simple_repeat        1     27     (0)  2358  
    18   22.6  1.5  4.6  GG704911  6669369 6669401 (1812922) + (TTTCTT)n                                           Simple_repeat        1     62     (0)  2359  
    20    3.6  0.0  3.3  GG704911  6669402 6669432 (1812891) + (CTT)n                                              Simple_repeat        1     30     (0)  2360  
    12   22.0  2.2  4.4  GG704911  6675221 6675266 (1807057) + (CCA)n                                              Simple_repeat        1     45     (0)  2361  
    14   16.2  0.0  0.0  GG704911  6675679 6675706 (1806617) + GA-rich                                             Low_complexity       1     28     (0)  2362  
    13   26.1  0.0  0.0  GG704911  6676258 6676294 (1806029) + (TGA)n                                              Simple_repeat        1     37     (0)  2363  
    14    4.9  0.0  0.0  GG704911  6681470 6681490 (1800833) + (TGCT)n                                             Simple_repeat        1     21     (0)  2364  
   438    9.8  0.0  0.0  GG704911  6684287 6684347 (1797976) C RXX-LARD_Blc24_Cimm_RS-B-R185-Map4                  rRNA            (4331)   7299    7239  2365  
    29    3.2  0.0  0.0  GG704911  6684882 6684913 (1797410) + (GGTTCA)n                                           Simple_repeat        1     32     (0)  2366  
    22   13.4  0.0  0.0  GG704911  6688910 6688943 (1793380) + (T)n                                                Simple_repeat        1     34     (0)  2367  
    46    0.0  0.0  0.0  GG704911  6689698 6689736 (1792587) + (CT)n                                               Simple_repeat        1     39     (0)  2368  
   264   18.9  1.9  0.0  GG704911  6699416 6699468 (1782855) + RLX-incomp_Blc1_Cimm_RS-L-B69-Map1_reversed         LTR/Copia            1     54  (5269)  2369  
    22    0.0  0.0  0.0  GG704911  6699955 6699978 (1782345) + (A)n                                                Simple_repeat        1     24     (0)  2370  
    13   11.5  0.0  6.7  GG704911  6702833 6702864 (1779459) + (TTTCT)n                                            Simple_repeat        1     30     (0)  2371  
   289   19.1  7.3  0.0  GG704911  6709328 6709395 (1772928) C RLX-incomp_Blc7_Cimm_RS-L-B31-Map1                  LTR/Gypsy       (3161)   7417    7345  2372 *
   814   25.1  1.0  0.5  GG704911  6709394 6709597 (1772726) + RLX-comp_Blc8_Cimm_RS-L-B43-Map1                    LTR/Gypsy         7171   7375  (2980)  2373  
   393   25.0  0.0  0.0  GG704911  6709788 6709879 (1772444) + RLX-incomp_Blc6_Cimm_RS-B-R13-Map20                 LTR/Gypsy         7612   7703  (2888)  2374  
    17    7.2  3.5  0.0  GG704911  6713450 6713478 (1768845) + (GAAA)n                                             Simple_repeat        1     30     (0)  2375  
    26   25.2  0.0  0.0  GG704911  6714026 6714101 (1768222) + (TTTTTTT)n                                          Simple_repeat        1     76     (0)  2376  
    24    0.0  0.0  0.0  GG704911  6715094 6715119 (1767204) + (A)n                                                Simple_repeat        1     26     (0)  2377  
    30    8.0  0.0  0.0  GG704911  6716415 6716454 (1765869) + (A)n                                                Simple_repeat        1     40     (0)  2378  
    14   17.5  9.3  0.0  GG704911  6717828 6717890 (1764433) + GA-rich                                             Low_complexity       1     68     (0)  2379  
    21    7.6  0.0  0.0  GG704911  6718709 6718736 (1763587) + (A)n                                                Simple_repeat        1     28     (0)  2380  
    34    0.0  0.0  0.0  GG704911  6719426 6719457 (1762866) + (T)n                                                Simple_repeat        1     32     (0)  2381  
    13   15.9  0.0  0.0  GG704911  6741575 6741602 (1740721) + (AACT)n                                             Simple_repeat        1     28     (0)  2382  
    28   10.8  0.0  0.0  GG704911  6766964 6767004 (1715319) + (A)n                                                Simple_repeat        1     41     (0)  2383
[truncated: 1,395,227 more chars]
